# Supplementary material for: Trypanosoma brucei triggers a broad immune response in the adipose tissue
Source: PLoS Pathog. 2021 Sep 15;17(9):e1009933. doi: 10.1371/journal.ppat.1009933 (PMC8476018; doi:10.1371/journal.ppat.1009933)
Supplement: S1 File — (A) Raw counts and (B) reads per kilobase per million mapped reads from RNA-seq of AT from non-infected mice (D0), n = 3, day 6 post-infection (D6), n = 3 and day 26 post-infection (D26), n = 2. Differential expression analysis between (C) D0 and D6, (D) D0 and D26 and (E) D6 and D26. (XLSX) [file ppat.1009933.s008.xlsx]

## Sheet: S1A File (Raw Counts)
GeneID	D0.1	D0.2	D0.3	D6.1	D6.2	D6.3	D26.1	D26.2
ENSMUSG00000102948	26	10	20	27	7	15	20	12
ENSMUSG00000025902	1762	1020	1605	790	369	576	699	598
ENSMUSG00000102269	24	10	26	28	5	12	17	26
ENSMUSG00000098104	515	332	412	715	451	432	935	945
ENSMUSG00000103922	156	115	135	58	31	33	70	91
ENSMUSG00000033845	1229	885	1023	1421	900	954	1206	1424
ENSMUSG00000102275	22	14	15	19	14	24	12	18
ENSMUSG00000025903	1035	1948	2421	1250	1490	1605	640	759
ENSMUSG00000033813	1368	2049	2584	2408	2284	1670	1041	2199
ENSMUSG00000062588	17	21	34	1	22	15	25	10
ENSMUSG00000033793	3225	3168	2818	2659	2555	2967	2351	2638
ENSMUSG00000025907	1234	1982	2097	1167	1434	1512	839	958
ENSMUSG00000090031	188	198	227	124	145	170	121	119
ENSMUSG00000103845	37	24	22	21	18	25	39	38
ENSMUSG00000102135	8	4	6	18	3	4	21	13
ENSMUSG00000051285	3676	5192	4670	3902	3857	4360	3120	3381
ENSMUSG00000103509	6	3	2	23	44	1	1	0
ENSMUSG00000048538	554	103	695	119	499	245	469	705
ENSMUSG00000025909	7	12	14	88	18	14	105	117
ENSMUSG00000086235	20	8	5	20	11	9	12	12
ENSMUSG00000103933	15	8	3	33	10	7	19	30
ENSMUSG00000102272	211	207	252	43	81	152	80	97
ENSMUSG00000103411	7	57	37	8	20	43	16	6
ENSMUSG00000061024	1623	1495	1441	1846	1367	2024	2034	1752
ENSMUSG00000025911	7929	7152	7076	3136	2934	5042	4121	3968
ENSMUSG00000079671	135	145	127	67	82	103	53	82
ENSMUSG00000081441	48	26	12	5	27	39	27	11
ENSMUSG00000025912	19	71	117	103	105	75	46	31
ENSMUSG00000045210	1094	1444	1579	1630	2165	2085	1146	1629
ENSMUSG00000097893	6	14	13	6	5	5	7	0
ENSMUSG00000025915	557	1029	1471	1071	1483	1182	1342	1405
ENSMUSG00000046334	32	46	45	57	38	32	41	48
ENSMUSG00000098234	327	351	543	920	615	705	725	724
ENSMUSG00000093178	0	9	7	0	10	10	0	1
ENSMUSG00000099032	6	26	11	17	5	9	11	21
ENSMUSG00000025917	2287	1936	2250	2610	1917	1822	2177	2373
ENSMUSG00000056763	810	818	785	644	615	606	480	688
ENSMUSG00000067851	2000	2689	3108	2958	3536	3218	2155	2660
ENSMUSG00000048960	1486	1734	1671	1207	1085	877	366	327
ENSMUSG00000057715	206	164	270	68	92	44	111	123
ENSMUSG00000097628	14	1	4	22	6	2	14	12
ENSMUSG00000016918	1785	1769	1441	1645	1116	1022	1095	1439
ENSMUSG00000025938	16	4	6	35	18	17	47	33
ENSMUSG00000005886	1836	1941	2421	1070	1724	1606	1201	1458
ENSMUSG00000025935	2011	2764	3422	3706	3938	3276	3177	3757
ENSMUSG00000025937	1503	1607	1470	685	693	645	833	765
ENSMUSG00000025932	14	73	9	13	19	10	4	1
ENSMUSG00000054493	16	7	12	0	7	13	10	14
ENSMUSG00000025930	97	61	37	40	20	68	73	49
ENSMUSG00000082193	0	2	1	35	3	42	0	1
ENSMUSG00000025925	324	369	319	521	458	338	426	477
ENSMUSG00000043716	13088	8783	11822	18082	11668	12544	22800	19278
ENSMUSG00000025921	693	597	598	573	459	467	825	1102
ENSMUSG00000025920	514	512	661	296	264	381	318	282
ENSMUSG00000025939	1965	1963	1963	1232	1477	1944	1028	1084
ENSMUSG00000102457	28	17	14	2	5	10	10	9
ENSMUSG00000079658	1447	1653	1622	2248	1583	1522	1556	1738
ENSMUSG00000025940	1915	1781	1788	1182	941	1107	1280	1250
ENSMUSG00000025779	102	123	109	413	258	166	263	319
ENSMUSG00000091020	23	11	11	28	10	20	22	24
ENSMUSG00000042686	135	109	125	60	53	85	42	28
ENSMUSG00000101589	235	264	213	238	217	237	245	282
ENSMUSG00000067780	112	155	588	83	472	63	39	76
ENSMUSG00000025776	79	84	82	14	26	12	42	46
ENSMUSG00000099591	0	3	2	20	10	5	0	3
ENSMUSG00000101685	8	21	27	36	24	35	33	53
ENSMUSG00000100204	116	74	114	208	119	173	108	127
ENSMUSG00000043760	17	16	2	38	2	0	8	22
ENSMUSG00000041859	569	415	899	1960	1855	1174	2162	2199
ENSMUSG00000025931	141	133	142	104	69	56	80	66
ENSMUSG00000041809	103	68	70	105	60	65	100	58
ENSMUSG00000041779	920	697	798	570	749	639	1020	1072
ENSMUSG00000100819	10	11	5	1	2	3	2	5
ENSMUSG00000025933	214	238	210	82	86	87	91	92
ENSMUSG00000025934	9760	5536	4012	2396	1747	3057	3760	2884
ENSMUSG00000096375	12	27	5	10	7	11	4	4
ENSMUSG00000025936	20	328	11	48	25	33	6	6
ENSMUSG00000067750	6	123	0	11	22	18	0	1
ENSMUSG00000028033	45	172	37	20	37	30	22	25
ENSMUSG00000082935	504	436	557	703	608	549	680	685
ENSMUSG00000101227	4	10	10	0	1	8	9	3
ENSMUSG00000097970	15	48	83	6	50	70	13	6
ENSMUSG00000100775	8	12	12	5	18	28	1	4
ENSMUSG00000026158	438	592	606	942	1250	890	1138	1266
ENSMUSG00000026156	64	80	84	66	56	76	71	78
ENSMUSG00000026155	708	646	919	435	528	465	647	660
ENSMUSG00000026154	510	482	428	468	276	295	402	508
ENSMUSG00000026153	468	796	832	504	393	524	284	348
ENSMUSG00000099997	105	58	51	34	36	53	65	40
ENSMUSG00000100131	5700	4644	675	1234	171	2870	129	91
ENSMUSG00000067736	1179	903	120	144	27	559	20	20
ENSMUSG00000101939	1147	807	108	294	17	448	38	35
ENSMUSG00000101111	12367	7941	1007	3511	328	5058	423	433
ENSMUSG00000100862	12734	7303	1233	3831	373	5370	363	345
ENSMUSG00000102070	14907	7374	528	2075	147	4805	402	505
ENSMUSG00000101249	23017	8672	663	2686	173	6910	438	589
ENSMUSG00000073725	2436	2409	2730	1930	2006	2381	2450	2928
ENSMUSG00000101372	98	67	106	42	92	84	64	72
ENSMUSG00000086240	12	30	23	25	51	29	11	22
ENSMUSG00000081557	58	29	45	58	25	37	66	71
ENSMUSG00000099492	110	23	24	113	36	30	144	182
ENSMUSG00000100261	132	101	94	103	69	69	129	168
ENSMUSG00000048874	3206	2593	3285	2097	2436	2415	2459	2488
ENSMUSG00000026064	132	88	144	37	71	89	55	47
ENSMUSG00000086726	3	12	15	0	2	2	1	5
ENSMUSG00000086727	175	152	156	35	22	66	17	22
ENSMUSG00000100237	12	15	14	5	4	8	0	1
ENSMUSG00000070960	228	155	232	134	170	139	326	259
ENSMUSG00000100481	30	17	17	14	10	17	28	16
ENSMUSG00000026134	189	153	279	573	360	241	402	443
ENSMUSG00000103746	11	16	8	17	4	5	8	3
ENSMUSG00000004768	530	489	510	355	307	317	365	407
ENSMUSG00000042215	126	459	120	110	81	92	163	142
ENSMUSG00000042197	895	1118	1181	862	951	1012	919	990
ENSMUSG00000081402	51	8	6	28	4	9	15	39
ENSMUSG00000042182	21	38	38	88	34	31	51	88
ENSMUSG00000026131	14304	11308	12463	8611	7161	10445	5657	5587
ENSMUSG00000103364	36	10	18	15	6	39	53	90
ENSMUSG00000101462	11	22	23	19	34	19	80	43
ENSMUSG00000102336	13	14	19	41	69	25	52	73
ENSMUSG00000042111	779	604	616	1080	848	820	1357	1329
ENSMUSG00000026127	1899	1100	1243	1371	994	1183	1563	1726
ENSMUSG00000026126	214	206	179	1519	922	566	2630	2594
ENSMUSG00000100280	17	31	17	27	36	28	93	104
ENSMUSG00000101223	0	2	6	15	14	12	8	27
ENSMUSG00000037509	124	78	102	158	41	48	93	104
ENSMUSG00000104002	21	12	22	18	11	15	32	41
ENSMUSG00000037503	6238	4379	5807	3820	4508	4881	5778	6586
ENSMUSG00000026123	1584	1659	1283	2372	2272	1553	3859	4330
ENSMUSG00000103548	113	73	86	83	47	76	96	124
ENSMUSG00000103760	31	14	18	12	28	15	18	25
ENSMUSG00000102531	13	11	6	16	5	3	12	2
ENSMUSG00000045216	1132	835	940	882	728	723	1633	1546
ENSMUSG00000102202	35	27	25	35	39	39	33	37
ENSMUSG00000037470	3229	3074	3189	3549	3422	2998	3985	4358
ENSMUSG00000047180	888	554	429	5580	2967	2738	5677	6333
ENSMUSG00000037447	343	722	517	2323	1612	2183	2898	2970
ENSMUSG00000010453	4736	3037	3260	3113	2729	3152	3853	4014
ENSMUSG00000037432	229	158	190	98	88	135	160	168
ENSMUSG00000001143	3134	2055	2161	1616	1453	1870	1690	1541
ENSMUSG00000037408	314	241	201	292	340	223	364	412
ENSMUSG00000001138	1684	1088	1087	588	637	794	899	922
ENSMUSG00000067653	30	29	27	39	26	22	24	23
ENSMUSG00000079610	386	182	193	187	129	151	231	236
ENSMUSG00000026121	1895	1121	1025	3075	1330	2668	1594	1638
ENSMUSG00000087589	156	74	116	102	51	69	123	105
ENSMUSG00000046337	59	68	41	80	23	25	27	28
ENSMUSG00000089906	1	268	0	579	109	4	0	0
ENSMUSG00000061518	4563	3425	4325	5629	2473	3016	6845	7059
ENSMUSG00000037351	4186	2995	3126	2431	1709	2072	3375	3273
ENSMUSG00000026117	48	38	25	747	557	190	1013	1121
ENSMUSG00000026116	3256	2982	4041	2933	3631	3449	3532	3866
ENSMUSG00000050122	7	6	4	28	13	15	25	16
ENSMUSG00000026113	767	1205	865	1016	1338	1251	1417	1511
ENSMUSG00000026112	4764	4821	5928	4644	5237	4789	6278	7380
ENSMUSG00000026111	1655	1401	1491	1202	1013	1138	1653	1705
ENSMUSG00000026110	1098	1107	2000	1341	1260	1310	1419	1707
ENSMUSG00000087233	3	11	10	5	11	4	14	2
ENSMUSG00000026090	141	375	360	237	85	103	203	245
ENSMUSG00000060771	197	379	231	332	302	301	219	267
ENSMUSG00000037216	324	252	223	125	107	140	154	179
ENSMUSG00000026088	464	520	534	1423	903	1044	714	801
ENSMUSG00000026087	2217	1850	1992	2789	1569	1824	2611	2694
ENSMUSG00000058407	1896	1231	1360	2789	1604	1662	2097	2090
ENSMUSG00000026083	3580	2324	3174	5412	3571	3755	5210	6337
ENSMUSG00000026082	640	553	718	413	489	630	380	438
ENSMUSG00000037138	184	162	170	101	71	77	94	112
ENSMUSG00000048814	118	74	60	0	8	11	2	0
ENSMUSG00000026080	32	28	14	26	35	20	63	62
ENSMUSG00000026078	1780	1343	1390	2135	1313	1442	1618	1802
ENSMUSG00000103046	67	85	109	76	63	72	41	61
ENSMUSG00000026077	455	74	59	50	42	34	59	48
ENSMUSG00000073702	2330	703	877	3352	1412	1431	2868	3817
ENSMUSG00000003134	427	491	365	606	540	419	907	938
ENSMUSG00000003135	962	774	819	770	714	644	1095	983
ENSMUSG00000085894	35	48	49	151	142	94	289	366
ENSMUSG00000077704	17	6	5	9	12	12	18	37
ENSMUSG00000048234	849	698	950	1439	1993	1188	3323	4288
ENSMUSG00000050967	0	3	2	18	30	9	117	130
ENSMUSG00000026074	8524	5107	9342	5560	5301	5812	6770	7666
ENSMUSG00000026073	7	29	13	160	85	62	236	195
ENSMUSG00000026072	1254	1501	2184	1953	1487	2072	2945	3463
ENSMUSG00000070942	299	460	398	260	260	263	446	506
ENSMUSG00000026069	325	230	211	86	126	98	169	205
ENSMUSG00000026070	204	95	157	969	664	213	712	1060
ENSMUSG00000026068	132	88	68	814	859	445	619	782
ENSMUSG00000026065	20	24	16	95	49	63	60	34
ENSMUSG00000026062	13	37	6	41	5	1	9	8
ENSMUSG00000041945	69	72	56	24	26	22	45	49
ENSMUSG00000079588	4745	3537	4326	1185	921	2157	1264	1353
ENSMUSG00000045515	0	1077	0	35	1	0	22	13
ENSMUSG00000060679	1397	1052	1186	1225	919	1011	1643	1647
ENSMUSG00000070939	2927	1903	2398	1452	1669	1788	1915	2082
ENSMUSG00000041878	42	40	27	22	11	18	7	10
ENSMUSG00000010290	808	945	903	438	540	520	558	630
ENSMUSG00000008136	118	182	88	235	145	119	88	114
ENSMUSG00000066877	920	778	730	689	576	483	1144	801
ENSMUSG00000026051	17	33	94	71	34	35	32	35
ENSMUSG00000057363	849	878	785	656	763	669	821	954
ENSMUSG00000090243	105	74	62	53	45	6	22	206
ENSMUSG00000100701	14	7	19	15	20	14	25	25
ENSMUSG00000041763	1379	1989	2431	2000	2445	2337	1574	1907
ENSMUSG00000026049	67	138	177	188	215	178	148	150
ENSMUSG00000026047	490	437	565	393	393	312	361	472
ENSMUSG00000041684	379	557	657	327	394	369	314	410
ENSMUSG00000026048	1176	1020	1030	845	612	934	952	847
ENSMUSG00000089703	6	20	19	10	22	16	15	17
ENSMUSG00000101567	458	326	364	1370	893	858	1281	1517
ENSMUSG00000056870	593	918	2097	685	829	1498	275	262
ENSMUSG00000026043	50335	54271	189645	29538	30021	18609	39709	38917
ENSMUSG00000026042	8123	6355	14834	3287	2857	2721	4034	4081
ENSMUSG00000025995	1167	861	917	815	876	1065	630	761
ENSMUSG00000084817	12	517	381	8	255	260	1	1
ENSMUSG00000025993	206	369	899	374	474	665	294	228
ENSMUSG00000041144	9	16	18	34	6	12	26	14
ENSMUSG00000101262	8	3	6	28	5	16	16	20
ENSMUSG00000101337	12	11	11	1	3	5	7	15
ENSMUSG00000025986	968	1108	1424	756	884	794	501	596
ENSMUSG00000100213	92	193	159	93	59	91	78	59
ENSMUSG00000100033	12	9	7	36	25	16	42	36
ENSMUSG00000026109	359	385	366	284	214	258	366	345
ENSMUSG00000045954	22323	18941	24034	11952	10634	11366	6409	6645
ENSMUSG00000099741	19	18	25	13	7	10	19	10
ENSMUSG00000026107	3228	11002	7400	5624	6018	13203	3747	4039
ENSMUSG00000099413	3	4	7	31	50	19	77	64
ENSMUSG00000018417	3430	6035	3539	1857	1413	2552	1202	1070
ENSMUSG00000062939	37	29	20	220	212	114	166	220
ENSMUSG00000109599	38	49	41	10	7	10	7	7
ENSMUSG00000026104	2410	2176	2850	19424	14499	14935	18761	20136
ENSMUSG00000099569	2	0	1	25	15	5	0	2
ENSMUSG00000026103	1998	2997	3053	3058	3712	3771	2035	2385
ENSMUSG00000002881	1831	2260	2745	2923	2741	2517	2203	2695
ENSMUSG00000043015	172	269	160	287	270	189	334	407
ENSMUSG00000041439	762	814	512	605	485	352	551	626
ENSMUSG00000026102	1124	983	1077	1594	1062	1235	936	1140
ENSMUSG00000041426	4961	5038	5460	2116	1961	3733	2688	2360
ENSMUSG00000043629	98	107	83	49	15	50	45	35
ENSMUSG00000026098	83	74	76	120	103	74	93	127
ENSMUSG00000026097	198	288	228	290	319	233	167	365
ENSMUSG00000026096	417	410	432	236	192	263	246	236
ENSMUSG00000099913	8	17	13	7	6	11	1	20
ENSMUSG00000026095	451	239	266	835	273	291	633	631
ENSMUSG00000026094	638	910	1200	2217	2882	1573	2741	2962
ENSMUSG00000042807	249	340	485	317	170	291	160	135
ENSMUSG00000041303	702	880	1053	677	832	810	700	769
ENSMUSG00000073678	168	633	354	475	912	387	1146	1284
ENSMUSG00000052331	1644	1359	1503	1320	1772	1440	1378	1486
ENSMUSG00000025982	9488	9942	11044	11490	10300	9692	7648	9610
ENSMUSG00000103030	26	18	18	7	7	7	7	10
ENSMUSG00000025981	633	920	1090	941	844	1196	546	620
ENSMUSG00000101122	22	27	35	15	31	39	40	17
ENSMUSG00000025980	12379	10842	12108	6980	7023	8150	7825	8814
ENSMUSG00000073676	1889	2005	1636	3374	1951	1799	2327	2657
ENSMUSG00000089670	251	243	229	258	201	239	459	414
ENSMUSG00000025979	1235	1454	1545	1567	1269	1405	1046	1301
ENSMUSG00000025978	249	141	270	123	96	78	143	128
ENSMUSG00000097649	15	12	15	3	9	1	21	18
ENSMUSG00000046994	396	401	414	278	311	346	217	259
ENSMUSG00000100215	875	276	283	840	215	311	605	635
ENSMUSG00000038349	228	232	338	219	237	273	96	146
ENSMUSG00000038331	29	33	41	38	30	18	15	17
ENSMUSG00000038323	167	309	363	209	243	202	182	180
ENSMUSG00000048495	351	311	322	425	288	315	261	297
ENSMUSG00000025971	608	573	682	655	469	506	484	485
ENSMUSG00000038305	259	213	470	366	203	327	200	222
ENSMUSG00000054770	793	690	654	629	585	683	714	706
ENSMUSG00000026039	19	40	123	135	109	61	82	75
ENSMUSG00000063558	6304	4943	5475	2035	2092	3020	2262	2196
ENSMUSG00000064294	243	150	187	76	74	158	156	147
ENSMUSG00000103839	33	67	61	46	30	35	23	24
ENSMUSG00000051223	5653	5714	8151	5733	6178	6169	4384	5161
ENSMUSG00000026034	5647	8500	7973	7172	5706	6951	5775	6453
ENSMUSG00000026035	637	461	507	757	394	492	603	657
ENSMUSG00000026036	860	667	566	613	439	500	585	659
ENSMUSG00000026037	878	749	789	675	705	677	571	549
ENSMUSG00000085054	7	22	8	15	9	11	10	12
ENSMUSG00000038174	1315	3442	4248	822	2252	1794	639	771
ENSMUSG00000026032	4147	3394	3701	2753	1921	1696	2237	2604
ENSMUSG00000059647	117	211	256	136	215	173	226	156
ENSMUSG00000047528	740	610	703	542	551	420	333	335
ENSMUSG00000102059	732	683	538	529	373	596	474	492
ENSMUSG00000026031	4105	3654	4918	6211	6148	7137	4802	6443
ENSMUSG00000026029	1954	1673	2237	5547	3920	3915	3137	3221
ENSMUSG00000102719	17	17	21	19	35	32	14	5
ENSMUSG00000099719	58	49	39	22	42	30	26	54
ENSMUSG00000026028	2657	2145	2960	2023	2020	2327	1433	1894
ENSMUSG00000026027	1343	1192	1277	597	623	729	814	793
ENSMUSG00000038079	404	355	406	413	277	247	331	407
ENSMUSG00000097573	28	22	17	13	10	14	25	12
ENSMUSG00000079550	116	91	117	13	9	12	21	9
ENSMUSG00000101586	11	32	27	41	20	22	17	15
ENSMUSG00000026024	997	760	906	774	779	851	579	562
ENSMUSG00000026023	25	15	9	3	2	1	6	9
ENSMUSG00000041075	702	838	829	515	594	476	1008	1183
ENSMUSG00000097819	13	12	17	16	14	7	55	38
ENSMUSG00000047361	6	9	4	3	7	5	15	20
ENSMUSG00000026021	1934	1991	2361	3041	2409	2401	2225	2705
ENSMUSG00000103821	17	23	22	17	28	31	3	5
ENSMUSG00000026020	938	833	1123	1564	1457	1608	1034	1189
ENSMUSG00000067336	2167	3085	3785	1855	2325	2456	1194	1567
ENSMUSG00000041040	835	1108	2125	861	982	897	1246	1327
ENSMUSG00000026018	18	16	27	33	5	16	25	15
ENSMUSG00000026019	630	466	593	489	473	563	534	526
ENSMUSG00000026017	330	472	433	241	257	335	172	194
ENSMUSG00000082609	28	1	840	1	44	72	463	163
ENSMUSG00000073664	1408	2449	2396	1233	1579	1822	615	728
ENSMUSG00000049439	1323	951	1070	825	803	932	1105	1195
ENSMUSG00000026782	511	720	919	557	493	460	420	605
ENSMUSG00000026014	1296	1388	1754	959	986	1050	720	940
ENSMUSG00000081562	172	4	37	547	1	0	2	130
ENSMUSG00000101188	859	569	878	1033	942	887	1212	1360
ENSMUSG00000026012	33	31	26	238	427	156	221	329
ENSMUSG00000026011	13	7	4	528	415	97	320	433
ENSMUSG00000081382	1	3	6	335	82	86	181	10
ENSMUSG00000026009	35	27	41	356	365	81	602	772
ENSMUSG00000052062	526	474	785	198	250	333	242	228
ENSMUSG00000025969	3524	2284	3603	2515	2941	2503	5177	7054
ENSMUSG00000103032	41	14	31	14	19	21	1	9
ENSMUSG00000040865	1467	1577	1914	1449	1584	1471	1245	1487
ENSMUSG00000084799	72	100	97	36	52	60	38	33
ENSMUSG00000101599	321	286	348	166	190	203	173	175
ENSMUSG00000025968	5586	4958	6136	2296	2260	2714	3320	3558
ENSMUSG00000025967	6975	5228	6936	9482	7114	7569	15340	14496
ENSMUSG00000064602	4	15	10	6	21	26	7	17
ENSMUSG00000046856	51	52	89	42	26	22	37	40
ENSMUSG00000027520	10	12	72	78	36	20	17	15
ENSMUSG00000081643	78	38	41	86	50	37	134	119
ENSMUSG00000025964	835	1661	1634	1094	785	647	589	638
ENSMUSG00000025962	449	399	456	450	424	459	325	455
ENSMUSG00000025959	817	507	608	627	662	695	298	429
ENSMUSG00000099658	20	8	15	9	5	10	15	14
ENSMUSG00000025958	1432	1683	1885	1606	1869	1638	1177	1435
ENSMUSG00000025956	558	537	487	407	396	419	645	676
ENSMUSG00000087213	5	2	10	35	39	24	26	28
ENSMUSG00000070871	927	822	1106	807	463	582	597	781
ENSMUSG00000045005	736	298	441	370	311	386	246	275
ENSMUSG00000051344	874	564	651	869	1106	831	1365	1918
ENSMUSG00000084416	301	228	307	793	334	367	503	640
ENSMUSG00000025955	33	482	29	43	46	28	37	40
ENSMUSG00000100774	0	17	22	0	0	5	0	1
ENSMUSG00000025950	14724	10931	14947	3960	4609	4759	7723	8247
ENSMUSG00000025949	1697	2105	1975	1611	2525	2334	1397	1545
ENSMUSG00000082774	116	53	71	256	84	109	199	154
ENSMUSG00000015222	33	45	88	38	57	44	41	36
ENSMUSG00000026005	2405	2417	2470	1290	1622	1579	1482	1621
ENSMUSG00000026004	411	661	573	347	466	458	267	290
ENSMUSG00000102559	29	39	50	10	21	25	20	24
ENSMUSG00000102374	26	50	37	16	21	21	16	11
ENSMUSG00000102776	10	17	29	20	12	15	2	5
ENSMUSG00000103706	11	9	19	10	10	9	12	9
ENSMUSG00000103756	15	30	31	23	23	24	8	16
ENSMUSG00000103553	5	12	18	7	5	13	12	20
ENSMUSG00000026003	10603	9391	12285	9103	6804	7011	9629	10051
ENSMUSG00000082769	115	93	9	88	88	80	59	142
ENSMUSG00000061816	1683	1266	991	1101	592	686	465	470
ENSMUSG00000094191	430	18	33	63	73	240	48	62
ENSMUSG00000026000	1608	1342	1084	1090	644	935	1105	1276
ENSMUSG00000025997	141	431	263	212	304	276	231	327
ENSMUSG00000053153	0	0	0	5	1	0	11	15
ENSMUSG00000101730	7	0	2	17	0	1	24	14
ENSMUSG00000026196	31	58	106	180	259	140	122	145
ENSMUSG00000026192	2321	1551	1933	1447	1592	1646	1934	2215
ENSMUSG00000026193	24686	13678	23637	7733	8185	5902	29249	54411
ENSMUSG00000101834	58	23	31	44	18	30	78	72
ENSMUSG00000100319	78	89	110	93	99	85	138	89
ENSMUSG00000059483	12	3	2	18	1	3	31	19
ENSMUSG00000039395	33	14	13	77	58	31	44	56
ENSMUSG00000097131	101	97	52	37	19	27	28	29
ENSMUSG00000026189	581	469	374	174	144	218	634	556
ENSMUSG00000026187	454	509	304	367	227	216	388	361
ENSMUSG00000039354	1182	872	896	870	657	776	1026	1038
ENSMUSG00000046330	2041	475	1180	7364	610	2853	991	1270
ENSMUSG00000039323	130	336	559	1029	113	63	35	22
ENSMUSG00000026185	18279	9510	13680	3426	2422	2534	4453	5127
ENSMUSG00000055322	81582	48443	49826	14874	12879	38794	14785	13176
ENSMUSG00000061815	388	173	347	143	63	285	175	194
ENSMUSG00000026180	0	1	1	49	52	24	48	67
ENSMUSG00000006304	4817	4521	5211	12099	10912	7801	13682	14998
ENSMUSG00000006299	8184	5036	5245	5145	2963	4001	7394	7507
ENSMUSG00000026179	1961	1546	1323	1330	742	519	1238	1798
ENSMUSG00000103013	23	8	11	7	3	9	20	14
ENSMUSG00000006301	7563	5348	5408	5385	3760	6430	5631	5677
ENSMUSG00000073650	63	24	24	53	25	15	83	56
ENSMUSG00000026177	654	559	581	6621	8217	3523	12698	14204
ENSMUSG00000026176	3609	2391	3267	2417	1889	2274	3250	3241
ENSMUSG00000026175	32	20	46	65	11	14	45	22
ENSMUSG00000033364	511	599	797	590	709	719	478	664
ENSMUSG00000026174	889	857	1080	1344	1176	1033	1385	1593
ENSMUSG00000026173	14	23	20	18	8	14	19	28
ENSMUSG00000026135	624	385	491	581	468	496	441	480
ENSMUSG00000026172	785	576	597	477	378	406	696	588
ENSMUSG00000026171	1215	954	815	1354	806	954	1470	1408
ENSMUSG00000033276	95	121	102	66	61	70	144	145
ENSMUSG00000033257	1187	927	1213	1124	963	1225	898	981
ENSMUSG00000026170	2698	1663	1051	658	438	937	1702	1482
ENSMUSG00000006542	246	66	69	28	24	34	18	12
ENSMUSG00000033227	14	28	19	73	54	27	303	274
ENSMUSG00000047021	4	0	1	57	1	2	50	11
ENSMUSG00000006538	14	5	3	35	5	5	20	11
ENSMUSG00000026162	265	160	199	151	82	86	211	188
ENSMUSG00000026205	9	10	10	4	3	16	17	12
ENSMUSG00000033159	2648	2180	2192	2857	1930	1907	4401	4702
ENSMUSG00000049339	3681	2692	3077	2396	1983	2428	4072	4281
ENSMUSG00000026197	764	609	596	700	404	456	981	1055
ENSMUSG00000026198	101	88	90	32	29	34	51	62
ENSMUSG00000033124	1001	772	1046	507	618	657	1001	1101
ENSMUSG00000026199	1172	1152	925	678	616	844	1105	1173
ENSMUSG00000026200	908	711	727	446	406	505	582	746
ENSMUSG00000026201	2463	1797	1609	1615	1121	1380	1999	1933
ENSMUSG00000026202	706	508	259	953	552	465	1532	1693
ENSMUSG00000026203	2977	2243	1479	1261	948	1648	1472	1419
ENSMUSG00000026204	15	10	8	0	8	6	11	13
ENSMUSG00000026209	2591	2154	2464	1861	1218	1546	3069	3086
ENSMUSG00000026208	1752	9037	1266	2058	1283	1070	2819	3228
ENSMUSG00000026207	669	1096	724	492	317	253	755	823
ENSMUSG00000033021	1821	1701	1459	1642	1260	1303	2707	2763
ENSMUSG00000032997	2658	1399	1804	1034	740	799	1900	1756
ENSMUSG00000026211	408	395	743	371	265	331	516	540
ENSMUSG00000051703	113	86	58	49	42	53	91	76
ENSMUSG00000032968	36	66	60	38	19	9	94	50
ENSMUSG00000026213	1212	1050	884	979	839	840	1647	1706
ENSMUSG00000006576	952	966	726	411	313	342	589	592
ENSMUSG00000026235	290	149	154	56	46	31	74	62
ENSMUSG00000032908	7	7	5	13	2	4	32	28
ENSMUSG00000026245	2233	1602	1524	1730	1433	1592	1490	1625
ENSMUSG00000104018	12	18	28	0	17	21	6	6
ENSMUSG00000090486	804	345	311	28	65	186	70	49
ENSMUSG00000012187	1554	904	835	190	191	440	224	192
ENSMUSG00000032883	721	580	558	333	187	262	250	226
ENSMUSG00000079470	215	163	141	77	69	82	71	64
ENSMUSG00000099377	49	24	23	60	24	21	41	43
ENSMUSG00000047330	227	251	370	312	341	727	224	318
ENSMUSG00000072978	4	21	20	0	30	14	11	5
ENSMUSG00000054702	11	268	19	73	98	59	77	101
ENSMUSG00000073643	666	766	719	908	769	808	667	843
ENSMUSG00000026248	1187	891	948	849	654	688	1123	992
ENSMUSG00000026249	2208	1225	793	757	575	874	1064	1027
ENSMUSG00000067106	29	13	22	84	10	21	46	41
ENSMUSG00000100397	137	99	146	107	109	123	152	193
ENSMUSG00000043230	71	8	19	2	5	4	0	2
ENSMUSG00000004364	3178	3773	4393	3324	3154	3244	2551	2950
ENSMUSG00000103076	1	17	11	17	29	20	1	19
ENSMUSG00000038608	1075	921	1286	1563	3041	1720	2041	2522
ENSMUSG00000087008	9	7	6	39	32	22	46	74
ENSMUSG00000100561	18	5	3	14	12	9	25	24
ENSMUSG00000055980	927	1172	1444	167	779	911	133	167
ENSMUSG00000026142	727	759	779	778	728	896	893	1069
ENSMUSG00000067158	325	266	680	208	256	142	261	172
ENSMUSG00000079465	111	162	278	80	130	100	58	55
ENSMUSG00000097564	17	25	22	12	8	15	1	4
ENSMUSG00000026150	2207	2262	2268	1937	1743	1726	2162	2252
ENSMUSG00000026159	1420	1750	2017	2288	3072	2364	2279	2527
ENSMUSG00000113880	3	8	3	15	6	5	20	29
ENSMUSG00000101784	38	47	51	12	16	17	28	23
ENSMUSG00000038496	11	17	12	18	8	21	8	13
ENSMUSG00000026163	4	10	47	6	6	5	41	31
ENSMUSG00000079140	56	30	39	74	21	40	34	13
ENSMUSG00000045658	1672	1635	1796	2769	2530	2277	3914	4778
ENSMUSG00000026219	6358	6178	8263	6198	7055	6968	5252	6342
ENSMUSG00000073633	334	273	158	171	76	155	198	118
ENSMUSG00000052477	3	3	2	29	19	9	48	43
ENSMUSG00000064281	1	41	5	13	1817	4	1	1126
ENSMUSG00000061852	3	0	0	7	10	6	14	15
ENSMUSG00000101279	53	53	55	153	88	107	123	152
ENSMUSG00000089844	18	85	73	99	118	120	125	114
ENSMUSG00000072109	2	2	1	59	40	37	120	93
ENSMUSG00000079457	2	2	1	10	20	21	43	23
ENSMUSG00000079455	4	2	5	15	12	11	21	23
ENSMUSG00000070034	278	180	220	1256	1218	1326	1679	1578
ENSMUSG00000070031	156	134	157	1071	718	790	1241	1272
ENSMUSG00000090246	8	15	13	15	23	43	14	29
ENSMUSG00000026222	3045	2117	2587	8811	7029	8656	6737	6985
ENSMUSG00000052760	157	176	173	840	908	574	1649	1750
ENSMUSG00000036707	3473	4003	4868	3488	4149	3755	3714	4406
ENSMUSG00000026223	4396	3892	3628	5124	4098	3553	12732	12492
ENSMUSG00000049608	9	5	4	141	98	32	455	472
ENSMUSG00000100108	0	0	1	0	5	0	10	14
ENSMUSG00000099342	15	16	7	6	6	3	11	9
ENSMUSG00000026226	13	29	13	0	5	18	14	3
ENSMUSG00000026227	225	284	144	36	74	63	109	77
ENSMUSG00000026229	4201	3326	4063	2726	3049	3067	3446	4086
ENSMUSG00000026228	6	0	6	36	16	15	8	25
ENSMUSG00000062590	317	277	309	199	168	173	249	211
ENSMUSG00000079445	58	205	38	239	99	123	155	170
ENSMUSG00000026234	8382	7215	11265	12056	10287	11269	13518	14382
ENSMUSG00000073627	55	44	44	28	28	35	60	49
ENSMUSG00000026238	831	7524	10227	5283	6402	5661	18771	4136
ENSMUSG00000026239	650	529	511	1004	517	438	962	988
ENSMUSG00000026240	630	608	533	635	509	453	855	814
ENSMUSG00000026241	1	0	0	0	1	0	16	15
ENSMUSG00000053333	587	411	524	571	479	476	868	855
ENSMUSG00000102649	11	8	8	9	3	16	25	29
ENSMUSG00000084106	259	123	196	421	171	179	602	516
ENSMUSG00000103984	14	6	18	19	10	11	7	9
ENSMUSG00000101940	19	16	14	0	2	3	6	15
ENSMUSG00000036480	0	0	0	3	0	1	54	13
ENSMUSG00000026254	2114	1809	2422	2454	1929	1884	2761	3028
ENSMUSG00000026255	367	274	217	106	53	207	83	80
ENSMUSG00000048000	1934	1830	2210	1615	1557	1794	1336	1599
ENSMUSG00000026259	33	78	19	61	17	12	31	21
ENSMUSG00000026288	844	639	882	2548	3516	1894	4813	5267
ENSMUSG00000026289	2093	1693	1617	1367	1262	1365	1905	2117
ENSMUSG00000056055	31	33	28	18	18	13	17	37
ENSMUSG00000070738	8264	7520	9329	3215	3734	5818	3811	4100
ENSMUSG00000005501	1636	1286	1585	1086	1082	1246	1264	1450
ENSMUSG00000090124	321	390	771	461	484	312	1145	1191
ENSMUSG00000090145	234	198	159	50	91	151	82	113
ENSMUSG00000054545	97	76	62	70	64	83	37	54
ENSMUSG00000081984	42	24	52	36	18	38	26	42
ENSMUSG00000079429	409	371	669	295	129	159	264	218
ENSMUSG00000044783	3808	3405	5239	4696	3068	2613	3815	3842
ENSMUSG00000062310	5	8	8	13	17	12	8	21
ENSMUSG00000100367	0	0	0	6	1	0	17	11
ENSMUSG00000049866	444	522	479	618	648	526	1789	1660
ENSMUSG00000036206	1560	1000	1081	1206	686	982	1063	1164
ENSMUSG00000055013	1980	1438	2001	1331	728	689	1165	1232
ENSMUSG00000044337	2477	1978	2255	2160	1488	1348	1480	1353
ENSMUSG00000103292	1	4	7	37	22	9	6	4
ENSMUSG00000034432	2683	1757	1894	1910	1473	1887	2171	2245
ENSMUSG00000048126	7806	8674	18973	2576	3151	2683	4340	4400
ENSMUSG00000026303	169	576	35	115	46	22	142	143
ENSMUSG00000026305	1796	1523	1443	2617	2858	2993	2569	3249
ENSMUSG00000070732	1	2	9	7	30	12	9	17
ENSMUSG00000100018	238	136	163	1021	412	508	1108	952
ENSMUSG00000034353	233	506	80	106	87	78	162	240
ENSMUSG00000034343	1383	1082	1083	2023	1445	1223	2116	2601
ENSMUSG00000083064	53	28	39	42	34	41	46	41
ENSMUSG00000026307	810	554	837	1828	1437	1471	2927	2704
ENSMUSG00000026308	9	4	9	51	48	22	9	25
ENSMUSG00000047443	0	5	3	13	20	4	12	24
ENSMUSG00000026309	2219	1813	1685	2186	1421	1839	2175	2204
ENSMUSG00000067071	537	417	436	538	344	342	1090	1155
ENSMUSG00000055866	436	1325	2020	1280	775	1432	1011	1256
ENSMUSG00000034292	509	418	455	358	305	348	477	491
ENSMUSG00000026311	1068	852	928	405	472	699	426	600
ENSMUSG00000100980	40	30	36	9	17	38	20	29
ENSMUSG00000007805	154	89	157	100	59	79	104	105
ENSMUSG00000026313	670	592	823	827	689	861	882	936
ENSMUSG00000026260	6650	5090	5676	3887	2679	3398	5848	5761
ENSMUSG00000073616	2109	1666	1469	2620	1251	1399	2543	2543
ENSMUSG00000044055	2	2	3	0	1	4	10	12
ENSMUSG00000034220	919	419	719	269	316	381	335	414
ENSMUSG00000034212	8	17	16	10	5	17	23	13
ENSMUSG00000047067	567	354	304	595	310	410	583	594
ENSMUSG00000097251	52	37	30	24	24	36	13	23
ENSMUSG00000026269	6861	3739	3790	3777	2811	3664	4392	4196
ENSMUSG00000026270	702	562	499	468	285	339	535	453
ENSMUSG00000026271	120	51	52	1211	1587	652	1557	1694
ENSMUSG00000014602	21	188	21	125	101	36	112	163
ENSMUSG00000084989	5	1	9	29	25	8	66	54
ENSMUSG00000047793	1498	815	1249	408	602	518	659	523
ENSMUSG00000026273	740	577	616	465	402	464	593	593
ENSMUSG00000100351	149	61	48	298	119	93	516	464
ENSMUSG00000026274	128	115	183	185	148	78	129	126
ENSMUSG00000026275	1584	1171	1443	1566	1203	1276	1497	1676
ENSMUSG00000034107	1	4	0	8	9	3	16	17
ENSMUSG00000034088	13676	11357	16060	12013	10615	11678	14266	14596
ENSMUSG00000090489	11	37	17	13	68	43	24	9
ENSMUSG00000026276	48	85	110	123	87	114	47	67
ENSMUSG00000034066	243	218	277	141	162	174	281	282
ENSMUSG00000026277	4680	4094	3834	3600	2213	3144	3601	3900
ENSMUSG00000026278	1040	645	716	621	299	351	749	652
ENSMUSG00000026279	509	429	507	668	344	431	717	837
ENSMUSG00000026280	2130	1429	1634	1623	1231	1384	1974	1943
ENSMUSG00000026281	1277	1112	1143	1182	862	862	1555	1342
ENSMUSG00000026283	972	829	799	942	815	1015	957	1098
ENSMUSG00000073609	1065	807	891	433	429	527	474	510
ENSMUSG00000101660	3	1	0	56	22	0	5	10
ENSMUSG00000026285	4	3	2	171	119	34	415	535
ENSMUSG00000100347	160	111	157	47	63	107	68	87
ENSMUSG00000051185	1008	1219	1117	1127	1307	1225	1883	1731
ENSMUSG00000103973	5	12	17	6	23	16	1	15
ENSMUSG00000081051	315	302	348	639	408	498	836	861
ENSMUSG00000040710	610	880	974	764	964	1031	485	606
ENSMUSG00000044768	572	635	577	898	949	905	855	1173
ENSMUSG00000040648	655	662	842	845	1214	826	618	801
ENSMUSG00000026333	343	344	323	270	186	190	234	215
ENSMUSG00000026335	3655	2692	4657	2427	2172	1831	3322	3729
ENSMUSG00000089782	1404	1387	1794	1879	1879	1958	2232	2440
ENSMUSG00000089706	20	14	14	15	30	17	12	20
ENSMUSG00000100182	17	6	21	8	30	27	4	11
ENSMUSG00000097608	4	2	2	15	0	0	11	20
ENSMUSG00000089791	34	33	43	10	45	54	41	56
ENSMUSG00000082431	54	24	36	96	20	29	85	89
ENSMUSG00000099835	19	1	4	27	4	3	41	37
ENSMUSG00000100222	105	88	75	121	98	101	107	133
ENSMUSG00000100065	16	7	10	13	6	9	12	12
ENSMUSG00000047496	238	303	431	48	139	203	130	179
ENSMUSG00000067017	79	108	199	75	293	205	139	183
ENSMUSG00000056536	830	778	1115	966	1123	1008	984	1165
ENSMUSG00000101219	549	0	305	3	555	1	1681	1301
ENSMUSG00000026319	946	1159	965	1117	1036	954	841	1015
ENSMUSG00000026321	157	252	159	1048	1210	614	645	761
ENSMUSG00000099843	164	142	117	243	152	190	190	138
ENSMUSG00000038866	1595	1503	1313	2061	2009	2165	1675	1920
ENSMUSG00000044340	1203	823	1027	647	595	536	855	1206
ENSMUSG00000057329	684	734	1154	1053	1138	1334	804	870
ENSMUSG00000009905	2607	3021	2338	1223	1217	2278	1086	1082
ENSMUSG00000009907	2031	2552	3067	2288	2793	2731	2784	3402
ENSMUSG00000067006	3	27	0	119	15	2	3	0
ENSMUSG00000059956	1	3	9	1	4	1	15	23
ENSMUSG00000067001	0	2	1	12	13	7	6	0
ENSMUSG00000062345	17	57	22	290	327	177	446	913
ENSMUSG00000092572	16	24	26	55	35	36	27	41
ENSMUSG00000026315	522	487	410	585	592	548	809	1180
ENSMUSG00000100041	23	6	8	39	8	14	29	25
ENSMUSG00000101097	9	3	5	12	12	12	14	19
ENSMUSG00000100025	6	3	3	12	5	12	11	10
ENSMUSG00000047216	39	110	28	31	17	38	5	20
ENSMUSG00000100555	49	25	26	26	17	35	53	37
ENSMUSG00000038702	338	570	736	317	333	341	223	291
ENSMUSG00000100020	22	15	13	8	14	17	9	5
ENSMUSG00000101687	8	3	0	12	5	1	15	15
ENSMUSG00000099534	19	5	14	0	2	4	25	10
ENSMUSG00000099870	3	7	18	5	11	19	9	6
ENSMUSG00000026374	2706	2072	2735	2149	2068	1919	2600	2844
ENSMUSG00000026377	1270	818	965	1282	934	1111	1201	1194
ENSMUSG00000064302	1798	1681	1850	1096	1300	1321	1154	1360
ENSMUSG00000026380	97	237	273	234	63	94	77	133
ENSMUSG00000048402	404	195	227	26	42	46	83	96
ENSMUSG00000037035	1800	1199	903	2243	1366	2332	756	654
ENSMUSG00000004451	2372	1753	2319	3858	2505	2519	3392	3483
ENSMUSG00000098447	16	19	10	4	7	5	9	19
ENSMUSG00000098923	674	490	551	791	614	623	787	1034
ENSMUSG00000026383	510	585	686	217	209	342	269	299
ENSMUSG00000026384	970	2068	3909	766	1695	1837	402	552
ENSMUSG00000036975	717	559	600	368	238	362	476	489
ENSMUSG00000036962	18	18	36	17	7	7	3	7
ENSMUSG00000026387	749	564	1123	896	447	703	308	253
ENSMUSG00000050777	131	243	153	199	110	119	559	496
ENSMUSG00000026385	68281	40295	36703	32281	15280	24766	28339	31228
ENSMUSG00000026388	76	52	56	68	28	30	66	54
ENSMUSG00000026389	3018	1591	2127	798	956	910	2650	2315
ENSMUSG00000026390	75	75	60	9067	4930	984	52060	65087
ENSMUSG00000058665	15	40	8	3	5	3	8	5
ENSMUSG00000003721	2374	2395	2287	1185	1105	1870	1404	1452
ENSMUSG00000104253	54	47	51	13	28	61	23	39
ENSMUSG00000026339	989	833	1122	778	875	821	943	1222
ENSMUSG00000001674	1098	790	989	896	876	1121	1041	1148
ENSMUSG00000100913	185	204	252	110	152	216	131	187
ENSMUSG00000026341	4218	4358	5525	16195	17389	11982	14031	15707
ENSMUSG00000026342	1052	1294	1574	1594	1327	1334	1718	1909
ENSMUSG00000026343	36	38	51	139	65	36	164	154
ENSMUSG00000026344	31	33	36	15	17	13	87	77
ENSMUSG00000049690	99	62	120	132	139	103	128	79
ENSMUSG00000036155	967	799	1046	751	1060	901	1036	1255
ENSMUSG00000099471	9	2	6	43	6	4	38	390
ENSMUSG00000026347	3	2	3	52	42	14	41	22
ENSMUSG00000026349	2090	2954	2637	2211	2511	2597	1982	2305
ENSMUSG00000051590	14	16	18	29	25	37	13	16
ENSMUSG00000036104	2557	2055	2539	1615	1872	2321	1993	2114
ENSMUSG00000036086	114	116	122	216	203	127	188	180
ENSMUSG00000058603	750	10	9	200	6	5	10	75
ENSMUSG00000056211	1437	1506	1717	1577	1525	1327	1498	1692
ENSMUSG00000026353	3247	3208	3038	3132	2765	3089	3352	3494
ENSMUSG00000026355	681	601	1353	2174	2121	1419	2518	2471
ENSMUSG00000026356	2171	1973	2445	2233	2061	2182	1714	1992
ENSMUSG00000100078	128	60	111	237	105	90	214	252
ENSMUSG00000045382	587	461	339	263	202	202	727	1225
ENSMUSG00000042581	24	12	6	5	9	8	3	6
ENSMUSG00000089648	88	64	87	75	89	84	70	77
ENSMUSG00000087691	8	36	38	23	21	8	33	34
ENSMUSG00000086825	173	253	188	69	91	82	326	483
ENSMUSG00000026399	1252	1349	1084	997	631	583	1422	1635
ENSMUSG00000026409	524	517	442	201	296	312	295	394
ENSMUSG00000046404	309	458	477	274	405	442	259	301
ENSMUSG00000042510	91	166	102	375	61	114	108	74
ENSMUSG00000026415	56	34	36	61	25	59	37	18
ENSMUSG00000086706	21	27	15	29	18	38	40	33
ENSMUSG00000026417	18	10	8	246	6	5	61	44
ENSMUSG00000042474	28	9	10	40	47	11	97	108
ENSMUSG00000016529	2	5	9	370	362	95	322	397
ENSMUSG00000016528	6202	3345	4537	7847	6818	6160	12618	15056
ENSMUSG00000016526	9	11	13	40	29	29	61	73
ENSMUSG00000026427	1410	1005	1197	1224	856	888	1368	1349
ENSMUSG00000026430	339	310	230	1038	1417	846	1807	1917
ENSMUSG00000042349	644	564	542	5062	4848	2754	9326	11521
ENSMUSG00000102027	2	1	3	4	18	6	16	10
ENSMUSG00000102055	19	19	15	104	112	59	156	180
ENSMUSG00000026425	2357	2205	2827	3498	3511	2362	4679	5035
ENSMUSG00000099959	26	4	5	43	11	12	17	17
ENSMUSG00000055184	48	55	46	156	154	90	75	117
ENSMUSG00000004552	6	7	13	1027	45	16	178	233
ENSMUSG00000052688	591	543	564	2375	2566	1516	2576	2776
ENSMUSG00000042251	216	202	62	82	35	53	35	55
ENSMUSG00000013275	1110	1276	1367	1042	867	1373	1382	1508
ENSMUSG00000026433	771	569	468	1202	835	691	1153	1065
ENSMUSG00000026434	2787	3138	4219	2549	3205	3367	2592	2981
ENSMUSG00000026435	86	60	171	256	118	80	228	278
ENSMUSG00000026436	2408	1999	2265	2398	1687	1892	2865	3046
ENSMUSG00000059149	809	688	1064	405	584	730	266	384
ENSMUSG00000103966	11	7	5	10	7	11	15	15
ENSMUSG00000026437	240	344	154	321	108	301	305	277
ENSMUSG00000042115	19	8	9	32	21	25	19	34
ENSMUSG00000009772	207	159	206	1436	970	962	1587	1556
ENSMUSG00000100658	161	93	49	111	85	76	60	45
ENSMUSG00000042066	593	397	405	580	425	448	570	583
ENSMUSG00000042046	1349	1065	1270	674	701	687	748	1102
ENSMUSG00000097760	29	18	14	5	9	12	15	0
ENSMUSG00000026439	1218	1001	930	984	1078	963	1060	1109
ENSMUSG00000048174	183	194	151	202	167	173	301	314
ENSMUSG00000026442	12	95	50	89	73	63	241	284
ENSMUSG00000026443	271	166	183	25	32	37	187	251
ENSMUSG00000054387	4566	5352	5038	4772	4651	4833	3683	4305
ENSMUSG00000100228	183	7	330	435	7	16	14	313
ENSMUSG00000026447	598	466	561	212	169	189	180	182
ENSMUSG00000102425	57	195	74	57	46	44	17	54
ENSMUSG00000046062	3849	4072	5357	4840	5908	6799	4531	5635
ENSMUSG00000041757	242	1000	157	281	121	93	185	157
ENSMUSG00000070645	13	2	0	70	268	10	111	516
ENSMUSG00000070644	14	7	5	14	5	10	15	24
ENSMUSG00000070643	1767	1017	825	731	422	686	577	671
ENSMUSG00000090553	226	472	458	582	810	472	681	862
ENSMUSG00000102976	96	248	312	207	335	283	42	80
ENSMUSG00000094410	26	37	70	68	117	60	4	10
ENSMUSG00000051998	79	88	50	502	384	196	704	754
ENSMUSG00000026463	18030	9631	13824	4129	4631	6403	2987	3359
ENSMUSG00000010311	39	272	30	89	20	26	13	24
ENSMUSG00000041577	14365	12371	15926	7819	6471	9478	3602	3484
ENSMUSG00000041559	1082	2170	3852	1101	413	413	427	382
ENSMUSG00000020423	2854	1910	2050	2390	1727	1763	2766	2649
ENSMUSG00000064246	31	20	17	470	173	56	1335	1102
ENSMUSG00000042429	2824	3098	3156	1112	1512	1588	2165	1513
ENSMUSG00000026458	239	189	134	171	261	179	942	1036
ENSMUSG00000042305	1829	1811	2015	1664	1280	1555	1695	1723
ENSMUSG00000026456	2300	1612	1199	1288	917	933	1718	1857
ENSMUSG00000026457	7362	5605	5816	5429	4045	4686	6675	7185
ENSMUSG00000026455	970	901	905	545	465	617	738	810
ENSMUSG00000042229	1130	805	963	1242	811	770	1102	1148
ENSMUSG00000042207	1609	1498	1771	963	825	1041	903	1169
ENSMUSG00000026452	266	44	35	22	27	25	13	17
ENSMUSG00000073557	2552	4715	2409	1788	1594	1193	1953	2423
ENSMUSG00000026429	3	32	62	132	121	50	93	116
ENSMUSG00000042793	19	3	7	16	11	6	8	22
ENSMUSG00000097993	37	17	17	70	63	26	214	234
ENSMUSG00000031506	268	165	133	1152	1298	635	2201	2389
ENSMUSG00000026426	2268	1783	1603	2512	2288	2198	3981	4515
ENSMUSG00000087721	19	11	7	3	16	10	10	7
ENSMUSG00000085311	12	34	17	9	24	23	58	59
ENSMUSG00000026424	12	34	10	9	3	6	7	18
ENSMUSG00000079139	2909	2260	2840	2133	2275	2857	1738	1847
ENSMUSG00000097680	134	118	73	92	97	125	245	210
ENSMUSG00000003051	0	149	0	535	0	0	45	44
ENSMUSG00000041926	3230	1911	2017	4450	3515	2796	5594	5775
ENSMUSG00000062580	2345	1640	1607	2020	1234	1359	1679	1662
ENSMUSG00000048096	442	1367	253	259	319	168	289	403
ENSMUSG00000041889	117	132	150	78	88	117	228	220
ENSMUSG00000041879	4710	3492	5556	2739	2662	3352	3054	3302
ENSMUSG00000009418	5212	3148	3774	2266	1940	2197	2102	2428
ENSMUSG00000090399	73	21	62	48	29	30	9	25
ENSMUSG00000026421	6145	14688	5990	12315	7370	11766	9647	9793
ENSMUSG00000041801	15652	5696	6882	2184	1677	2039	3010	3597
ENSMUSG00000041782	2	97	0	298	5	5	27	52
ENSMUSG00000026414	59	2	0	242	0	2	62	85
ENSMUSG00000051985	7	2	1	158	20	1	7	5
ENSMUSG00000026411	1028	688	902	799	566	620	1264	1232
ENSMUSG00000041642	511	250	178	672	954	499	1780	2064
ENSMUSG00000041605	0	160	0	100	5	0	26	15
ENSMUSG00000041570	1714	1831	2390	1214	1338	1575	823	951
ENSMUSG00000097403	58	71	82	109	65	70	104	90
ENSMUSG00000026404	429	301	341	328	234	294	378	381
ENSMUSG00000041498	19	27	142	233	285	107	109	89
ENSMUSG00000101413	0	0	35	82	36	0	0	24
ENSMUSG00000104509	0	0	0	18	10	3	6	11
ENSMUSG00000041483	470	566	652	953	1344	1124	779	929
ENSMUSG00000097113	62	51	64	205	116	84	105	79
ENSMUSG00000103953	20	7	14	22	8	11	16	10
ENSMUSG00000026398	399	207	199	154	71	84	76	78
ENSMUSG00000098206	24	39	23	5	11	14	11	23
ENSMUSG00000026395	1204	1212	891	7722	15294	6926	8624	12275
ENSMUSG00000104291	37	20	9	251	68	91	215	257
ENSMUSG00000026393	3181	3316	4362	2685	2957	3238	2876	2959
ENSMUSG00000019230	6	5	6	22	36	8	11	27
ENSMUSG00000079283	274	200	242	316	131	170	435	364
ENSMUSG00000056268	379	610	711	799	1292	1073	852	964
ENSMUSG00000033964	735	1161	1518	532	805	863	385	503
ENSMUSG00000033952	31	66	301	423	445	151	143	184
ENSMUSG00000033898	6	3	2	19	8	12	19	13
ENSMUSG00000089991	18	22	15	21	12	38	42	21
ENSMUSG00000104496	58	25	20	56	26	60	72	66
ENSMUSG00000026365	2523	3318	3575	3658	5141	5169	7768	7713
ENSMUSG00000052726	27	57	61	75	76	57	36	52
ENSMUSG00000101795	980	435	599	1764	688	750	1684	1852
ENSMUSG00000026361	1274	1744	2180	1153	1424	1668	949	1044
ENSMUSG00000033849	8882	9820	14070	3700	7611	9614	3294	3107
ENSMUSG00000089640	10	11	36	12	33	27	1	10
ENSMUSG00000018196	1082	1130	1238	920	745	831	806	959
ENSMUSG00000018199	556	947	1088	666	736	827	334	405
ENSMUSG00000018189	518	709	842	955	823	793	860	856
ENSMUSG00000100455	44	39	39	32	36	48	50	56
ENSMUSG00000026360	809	1316	2417	2351	1636	2358	2984	2917
ENSMUSG00000100389	25	17	24	12	22	11	8	16
ENSMUSG00000026358	18	20	5	1343	1264	536	703	958
ENSMUSG00000100441	264	204	267	446	255	274	593	666
ENSMUSG00000026357	62	103	77	38	52	106	41	46
ENSMUSG00000101049	6	5	5	11	8	16	12	6
ENSMUSG00000097130	5	3	3	7	0	1	33	22
ENSMUSG00000099842	9	6	8	12	10	13	20	11
ENSMUSG00000082588	33	34	36	15	26	29	20	27
ENSMUSG00000056220	186	955	369	1302	1664	862	1792	2336
ENSMUSG00000032487	34	22589	67	603	694	227	594	1000
ENSMUSG00000097754	1	8	2	66	40	21	48	63
ENSMUSG00000099875	157	113	240	343	313	329	493	492
ENSMUSG00000006010	2312	2485	2393	1923	1843	1901	1568	1722
ENSMUSG00000006005	4984	4123	5601	4119	5607	4545	5251	5823
ENSMUSG00000006014	292	601	464	1341	995	361	2321	2753
ENSMUSG00000101519	20	10	16	28	19	14	14	15
ENSMUSG00000066842	180	101	211	78	56	35	58	99
ENSMUSG00000102628	16	13	14	6	1	8	0	2
ENSMUSG00000100954	39	36	29	53	11	42	61	38
ENSMUSG00000023150	3987	10449	9106	5358	5571	10859	3704	4258
ENSMUSG00000052748	377	610	548	514	506	569	450	526
ENSMUSG00000053286	1303	1242	1147	1404	1237	1352	1203	1358
ENSMUSG00000103928	118	140	199	171	193	217	89	127
ENSMUSG00000026484	952	1430	1987	1255	1231	1415	1157	1384
ENSMUSG00000100551	107	98	143	154	91	98	167	158
ENSMUSG00000026483	2117	7014	2584	1740	2036	1692	1601	2100
ENSMUSG00000100594	252	254	227	114	74	205	113	105
ENSMUSG00000043019	1751	1749	2695	1280	1682	1975	909	1265
ENSMUSG00000032666	740	496	745	721	457	432	750	732
ENSMUSG00000014980	480	430	416	441	282	331	368	439
ENSMUSG00000032649	272	170	162	21	13	16	63	54
ENSMUSG00000026482	4149	3258	4337	5076	5973	4941	6186	6741
ENSMUSG00000008475	3858	3345	4448	9720	7496	5530	9136	10388
ENSMUSG00000026480	466	416	422	2741	2442	1752	4339	4846
ENSMUSG00000042772	2536	1986	2177	2257	2264	2577	1735	2172
ENSMUSG00000100702	7	1	4	25	4	6	16	16
ENSMUSG00000042751	40	39	41	23	24	32	14	25
ENSMUSG00000026479	138	611	91	278	122	151	126	170
ENSMUSG00000026478	20929	13288	27754	8004	8326	11181	7529	8089
ENSMUSG00000073538	7	10	17	23	30	29	27	45
ENSMUSG00000042708	12	9	4	4	24	15	15	23
ENSMUSG00000042699	4354	3708	6326	3632	4548	3939	3975	4997
ENSMUSG00000042684	78	101	149	136	127	228	714	620
ENSMUSG00000099858	128	87	92	76	39	75	106	91
ENSMUSG00000042671	0	1	1	1	3	0	29	34
ENSMUSG00000026475	97	124	79	449	406	362	938	864
ENSMUSG00000066800	1287	1381	1240	1433	1861	2244	1989	1989
ENSMUSG00000100183	18	12	10	0	1	4	0	4
ENSMUSG00000042641	72	50	54	27	13	33	26	24
ENSMUSG00000045968	59	82	84	30	32	40	40	31
ENSMUSG00000026473	36643	38798	56603	39786	33965	54477	73625	68968
ENSMUSG00000101903	1	6	11	5	3	3	22	20
ENSMUSG00000100502	1	27	12	26	10	22	22	8
ENSMUSG00000100627	33	62	83	27	22	95	58	52
ENSMUSG00000004110	84	28	57	82	41	55	120	109
ENSMUSG00000096950	7	8	8	29	14	13	36	42
ENSMUSG00000056708	1229	869	400	3158	1958	2245	2393	2447
ENSMUSG00000026471	1532	1569	1180	842	659	677	1204	1162
ENSMUSG00000026470	2344	1864	1994	1629	1382	1663	2071	2111
ENSMUSG00000033722	304	331	400	283	103	135	272	297
ENSMUSG00000026469	1224	1102	1671	1154	1210	1113	1175	1327
ENSMUSG00000073535	7	8	10	27	34	17	31	16
ENSMUSG00000033701	1549	965	1069	1674	833	934	2263	2073
ENSMUSG00000033684	5698	8058	5981	3706	3124	2915	4592	4630
ENSMUSG00000033671	1645	1721	2086	1825	2293	1628	1208	1938
ENSMUSG00000026466	4798	3481	4292	5660	5420	6096	5600	6323
ENSMUSG00000102964	4	8	5	15	7	17	10	8
ENSMUSG00000050565	4229	4088	5439	5950	5462	7458	4334	4841
ENSMUSG00000078193	35	23	28	81	25	34	62	80
ENSMUSG00000026600	356	578	618	2053	2758	1428	3532	4751
ENSMUSG00000101523	464	348	516	235	332	327	247	388
ENSMUSG00000026596	962	864	1204	1189	1483	1819	1221	1485
ENSMUSG00000104293	11	6	9	18	2	4	13	22
ENSMUSG00000060519	1381	998	1497	3927	3198	4121	4151	4289
ENSMUSG00000033557	3018	2814	3131	1562	1907	2356	2120	2587
ENSMUSG00000046057	0	1	17	18	42	29	24	5
ENSMUSG00000026594	211	562	291	259	227	163	623	561
ENSMUSG00000033544	76	137	85	11	10	7	16	9
ENSMUSG00000070565	965	899	1163	616	525	543	436	408
ENSMUSG00000049881	670	368	662	534	221	211	430	465
ENSMUSG00000033488	1380	935	993	514	464	496	1119	1160
ENSMUSG00000026589	1219	944	996	555	371	547	394	345
ENSMUSG00000026587	9	11	11	7	4	3	1	2
ENSMUSG00000073530	49	101	36	49	136	14	23	66
ENSMUSG00000061992	11	15	24	5	16	12	9	8
ENSMUSG00000040782	1742	1801	2490	1588	1643	1914	1527	1861
ENSMUSG00000015829	7	3	7	38	22	26	11	23
ENSMUSG00000090394	1155	1068	2023	1453	1092	2088	1089	1296
ENSMUSG00000026729	12	11	18	13	18	42	1	0
ENSMUSG00000026725	16	12	13	9	4	8	6	5
ENSMUSG00000058267	1593	1413	1371	1524	1090	1188	1473	1578
ENSMUSG00000014226	1302	1522	1592	2564	2312	1869	1477	1740
ENSMUSG00000026721	883	1131	1323	916	817	816	1015	992
ENSMUSG00000103632	11	13	12	25	10	22	12	21
ENSMUSG00000040423	1554	2316	2599	1610	2105	1911	1588	1829
ENSMUSG00000026715	22	12	8	5	9	18	16	31
ENSMUSG00000043467	431	399	675	325	485	413	232	257
ENSMUSG00000053332	2315	2831	2674	3721	3037	3545	4144	3990
ENSMUSG00000026709	916	676	769	398	400	483	621	608
ENSMUSG00000026708	87	134	200	279	240	156	245	291
ENSMUSG00000026705	1055	1061	1059	634	813	790	847	972
ENSMUSG00000026701	18495	11122	9967	16072	9186	12270	8724	8366
ENSMUSG00000040323	57	30	63	95	50	45	133	101
ENSMUSG00000102399	51	35	42	15	16	20	18	28
ENSMUSG00000000817	13	10	1	110	142	65	77	128
ENSMUSG00000040297	1223	1776	1485	1273	1323	1486	930	1242
ENSMUSG00000026698	1091	923	1018	927	676	759	1013	957
ENSMUSG00000040265	289	202	208	263	142	100	324	262
ENSMUSG00000078190	108	73	101	27	52	26	55	44
ENSMUSG00000026694	563	411	430	536	332	428	540	622
ENSMUSG00000026696	621	853	816	1029	1084	861	1062	1223
ENSMUSG00000026697	18	89	5	2	6	2	10	1
ENSMUSG00000040225	4031	3929	5135	3115	5616	5005	2833	3616
ENSMUSG00000098259	6	27	26	15	22	20	14	7
ENSMUSG00000026692	59	112	125	82	39	49	118	88
ENSMUSG00000040181	11347	9835	9701	4538	4108	4304	5923	5612
ENSMUSG00000040170	2702	2344	2021	1896	1026	710	1169	1394
ENSMUSG00000026691	23	52	9	77	6	3	3	3
ENSMUSG00000026586	1007	1005	1215	918	1013	897	616	854
ENSMUSG00000040124	329	331	290	295	282	330	226	281
ENSMUSG00000102117	11	3	6	32	11	10	53	47
ENSMUSG00000089700	16	19	26	28	18	18	13	33
ENSMUSG00000026585	1342	1144	1545	839	758	1087	823	941
ENSMUSG00000026584	593	705	699	801	687	655	789	948
ENSMUSG00000041406	23	42	77	120	124	67	65	58
ENSMUSG00000041396	107	108	97	99	71	85	130	129
ENSMUSG00000026582	8	7	5	325	130	43	41	86
ENSMUSG00000026581	116	76	79	2122	2319	1585	1279	1618
ENSMUSG00000026580	249	227	143	2210	1013	419	536	735
ENSMUSG00000026579	75	114	187	109	154	59	69	90
ENSMUSG00000040918	332	303	515	285	251	283	348	418
ENSMUSG00000026578	386	358	299	439	296	281	423	380
ENSMUSG00000026577	849	816	851	752	500	641	592	654
ENSMUSG00000026575	429	344	464	221	280	300	338	346
ENSMUSG00000026576	432	754	1040	836	325	235	535	641
ENSMUSG00000026574	13396	9876	10603	3125	2933	3644	4394	4034
ENSMUSG00000104117	54	31	30	8	9	19	0	4
ENSMUSG00000103320	23	14	15	0	0	2	3	3
ENSMUSG00000026573	27	24	11	335	144	203	41	73
ENSMUSG00000040848	4551	3791	4699	2185	2145	2770	2803	3116
ENSMUSG00000040843	1203	1192	1147	1376	1013	1206	1041	1161
ENSMUSG00000102302	29	35	55	39	52	42	12	13
ENSMUSG00000040836	155	157	217	111	90	103	74	109
ENSMUSG00000026571	2386	2024	2796	1216	1151	1076	1496	1617
ENSMUSG00000026568	4824	4766	6093	3170	2273	2036	3815	4477
ENSMUSG00000026567	52	96	94	9	18	22	13	21
ENSMUSG00000026566	1129	569	816	559	281	349	400	424
ENSMUSG00000040723	1217	975	1401	1569	1262	993	2490	2984
ENSMUSG00000040713	2288	2368	1955	4014	2777	2059	8415	9191
ENSMUSG00000089829	117	44	42	8	10	4	45	37
ENSMUSG00000005763	552	282	153	479	415	208	671	821
ENSMUSG00000103768	114	23	27	20	7	5	17	17
ENSMUSG00000102154	49	23	13	9	5	7	20	2
ENSMUSG00000026565	530	406	508	411	440	405	433	513
ENSMUSG00000040612	671	603	1770	1464	727	429	1360	1460
ENSMUSG00000103400	49	26	30	49	29	25	26	31
ENSMUSG00000026563	396	312	389	306	310	322	401	440
ENSMUSG00000040596	1447	1277	1648	981	746	1519	694	855
ENSMUSG00000084093	540	709	694	328	300	404	664	662
ENSMUSG00000097823	104	158	71	79	26	43	35	42
ENSMUSG00000060568	414	603	294	405	268	398	203	321
ENSMUSG00000026558	942	654	873	996	624	704	911	974
ENSMUSG00000052428	2773	2838	2942	2225	2010	2145	2252	2368
ENSMUSG00000026687	3119	2691	3455	2891	2180	2352	3044	3043
ENSMUSG00000026688	6916	2933	3372	3488	1387	2489	1641	1712
ENSMUSG00000015843	1058	448	637	400	350	484	439	377
ENSMUSG00000052534	2594	1912	2555	1559	1382	1549	1322	1612
ENSMUSG00000026683	34	49	278	486	375	201	335	271
ENSMUSG00000026678	12760	11008	14731	3134	3791	6468	3057	3932
ENSMUSG00000038530	988	883	962	240	361	553	506	509
ENSMUSG00000026675	459	274	301	175	149	165	222	217
ENSMUSG00000097503	48	27	34	23	15	6	4	6
ENSMUSG00000026674	4674	3600	5828	2837	3080	4729	2775	2828
ENSMUSG00000026670	3527	4309	3739	5153	4721	8328	3274	3589
ENSMUSG00000026667	3318	3476	4624	2441	3897	3426	2642	3069
ENSMUSG00000073494	0	0	0	17	11	7	0	0
ENSMUSG00000096964	38	18	6	8	8	4	35	16
ENSMUSG00000102418	48	9	13	143	207	118	244	218
ENSMUSG00000102752	355	236	251	648	543	518	1077	944
ENSMUSG00000038473	56	30	35	36	99	77	80	88
ENSMUSG00000038463	1087	643	1328	1089	671	397	980	1219
ENSMUSG00000026663	2499	1855	2301	2222	2503	2353	2395	2812
ENSMUSG00000053925	49	50	36	3	47	43	39	38
ENSMUSG00000026659	238	252	177	280	167	222	219	270
ENSMUSG00000070524	7	0	2	26	44	8	85	128
ENSMUSG00000038421	31	32	28	87	48	35	213	189
ENSMUSG00000089838	176	777	834	163	515	564	211	151
ENSMUSG00000026656	737	1007	1308	5380	6417	3965	14056	15533
ENSMUSG00000059089	27	51	63	10152	11207	5669	19125	20678
ENSMUSG00000059498	599	872	989	7040	5537	4466	12724	13145
ENSMUSG00000026649	151	130	101	179	92	145	307	216
ENSMUSG00000058076	6780	4890	5751	5208	3364	3844	6372	6850
ENSMUSG00000056569	66	3204	15	2188	32	11	17	22
ENSMUSG00000038370	183	815	83	172	119	37	205	216
ENSMUSG00000005677	10	10	6	13	1	4	8	10
ENSMUSG00000005674	389	293	303	205	247	212	356	401
ENSMUSG00000005681	37	18	22	18	11	9	18	13
ENSMUSG00000058715	806	723	838	13996	11353	5368	22207	25412
ENSMUSG00000013593	12140	8045	10580	7674	5067	6719	10849	10883
ENSMUSG00000006403	321	137	305	1424	1061	1783	166	230
ENSMUSG00000052423	520	527	441	662	500	663	727	833
ENSMUSG00000062729	2640	1805	1475	1462	1037	1202	2261	2226
ENSMUSG00000053483	1617	1105	1061	1271	773	906	1901	1852
ENSMUSG00000062963	2856	2144	2382	2957	1698	1939	3640	3405
ENSMUSG00000103983	137	181	222	143	160	209	131	129
ENSMUSG00000013973	234	259	276	252	208	307	292	250
ENSMUSG00000013997	2201	1622	1335	1096	726	885	1404	1468
ENSMUSG00000006412	961	892	748	1222	791	924	1223	1124
ENSMUSG00000102929	21	18	15	6	6	20	18	22
ENSMUSG00000045259	58	32	38	9	2	11	39	26
ENSMUSG00000006411	15	172	25	284	216	144	528	492
ENSMUSG00000048865	735	634	611	2983	4893	2915	5901	7069
ENSMUSG00000026641	1575	1304	1140	2479	1742	1698	3753	3691
ENSMUSG00000103711	40	40	39	36	51	49	125	101
ENSMUSG00000097045	14	13	8	11	5	6	1	9
ENSMUSG00000038235	3545	2888	3185	4848	2242	3225	3229	3420
ENSMUSG00000060244	69	47	42	123	67	46	142	111
ENSMUSG00000004709	93	42	37	597	814	431	196	309
ENSMUSG00000004707	87	93	107	1309	1590	713	4633	5439
ENSMUSG00000038179	115	97	65	2369	3402	1592	3914	5510
ENSMUSG00000103219	0	2	0	10	29	13	9	14
ENSMUSG00000103137	15	11	7	20	4	5	19	15
ENSMUSG00000015355	283	241	236	1607	1703	946	2522	3144
ENSMUSG00000059058	80	113	91	107	123	99	154	184
ENSMUSG00000015316	8	6	7	135	134	44	215	294
ENSMUSG00000038147	262	257	318	1723	2239	1103	4022	5056
ENSMUSG00000073492	18	27	29	2	83	46	61	104
ENSMUSG00000015314	19	19	21	352	437	178	921	959
ENSMUSG00000026556	210	186	195	75	80	43	163	148
ENSMUSG00000003458	4794	3471	4146	4161	3532	3390	6397	6745
ENSMUSG00000026553	10616	8996	11477	7673	8232	8865	10267	11320
ENSMUSG00000003464	9736	7158	9274	4629	3728	5580	6439	6046
ENSMUSG00000089803	417	489	734	735	588	367	808	769
ENSMUSG00000026554	7419	6457	7056	4513	4171	5897	5976	6195
ENSMUSG00000013698	7378	4775	5156	4143	2447	3181	5860	5748
ENSMUSG00000007122	29	596	14	134	42	17	42	44
ENSMUSG00000007107	24	92	18	70	41	33	16	13
ENSMUSG00000038034	1686	1122	1076	2608	1602	1152	4464	4865
ENSMUSG00000007097	44597	35244	62501	17833	18001	23605	21697	20144
ENSMUSG00000038026	0	4	2	6	3	0	11	18
ENSMUSG00000044708	0	6	0	17	40	16	242	229
ENSMUSG00000050229	1076	1281	1535	1047	1329	1357	944	1025
ENSMUSG00000102278	4	2	4	15	9	3	18	14
ENSMUSG00000103357	21	41	38	21	27	51	30	20
ENSMUSG00000026548	276	173	222	1944	2243	1137	1535	1510
ENSMUSG00000037995	217	193	131	151	309	189	208	229
ENSMUSG00000026547	6053	5007	5723	13219	8826	8310	12889	13725
ENSMUSG00000104351	2	2	9	0	13	2	15	12
ENSMUSG00000026546	28	34	51	102	50	35	91	113
ENSMUSG00000085184	11	11	13	13	17	9	39	50
ENSMUSG00000049598	13	12	9	4	11	17	36	41
ENSMUSG00000053318	92	65	63	2702	2455	1988	5941	7393
ENSMUSG00000070504	2	0	0	11	25	14	14	32
ENSMUSG00000026544	837	403	470	672	320	283	905	1136
ENSMUSG00000005339	1	7	1	8	8	3	26	22
ENSMUSG00000037872	338	256	249	1458	452	348	740	767
ENSMUSG00000005338	836	556	553	604	357	481	374	365
ENSMUSG00000037860	108	147	101	668	682	375	962	1065
ENSMUSG00000037849	11	36	49	1034	1317	1037	492	594
ENSMUSG00000070501	4	6	5	133	135	89	46	34
ENSMUSG00000073491	33	58	86	1727	1710	1673	802	869
ENSMUSG00000043263	150	138	220	2249	2991	2084	984	1568
ENSMUSG00000066677	80	55	82	722	576	908	280	274
ENSMUSG00000103105	3	0	5	29	13	24	24	13
ENSMUSG00000073490	497	865	2001	7619	8577	9659	5647	5579
ENSMUSG00000073489	737	799	1344	11102	9355	9323	7177	7813
ENSMUSG00000090222	288	239	308	383	308	405	162	241
ENSMUSG00000090272	1061	1060	1221	5806	4719	4986	3458	4158
ENSMUSG00000026536	97	96	205	2115	2071	2187	1341	1381
ENSMUSG00000039997	1316	1444	1755	6456	5814	6599	3661	3777
ENSMUSG00000103588	0	2	6	13	11	9	10	0
ENSMUSG00000054203	406	461	715	4787	5959	4412	3166	3668
ENSMUSG00000045381	0	0	5	19	20	17	5	19
ENSMUSG00000026532	3	4	11	8	3	11	44	43
ENSMUSG00000028354	3	15	6	20	8	12	1	1
ENSMUSG00000050069	363	920	242	318	411	939	120	202
ENSMUSG00000026527	245	209	276	226	171	238	440	357
ENSMUSG00000026526	5223	4258	5231	2338	2158	2850	3182	3168
ENSMUSG00000039783	71	120	105	112	195	95	120	169
ENSMUSG00000026525	1259	1438	1621	1082	696	1357	481	445
ENSMUSG00000078185	536	887	1247	435	594	856	205	228
ENSMUSG00000039748	29	20	84	133	125	54	76	96
ENSMUSG00000078184	60	33	27	157	46	31	92	106
ENSMUSG00000057335	1963	2151	1978	1663	2616	2617	1280	1518
ENSMUSG00000026504	875	771	781	825	762	732	783	871
ENSMUSG00000103367	67	58	24	62	64	68	57	63
ENSMUSG00000102211	48	12	18	44	14	26	75	54
ENSMUSG00000019699	872	819	960	1310	1385	1259	943	1124
ENSMUSG00000063659	1249	1554	1453	713	1075	816	1154	1267
ENSMUSG00000103767	49	28	30	12	9	11	11	12
ENSMUSG00000015961	1784	1741	2024	2474	1649	1930	1803	2009
ENSMUSG00000089657	302	90	22	2	21	13	15	8
ENSMUSG00000091476	22	36	19	14	13	15	12	13
ENSMUSG00000104097	6	18	13	9	15	17	8	5
ENSMUSG00000102493	52	25	28	32	17	11	55	44
ENSMUSG00000026502	787	908	1359	906	1005	948	872	1135
ENSMUSG00000104126	47	58	54	107	119	111	94	83
ENSMUSG00000086350	89	135	100	24	33	57	18	41
ENSMUSG00000026500	26	38	36	21	11	21	35	17
ENSMUSG00000039630	14811	13822	16063	16919	16942	15758	14372	15688
ENSMUSG00000104279	21	27	28	24	20	22	30	45
ENSMUSG00000026495	192	157	177	109	73	122	106	107
ENSMUSG00000026494	8	170	17	15	10	5	17	73
ENSMUSG00000055067	323	195	232	316	229	304	320	278
ENSMUSG00000096474	137	3	1	13	106	186	18	30
ENSMUSG00000026492	1151	1065	822	182	165	327	254	249
ENSMUSG00000038949	2992	2148	2049	1033	1314	1336	1771	1657
ENSMUSG00000038936	1549	1722	1687	740	609	807	1004	919
ENSMUSG00000026491	2156	2036	2309	1677	1702	1927	1284	1564
ENSMUSG00000104418	12	0	0	25	3	1	11	17
ENSMUSG00000026490	3258	2624	3044	1605	1233	1345	1156	1122
ENSMUSG00000026489	1886	1793	2509	971	869	1372	3805	3122
ENSMUSG00000104520	16	16	20	13	14	18	19	35
ENSMUSG00000010609	2551	1990	2706	3320	2603	2155	4454	5055
ENSMUSG00000102923	29	32	33	12	17	32	13	14
ENSMUSG00000055676	31	37	29	27	6	18	17	30
ENSMUSG00000038855	8056	4497	5397	4012	3860	4695	4518	5126
ENSMUSG00000104388	16	4	4	80	12	21	64	89
ENSMUSG00000053963	131	255	60	98	59	15	49	71
ENSMUSG00000026496	2277	1803	2373	1670	1716	1480	2579	2711
ENSMUSG00000058729	148	169	311	221	232	159	277	286
ENSMUSG00000026499	1488	1714	1855	1504	1808	1817	1577	1843
ENSMUSG00000103649	27	52	55	26	36	45	59	83
ENSMUSG00000060743	132	552	790	112	1132	357	603	964
ENSMUSG00000097347	123	199	210	169	176	149	178	174
ENSMUSG00000073485	65	49	42	13	22	31	12	20
ENSMUSG00000038806	780	691	857	1109	888	1015	1181	1226
ENSMUSG00000103979	62	39	83	47	17	58	19	24
ENSMUSG00000026520	1327	883	709	822	573	654	1467	1427
ENSMUSG00000038793	53	40	49	94	20	16	86	119
ENSMUSG00000026519	1565	1359	1287	1444	1108	1077	2310	2498
ENSMUSG00000038776	2754	1968	1465	1874	738	688	2568	2691
ENSMUSG00000026516	1430	1193	1422	1275	1379	1331	1241	1414
ENSMUSG00000062169	974	1021	1199	1606	1194	1064	1662	1702
ENSMUSG00000038733	5303	5483	7259	6446	6297	5830	6567	7430
ENSMUSG00000054135	124	109	136	63	61	99	139	84
ENSMUSG00000103260	6	13	14	28	15	20	20	11
ENSMUSG00000047369	20	22	15	11	19	16	35	25
ENSMUSG00000004880	1104	905	1276	1121	1528	1311	1078	1170
ENSMUSG00000022995	808	870	680	759	423	562	485	476
ENSMUSG00000026511	1962	885	1445	2291	1580	1696	2602	3114
ENSMUSG00000038633	6033	4372	5527	3938	2677	3113	3991	4561
ENSMUSG00000100147	28	33	75	17	13	1	45	50
ENSMUSG00000047539	1578	1412	1689	1417	1267	1288	1349	1509
ENSMUSG00000026510	1595	1099	1361	948	836	766	1009	1172
ENSMUSG00000026509	11783	8192	9758	8396	6341	6569	6498	6960
ENSMUSG00000038576	67	75	55	117	20	4	52	47
ENSMUSG00000079164	254	370	296	139	100	149	77	88
ENSMUSG00000104367	27	26	21	31	3	11	14	10
ENSMUSG00000030768	533	413	435	527	295	224	495	642
ENSMUSG00000046836	3406	2764	2616	2531	2280	2352	2468	2844
ENSMUSG00000042901	1706	1669	2218	5175	3217	4515	2967	3223
ENSMUSG00000056050	3387	2970	3435	2361	2344	2409	3255	3554
ENSMUSG00000072258	398	425	261	365	255	375	312	369
ENSMUSG00000039384	2779	333	213	499	497	412	597	433
ENSMUSG00000044854	322	152	156	83	55	67	139	144
ENSMUSG00000039377	545	334	328	758	401	292	1261	1185
ENSMUSG00000102158	7	7	6	18	1	6	11	16
ENSMUSG00000026621	490	699	185	332	237	191	189	202
ENSMUSG00000073481	9497	5451	6770	7040	3736	4515	6731	6945
ENSMUSG00000039349	14173	7933	9406	3356	2596	2659	4618	4802
ENSMUSG00000026620	254	235	456	394	223	204	669	614
ENSMUSG00000039318	2713	2243	2514	1764	1802	2223	2010	2055
ENSMUSG00000026618	5904	4244	6192	2519	2392	2966	3840	3829
ENSMUSG00000026617	2676	2376	1984	1092	1103	1273	1259	1325
ENSMUSG00000097261	5	10	26	7	4	5	17	8
ENSMUSG00000026615	5720	4358	5536	3695	3631	4470	4132	4268
ENSMUSG00000039246	787	792	697	321	214	467	380	412
ENSMUSG00000039239	206	241	298	122	112	92	337	442
ENSMUSG00000001305	490	303	355	516	369	553	467	482
ENSMUSG00000097784	33	31	38	18	15	15	45	29
ENSMUSG00000039210	792	745	846	610	619	643	744	788
ENSMUSG00000104394	76	122	101	144	71	94	68	106
ENSMUSG00000104245	47	61	55	60	74	66	30	22
ENSMUSG00000026610	33	39	48	10	10	7	0	1
ENSMUSG00000026608	2049	1931	2701	1080	946	1163	1321	1254
ENSMUSG00000037624	255	230	267	121	66	148	243	210
ENSMUSG00000102824	607	448	515	816	461	456	780	745
ENSMUSG00000026605	43	104	440	963	620	198	291	305
ENSMUSG00000026604	3528	3149	5024	1967	1996	2721	1428	1670
ENSMUSG00000104435	164	206	192	129	109	147	193	227
ENSMUSG00000026603	710	556	672	559	406	457	666	669
ENSMUSG00000010175	32	15	72	37	70	29	24	34
ENSMUSG00000089872	932	628	778	563	659	750	1030	1024
ENSMUSG00000026634	1980	1735	1971	1674	1320	1616	1570	1902
ENSMUSG00000037568	44	710	57	17	21	13	42	52
ENSMUSG00000066595	385	672	453	606	676	599	442	615
ENSMUSG00000026632	552	528	456	325	306	327	395	384
ENSMUSG00000062510	66	63	157	264	205	192	223	219
ENSMUSG00000026630	240	149	121	508	461	289	1179	1085
ENSMUSG00000026628	203	150	110	2671	1863	1661	2272	3222
ENSMUSG00000073478	171	165	97	163	103	96	224	245
ENSMUSG00000103685	11	25	13	8	10	17	17	5
ENSMUSG00000103174	1	0	1	13	2	0	10	12
ENSMUSG00000037499	2920	1626	1613	2053	909	1298	2624	2442
ENSMUSG00000026627	185	177	167	297	285	173	487	570
ENSMUSG00000026626	27915	17912	19847	11261	10624	11419	10820	12140
ENSMUSG00000103433	325	216	249	166	112	163	271	272
ENSMUSG00000103114	376	234	171	100	85	79	67	91
ENSMUSG00000037474	88	68	283	262	319	186	192	222
ENSMUSG00000037461	1989	1383	1659	1297	1056	1039	1285	1435
ENSMUSG00000026623	19303	15320	22207	7323	10233	10872	5713	5506
ENSMUSG00000102596	0	14	0	7	24	26	6	6
ENSMUSG00000026622	64	78	213	391	300	144	239	240
ENSMUSG00000055833	19	23	39	24	15	30	55	40
ENSMUSG00000037434	905	1118	1361	1495	1403	2006	1335	1570
ENSMUSG00000049353	3	5	7	71	41	61	37	25
ENSMUSG00000097416	3	21	11	3	2	13	5	4
ENSMUSG00000026637	277	332	274	526	385	280	856	935
ENSMUSG00000103653	1483	1017	935	1429	916	978	1815	1740
ENSMUSG00000037395	837	874	982	358	419	452	438	422
ENSMUSG00000097316	153	179	167	67	56	54	90	72
ENSMUSG00000058248	5	4	0	27	11	6	29	21
ENSMUSG00000037375	120	60	119	73	71	65	156	137
ENSMUSG00000016262	154	211	158	33	28	19	65	73
ENSMUSG00000016200	144	122	83	30	58	58	25	31
ENSMUSG00000016181	608	470	518	468	382	462	520	580
ENSMUSG00000026638	31	900	33	138	17	13	30	50
ENSMUSG00000079144	191	203	221	127	167	156	204	273
ENSMUSG00000037318	113	60	42	453	600	274	936	989
ENSMUSG00000026639	331	268	204	306	101	120	142	98
ENSMUSG00000016194	3766	4688	5287	8153	6340	9306	8768	8299
ENSMUSG00000009633	13196	3639	10750	4877	2342	3469	8752	7438
ENSMUSG00000104348	180	259	200	67	105	125	105	100
ENSMUSG00000016179	7	4	11	0	2	1	43	15
ENSMUSG00000026640	2632	1653	2551	1863	1170	2875	662	650
ENSMUSG00000103597	19	37	48	17	39	30	17	21
ENSMUSG00000016494	8557	5038	8634	9586	4371	4513	5191	5183
ENSMUSG00000097325	95	73	63	105	30	51	24	55
ENSMUSG00000096929	258	90	48	49	39	67	24	35
ENSMUSG00000016493	188	294	227	117	131	186	116	104
ENSMUSG00000104010	4	16	13	15	8	9	0	2
ENSMUSG00000016481	2881	2438	2484	2870	1981	2109	2430	2785
ENSMUSG00000026616	20	30	13	15	12	16	28	28
ENSMUSG00000050530	1522	1171	1551	941	690	813	762	696
ENSMUSG00000026643	1069	1940	1767	2194	2258	2886	1595	1663
ENSMUSG00000049950	201	174	145	289	163	217	148	200
ENSMUSG00000026648	368	486	474	572	852	614	799	839
ENSMUSG00000026646	37	61	61	126	135	76	62	100
ENSMUSG00000109865	1677	1246	1206	1190	1068	1065	1390	1434
ENSMUSG00000051396	174	92	131	146	137	116	124	153
ENSMUSG00000039496	184	237	153	46	65	164	128	83
ENSMUSG00000026655	1096	1035	1154	1645	1963	1502	1992	2153
ENSMUSG00000081070	48	32	29	40	32	39	70	73
ENSMUSG00000026657	836	674	1051	1230	1337	1858	985	1091
ENSMUSG00000039449	1102	1189	1211	1219	1282	1263	1357	1502
ENSMUSG00000083378	0	4	7	1	15	13	0	1
ENSMUSG00000048186	126	194	169	113	36	65	35	43
ENSMUSG00000026662	1329	1134	1746	1102	964	908	1495	1634
ENSMUSG00000026664	8265	6076	4705	4316	3238	4986	4492	4104
ENSMUSG00000086670	54	15	25	40	5	7	13	12
ENSMUSG00000026669	47	55	147	432	347	219	300	305
ENSMUSG00000026672	1781	1793	1401	1658	1277	1145	1765	1824
ENSMUSG00000086430	1	3	4	14	11	7	2	0
ENSMUSG00000026676	409	199	237	85	106	85	77	77
ENSMUSG00000039145	309	221	266	637	1294	584	1636	1831
ENSMUSG00000039128	2201	2014	2089	2181	1680	1943	2060	1960
ENSMUSG00000025817	1728	1303	1342	1332	948	1158	1045	1070
ENSMUSG00000056718	25	38	31	28	32	43	35	40
ENSMUSG00000025816	798	751	952	453	443	559	326	374
ENSMUSG00000025815	960	968	861	216	263	630	307	281
ENSMUSG00000043241	1243	1334	1351	1072	1294	1204	938	1064
ENSMUSG00000045319	91	144	88	132	53	41	69	66
ENSMUSG00000039063	2225	1243	1135	480	335	632	576	466
ENSMUSG00000039046	911	845	1086	812	711	620	912	1008
ENSMUSG00000086109	3	2	3	5	2	1	13	43
ENSMUSG00000002107	6362	6488	10597	3506	5923	8029	3742	4231
ENSMUSG00000082953	32	27	45	27	28	40	28	33
ENSMUSG00000015619	65	1505	11	467	101	82	102	134
ENSMUSG00000025782	761	476	469	519	475	381	610	582
ENSMUSG00000025781	11392	9095	11572	7337	5270	6813	9389	9555
ENSMUSG00000037262	618	616	619	640	574	640	824	759
ENSMUSG00000037254	15	32	34	40	16	15	10	23
ENSMUSG00000025780	16306	14531	14826	2466	4098	6966	1585	1768
ENSMUSG00000061186	29	26	47	35	68	33	33	31
ENSMUSG00000026778	86	62	35	583	552	308	433	597
ENSMUSG00000086006	6	11	13	29	7	2	13	22
ENSMUSG00000026773	41358	22118	25153	11740	11875	20274	15239	16279
ENSMUSG00000102329	669	349	300	312	305	322	127	179
ENSMUSG00000102376	138	102	108	181	101	89	47	61
ENSMUSG00000037197	2024	1637	1871	2621	1825	1884	2539	2654
ENSMUSG00000026770	170	232	170	240	342	182	250	354
ENSMUSG00000023206	1812	2454	3593	2939	2417	2386	2762	3591
ENSMUSG00000058594	4208	3362	4347	2362	2448	2760	3497	3628
ENSMUSG00000047909	2259	2172	2520	1129	1254	1437	1995	2273
ENSMUSG00000026768	89	96	113	28	81	33	71	122
ENSMUSG00000026767	787	843	911	1445	1192	938	954	1075
ENSMUSG00000083547	1	5	2	5	3	6	20	14
ENSMUSG00000026730	311	297	311	162	133	197	204	242
ENSMUSG00000026727	3383	2572	2959	2642	1954	1987	2817	2909
ENSMUSG00000102691	27	29	18	16	34	20	19	25
ENSMUSG00000086358	15	19	22	31	8	23	6	10
ENSMUSG00000026726	23	23	11	27	7	12	21	24
ENSMUSG00000026723	246	173	217	226	227	195	253	242
ENSMUSG00000026728	52596	30728	49418	61556	43488	38613	59756	63356
ENSMUSG00000003418	101	144	117	394	78	91	72	73
ENSMUSG00000063275	346	413	473	349	170	235	213	171
ENSMUSG00000102553	25	26	18	13	3	20	3	6
ENSMUSG00000086657	27	32	22	5	19	10	32	7
ENSMUSG00000026718	960	1068	1101	939	885	1071	581	810
ENSMUSG00000103901	26	39	38	13	23	28	20	21
ENSMUSG00000026712	1263	2268	4192	3520	6496	3926	6728	6415
ENSMUSG00000057914	49	112	28	41	25	15	28	22
ENSMUSG00000070271	9	4	3	39	9	248	29	21
ENSMUSG00000083305	372	204	285	203	118	112	256	344
ENSMUSG00000026707	317	320	325	354	251	292	234	226
ENSMUSG00000017418	626	980	970	836	858	1156	501	544
ENSMUSG00000081389	31	25	43	51	32	36	21	36
ENSMUSG00000103865	6	20	5	16	16	10	11	10
ENSMUSG00000026748	2226	1771	1971	1324	1072	1319	1535	1580
ENSMUSG00000053702	33	66	58	30	26	21	38	23
ENSMUSG00000054057	284	188	182	102	44	63	92	84
ENSMUSG00000054074	105	145	99	52	42	29	54	22
ENSMUSG00000026743	1422	1340	1299	1040	1060	1152	1056	1144
ENSMUSG00000026740	1545	1348	1514	1590	1342	1314	1447	1497
ENSMUSG00000086882	42	67	58	76	35	30	44	62
ENSMUSG00000051154	2308	2013	2011	2064	1442	1554	2199	2353
ENSMUSG00000026739	1240	1624	1779	1161	1509	1621	1192	1316
ENSMUSG00000037708	8	16	13	4	2	5	12	7
ENSMUSG00000092353	12	29	18	0	3	20	9	6
ENSMUSG00000026737	1027	763	1040	2028	2422	1600	2999	3024
ENSMUSG00000026736	5	7	7	21	19	11	31	14
ENSMUSG00000083281	17	18	13	14	14	13	38	19
ENSMUSG00000037683	13	4	10	25	17	7	42	34
ENSMUSG00000023094	733	542	375	135	103	128	192	194
ENSMUSG00000043415	425	392	345	281	356	417	389	481
ENSMUSG00000036617	2964	2311	3293	1496	1123	932	696	756
ENSMUSG00000082164	23	42	53	15	31	18	22	18
ENSMUSG00000081128	52	29	20	69	18	19	46	37
ENSMUSG00000036591	2547	2448	3469	1427	1497	1952	1380	1444
ENSMUSG00000075514	458	295	284	110	91	125	269	229
ENSMUSG00000026679	13	17	11	38	11	12	23	13
ENSMUSG00000048550	332	286	312	149	186	188	162	168
ENSMUSG00000082516	15	5	7	18	11	9	27	28
ENSMUSG00000083863	350	689	647	288	294	485	123	272
ENSMUSG00000083563	2850	822	1868	4577	530	1258	735	736
ENSMUSG00000082884	297	300	332	574	136	206	85	84
ENSMUSG00000026786	715	594	483	2088	3161	1315	3225	3643
ENSMUSG00000069136	7	13	10	8	4	8	18	5
ENSMUSG00000026784	205	168	227	237	212	247	224	239
ENSMUSG00000081861	10	3	6	0	6	5	57	46
ENSMUSG00000058835	2166	2608	3042	4199	4266	3210	3800	4648
ENSMUSG00000026781	2312	3267	3990	1504	2038	2242	1459	1642
ENSMUSG00000026779	38	53	179	215	201	68	126	87
ENSMUSG00000026775	2625	3965	4274	2376	3361	3655	2151	2457
ENSMUSG00000081648	7	8	5	17	3	6	13	16
ENSMUSG00000084098	186	187	226	211	224	193	210	225
ENSMUSG00000102704	30	35	32	40	21	29	42	41
ENSMUSG00000026771	461	673	703	513	612	606	496	548
ENSMUSG00000083373	104	68	90	115	76	91	159	139
ENSMUSG00000026986	976	1342	1171	414	423	653	308	312
ENSMUSG00000083116	111	109	221	59	152	117	15	27
ENSMUSG00000044103	1	2	1	93	37	4	47	80
ENSMUSG00000026981	18	19	14	2936	3240	1418	1572	2138
ENSMUSG00000026979	294	291	142	1180	1589	780	1867	2261
ENSMUSG00000026976	0	1130	2	45	1	2	41	11
ENSMUSG00000102591	0	1	0	13	11	1	3	10
ENSMUSG00000084241	84	117	137	64	132	130	83	110
ENSMUSG00000004113	17	15	6	53	26	16	25	16
ENSMUSG00000036893	2468	1877	2222	1529	1331	1479	1464	1679
ENSMUSG00000026972	957	771	685	1341	932	790	2790	3007
ENSMUSG00000026974	520	369	511	487	398	459	464	497
ENSMUSG00000026975	510	351	281	306	265	300	413	398
ENSMUSG00000036850	1288	914	940	992	568	784	1007	1096
ENSMUSG00000036833	1164	1392	1217	1843	1231	2407	2801	2677
ENSMUSG00000083796	56	15	32	2	17	3	14	5
ENSMUSG00000006476	2055	1462	1516	1126	794	1084	1666	1583
ENSMUSG00000087028	34	32	58	99	72	104	1	6
ENSMUSG00000078202	362	148	162	303	75	223	57	41
ENSMUSG00000059555	895	644	501	1373	1398	677	2648	2754
ENSMUSG00000013465	2966	2357	2260	2322	1651	1972	2656	2777
ENSMUSG00000036752	8681	5265	5470	8201	4334	4854	5640	5143
ENSMUSG00000044628	18	20	14	14	5	1	18	21
ENSMUSG00000006471	435	336	256	263	249	281	386	444
ENSMUSG00000078201	361	225	270	174	146	235	361	338
ENSMUSG00000048707	372	238	296	340	211	228	377	413
ENSMUSG00000026966	1024	829	857	962	737	734	1340	1431
ENSMUSG00000026965	4198	3029	4026	2529	2039	2598	3939	3993
ENSMUSG00000097345	50	55	43	7	17	25	24	12
ENSMUSG00000036646	3568	2558	2793	2122	1814	2226	3309	3478
ENSMUSG00000026958	989	753	628	1148	903	856	1409	1687
ENSMUSG00000026956	723	406	579	2189	1356	1050	3098	3073
ENSMUSG00000026955	13	23	66	130	82	44	122	142
ENSMUSG00000015085	1637	949	1619	712	620	883	1746	1603
ENSMUSG00000015094	7207	4100	3928	3505	1990	3500	3313	3236
ENSMUSG00000036587	16	12	11	11	31	34	121	148
ENSMUSG00000026944	3618	2971	2576	1448	1286	1356	1994	2379
ENSMUSG00000047617	1180	940	784	781	381	483	929	955
ENSMUSG00000015093	114	55	56	33	27	20	64	75
ENSMUSG00000015090	27	37	29	77	25	26	32	35
ENSMUSG00000015083	152	143	130	52	54	84	206	175
ENSMUSG00000015095	3206	2187	2157	1623	1338	1643	3129	2959
ENSMUSG00000026942	874	608	630	1477	981	915	1840	1906
ENSMUSG00000083043	22	12	15	58	12	18	21	23
ENSMUSG00000015092	4700	3138	3100	5322	2670	2913	6584	5917
ENSMUSG00000026941	157	137	166	147	80	133	154	166
ENSMUSG00000036504	304	181	181	182	55	98	319	239
ENSMUSG00000015087	2812	2312	2413	2456	1886	2106	3311	3409
ENSMUSG00000052403	10	12	11	3	3	4	7	5
ENSMUSG00000026940	48	47	59	30	10	14	33	21
ENSMUSG00000026939	491	522	362	328	221	224	672	562
ENSMUSG00000026938	352	848	1737	724	560	1155	1142	908
ENSMUSG00000049086	307	144	120	122	50	68	125	144
ENSMUSG00000058740	78	68	62	47	54	83	81	40
ENSMUSG00000026933	881	836	905	1047	819	898	719	899
ENSMUSG00000036352	1880	1366	1765	1156	874	894	1583	1703
ENSMUSG00000026932	3525	2891	3636	1217	1536	1750	2622	2766
ENSMUSG00000087679	3690	2102	2250	1633	1183	1445	2675	2686
ENSMUSG00000087595	46	34	18	24	12	16	37	23
ENSMUSG00000036327	1073	792	730	497	529	740	510	564
ENSMUSG00000048038	115	31	59	32	8	4	38	38
ENSMUSG00000026930	572	399	358	275	163	259	367	368
ENSMUSG00000075467	1747	940	887	1148	588	748	1505	1334
ENSMUSG00000026928	165	124	96	612	622	457	1465	1482
ENSMUSG00000086779	22	21	24	16	10	14	9	10
ENSMUSG00000036281	1019	709	595	748	603	772	900	949
ENSMUSG00000085767	70	51	60	33	32	47	15	61
ENSMUSG00000026927	2259	1980	1722	2041	1428	1642	1833	2066
ENSMUSG00000026926	2621	2113	2406	1562	1519	1709	2026	2079
ENSMUSG00000026925	901	754	698	556	440	520	758	876
ENSMUSG00000026924	4636	3774	4317	3081	2870	3410	3209	3677
ENSMUSG00000086714	27	25	29	14	12	17	10	14
ENSMUSG00000026923	3619	2326	2524	2183	2195	2544	2082	1991
ENSMUSG00000026921	7698	5271	3747	6652	3029	4943	3684	3280
ENSMUSG00000026922	36789	13138	20678	4137	3565	3138	18247	19262
ENSMUSG00000036186	705	300	324	149	100	65	231	177
ENSMUSG00000077192	19	11	13	7	11	6	3	13
ENSMUSG00000082951	17	18	18	18	21	21	3	12
ENSMUSG00000036160	793	631	730	814	650	828	788	933
ENSMUSG00000015776	2661	1764	1996	1301	1017	1215	2005	2179
ENSMUSG00000062647	2414	1674	1357	2646	2389	2056	4733	4673
ENSMUSG00000015790	2438	1648	1400	1720	1127	1338	2189	1953
ENSMUSG00000014873	792	663	512	715	544	599	1045	915
ENSMUSG00000014867	10896	7315	10191	9173	7528	8672	14112	14301
ENSMUSG00000049897	32	26	28	0	6	13	26	43
ENSMUSG00000052406	1343	1150	1032	1252	1115	1132	2025	2041
ENSMUSG00000015488	1549	1198	1114	709	613	842	1305	1237
ENSMUSG00000036067	114	66	30	1564	1326	984	3359	4050
ENSMUSG00000036040	211	146	359	123	87	148	86	148
ENSMUSG00000009614	1867	1323	1880	433	438	645	1066	1117
ENSMUSG00000009621	2206	1633	1598	1360	1122	979	2374	2173
ENSMUSG00000109946	115	96	61	84	47	76	108	101
ENSMUSG00000026918	2126	1980	1994	1123	1142	1249	1638	1846
ENSMUSG00000026917	1582	1114	1303	1413	1183	1415	1757	1914
ENSMUSG00000085929	35	43	46	19	19	23	15	12
ENSMUSG00000015846	13890	6360	10329	4016	3584	7043	9370	8093
ENSMUSG00000085766	66	16	24	14	13	23	32	23
ENSMUSG00000026837	11354	6594	17147	2753	2881	2895	6154	6176
ENSMUSG00000086560	57	35	37	11	14	9	17	5
ENSMUSG00000026835	0	0	0	5	1	2	58	157
ENSMUSG00000026833	3171	2088	1752	1205	1168	783	1405	1542
ENSMUSG00000087196	24	19	6	9	5	12	9	21
ENSMUSG00000035829	67	94	56	92	41	45	109	133
ENSMUSG00000035772	1455	895	1237	1144	853	876	1430	1360
ENSMUSG00000082895	1493	846	1117	2508	1141	1037	3527	2410
ENSMUSG00000026829	93	86	125	106	343	124	702	805
ENSMUSG00000063611	31	27	41	39	72	52	194	146
ENSMUSG00000026821	3807	2277	2201	3960	3218	2527	9936	10041
ENSMUSG00000026816	987	630	606	680	566	524	860	949
ENSMUSG00000026815	42	5	13	30	40	12	113	79
ENSMUSG00000026812	1421	1320	1338	948	1020	1231	1109	1080
ENSMUSG00000026809	7	6	3	43	28	20	73	65
ENSMUSG00000026807	37	20	16	14	9	17	77	37
ENSMUSG00000035666	1092	835	1276	631	779	905	714	917
ENSMUSG00000026806	255	149	199	378	306	328	454	465
ENSMUSG00000079502	2	1	4	30	11	7	23	25
ENSMUSG00000026803	704	680	613	750	616	639	566	848
ENSMUSG00000043535	1704	1833	2337	1885	2192	2083	1306	1611
ENSMUSG00000035513	1034	568	579	357	319	367	858	854
ENSMUSG00000079499	841	509	586	475	413	440	582	616
ENSMUSG00000026799	526	334	282	525	351	353	445	489
ENSMUSG00000039844	7334	4003	6158	4495	3830	5965	3860	4366
ENSMUSG00000039826	2495	840	932	831	666	726	817	866
ENSMUSG00000026798	541	407	343	443	210	322	365	318
ENSMUSG00000059316	2760	1753	2183	1192	926	1067	1518	1737
ENSMUSG00000069020	1243	909	860	1113	829	926	1742	1718
ENSMUSG00000039798	32	18	20	11	7	4	6	19
ENSMUSG00000039787	572	429	782	313	216	182	523	632
ENSMUSG00000026790	2101	1614	1926	1572	1388	1400	1921	1998
ENSMUSG00000019715	1885	1335	1626	1264	958	1052	1198	1411
ENSMUSG00000057738	21836	13335	19644	10609	8847	11239	8013	9204
ENSMUSG00000039715	711	441	454	357	252	424	571	486
ENSMUSG00000054766	2687	3222	4219	4296	3681	3883	4384	4787
ENSMUSG00000026785	1258	795	918	1129	741	804	568	613
ENSMUSG00000015335	455	377	333	546	368	338	689	742
ENSMUSG00000039686	2783	1813	2018	1030	974	1280	2151	2086
ENSMUSG00000039678	3338	2400	3691	2803	3020	2821	5460	5758
ENSMUSG00000085401	163	112	219	62	148	185	196	205
ENSMUSG00000015337	578	190	268	207	112	153	457	337
ENSMUSG00000039660	851	525	559	579	453	470	912	862
ENSMUSG00000039648	529	586	503	326	266	183	580	475
ENSMUSG00000100747	45	33	48	14	17	29	26	25
ENSMUSG00000007476	605	633	1197	776	619	801	763	853
ENSMUSG00000099041	25	49	42	29	26	33	26	26
ENSMUSG00000079484	211	261	391	246	206	183	389	370
ENSMUSG00000075419	5193	2245	4237	1868	1337	1816	1762	1830
ENSMUSG00000052533	1921	1083	1716	1397	1344	1589	1531	1452
ENSMUSG00000026860	11263	8574	8563	4778	3744	5635	7051	6799
ENSMUSG00000026858	5519	3216	4481	1380	1479	1658	2021	2223
ENSMUSG00000026856	1977	1170	1433	798	746	805	1431	1405
ENSMUSG00000026853	17192	9727	10355	6315	5289	5358	12261	10965
ENSMUSG00000039515	11321	5915	8035	6522	5122	4949	10416	10050
ENSMUSG00000089762	562	219	189	588	265	502	507	419
ENSMUSG00000047363	2	12	5	19	3	1	17	40
ENSMUSG00000044320	22	21	22	36	35	23	25	25
ENSMUSG00000026857	850	513	569	686	377	413	780	772
ENSMUSG00000039483	1185	814	749	1161	703	678	1301	1380
ENSMUSG00000039476	62	95	49	43	40	12	103	119
ENSMUSG00000050737	4827	7252	4384	2536	2283	1600	6403	7648
ENSMUSG00000026848	2600	2064	1845	1787	1503	1528	2196	2315
ENSMUSG00000026849	1324	782	868	1366	897	1002	1822	2030
ENSMUSG00000026851	1955	1334	1163	1458	1106	1121	2092	2282
ENSMUSG00000026854	1120	779	549	373	359	361	915	805
ENSMUSG00000075415	4405	4702	4570	3516	4442	4604	7035	7709
ENSMUSG00000087269	221	170	161	107	50	105	184	135
ENSMUSG00000000194	2354	1991	2219	2001	2018	1964	3118	3347
ENSMUSG00000062661	124	139	113	118	107	113	187	156
ENSMUSG00000055632	1610	1676	597	89	131	306	115	126
ENSMUSG00000076441	68	175	35	1421	1256	609	1717	1918
ENSMUSG00000026843	1279	1053	1387	856	873	954	1328	1497
ENSMUSG00000039356	596	445	554	625	523	597	604	665
ENSMUSG00000026842	3694	2921	3498	1964	2150	2029	3319	3749
ENSMUSG00000043102	41	15	9	40	9	9	32	25
ENSMUSG00000026840	763	498	1254	518	236	379	940	720
ENSMUSG00000001864	230	131	109	107	61	65	70	58
ENSMUSG00000001855	1340	874	1182	924	1070	975	1524	1477
ENSMUSG00000050592	127	81	136	504	578	259	958	1088
ENSMUSG00000051373	178	75	75	46	47	29	142	109
ENSMUSG00000039262	7284	4675	6144	2997	3385	3872	3745	4115
ENSMUSG00000039254	2476	1423	1717	762	714	809	1646	1578
ENSMUSG00000002550	4798	4637	4530	1996	1333	768	5693	4863
ENSMUSG00000066068	25	2	53	328	114	65	634	14
ENSMUSG00000044627	7125	4178	4326	5419	2766	3470	5627	5641
ENSMUSG00000002546	4325	3095	3678	2318	1875	2394	3930	4070
ENSMUSG00000026825	1204	783	731	307	201	206	725	840
ENSMUSG00000039205	2168	1943	1814	1504	1359	1479	2569	2873
ENSMUSG00000039195	1548	924	879	1440	594	458	2704	2401
ENSMUSG00000026822	88	315	170	4940	2976	665	12071	9033
ENSMUSG00000026820	1654	862	1198	677	430	603	1384	1270
ENSMUSG00000083004	21	7	53	46	61	21	57	36
ENSMUSG00000026819	3276	797	1871	1834	1289	2159	1228	1331
ENSMUSG00000039164	348	224	240	232	211	204	346	368
ENSMUSG00000103175	6	9	2	20	16	10	28	8
ENSMUSG00000039157	1267	851	587	1244	997	609	1855	2115
ENSMUSG00000026810	1350	948	831	1486	791	762	1752	1814
ENSMUSG00000079442	679	458	717	1154	1015	998	2136	1954
ENSMUSG00000026811	1341	782	1134	718	560	511	1692	1788
ENSMUSG00000026817	461	386	540	306	201	131	717	692
ENSMUSG00000026814	10806	5410	6869	11917	7747	8007	8030	8708
ENSMUSG00000009566	823	529	477	505	304	423	634	634
ENSMUSG00000009555	2453	1737	1929	2078	1557	1671	3245	3448
ENSMUSG00000059013	2280	1152	1974	2241	1223	1659	2005	1783
ENSMUSG00000009551	17	16	31	44	10	27	8	6
ENSMUSG00000039021	28	19	15	24	15	19	66	59
ENSMUSG00000009563	1099	908	1061	920	744	784	1702	1567
ENSMUSG00000053746	114	52	41	99	70	67	147	180
ENSMUSG00000038987	21	10	12	14	16	13	45	55
ENSMUSG00000026797	763	550	852	1586	1183	1116	1790	2037
ENSMUSG00000087496	7	3	11	6	9	4	34	11
ENSMUSG00000026796	3201	2131	3472	3916	2540	3083	6035	5978
ENSMUSG00000026792	1199	914	808	506	399	525	787	772
ENSMUSG00000038900	2616	1807	1789	4988	2401	2681	6372	6045
ENSMUSG00000026791	1643	1187	1171	782	542	878	1365	1368
ENSMUSG00000038860	441	356	830	470	291	382	756	893
ENSMUSG00000038831	535	472	289	290	377	358	281	427
ENSMUSG00000004105	6992	7929	12744	1912	2058	3303	2377	2364
ENSMUSG00000068966	643	641	1144	477	727	645	708	748
ENSMUSG00000026788	833	679	1142	499	594	691	792	775
ENSMUSG00000081244	7	2	1	14	3	3	12	24
ENSMUSG00000038740	1520	866	1214	636	645	586	1458	1388
ENSMUSG00000038718	237	237	266	340	255	205	454	450
ENSMUSG00000038696	2127	1704	1834	1474	1359	1386	1765	1768
ENSMUSG00000081992	3367	3328	4145	4264	2984	3214	3419	1472
ENSMUSG00000026867	2963	2543	3285	2687	2726	3153	2536	2795
ENSMUSG00000026864	16276	17363	16646	27994	26861	28201	23796	26942
ENSMUSG00000070953	907	513	643	748	469	459	836	813
ENSMUSG00000035949	3181	2565	3541	2952	2089	2558	3446	3471
ENSMUSG00000026869	2006	1534	1551	1334	1057	1111	1512	1556
ENSMUSG00000026870	9	178	11	8	0	0	20	9
ENSMUSG00000026873	92	113	183	275	239	154	206	248
ENSMUSG00000026875	312	240	136	2140	1297	930	1962	2805
ENSMUSG00000083533	87	54	62	63	51	66	78	75
ENSMUSG00000035875	67	36	44	33	19	34	66	52
ENSMUSG00000057110	1106	970	1097	1637	1828	1123	1589	1661
ENSMUSG00000026878	5072	5901	6676	4919	5237	5084	5909	6607
ENSMUSG00000026879	537139	252808	241770	112416	94807	241044	122530	94631
ENSMUSG00000026880	3954	3117	4820	5946	4560	3824	8735	9004
ENSMUSG00000075391	58	51	32	38	21	26	35	31
ENSMUSG00000035778	2056	1608	1782	3267	3062	2111	3195	3627
ENSMUSG00000026883	7817	5900	7252	1994	2059	3707	3303	3013
ENSMUSG00000026885	50	42	51	35	10	40	67	60
ENSMUSG00000026895	3581	2418	2754	3982	1980	2039	4000	4376
ENSMUSG00000026890	659	340	514	1123	584	683	336	258
ENSMUSG00000026889	1395	1422	1432	1454	928	1287	1076	1162
ENSMUSG00000026887	1322	913	1032	1077	730	955	743	797
ENSMUSG00000087187	31	63	28	72	46	24	148	135
ENSMUSG00000047250	953	2071	823	1557	775	554	1974	1886
ENSMUSG00000106933	2	58	9	6	7	8	22	14
ENSMUSG00000083716	167	85	111	458	58	50	170	297
ENSMUSG00000083815	15	16	17	18	20	18	26	15
ENSMUSG00000009030	984	1090	1330	697	854	752	776	781
ENSMUSG00000075376	1049	1751	1796	1346	1674	1699	909	1239
ENSMUSG00000066798	367	686	801	545	692	758	430	489
ENSMUSG00000050714	228	467	439	211	371	283	142	177
ENSMUSG00000035437	2068	1976	2066	1309	1162	1509	1377	1506
ENSMUSG00000026915	471	669	484	352	318	305	305	359
ENSMUSG00000053164	19	19	15	0	8	2	3	3
ENSMUSG00000035403	284	167	261	471	112	75	399	348
ENSMUSG00000035392	1965	1349	1363	2116	2376	1634	4252	3989
ENSMUSG00000107529	11	1	1	50	14	14	27	52
ENSMUSG00000000247	2	0	0	12	15	28	7	4
ENSMUSG00000026749	1976	1226	1156	2018	1496	1605	2038	2088
ENSMUSG00000026750	1882	2192	2467	1682	1886	2006	1993	2027
ENSMUSG00000026751	6	4	12	27	9	18	12	13
ENSMUSG00000063972	212	207	144	109	113	112	122	151
ENSMUSG00000046618	219	137	279	85	110	38	61	66
ENSMUSG00000035295	17	21	11	14	10	23	24	24
ENSMUSG00000062997	3046	978	1321	3821	1331	1529	4392	4647
ENSMUSG00000026755	1767	1762	1439	1963	1323	1293	2092	2034
ENSMUSG00000026754	1225	1146	1126	850	782	887	878	999
ENSMUSG00000035236	417	768	851	368	489	408	187	276
ENSMUSG00000082315	2	13	25	4	13	13	2	6
ENSMUSG00000026753	1863	2344	2659	2350	2095	2332	1741	2012
ENSMUSG00000083240	66	18	27	85	31	22	84	76
ENSMUSG00000082536	1774	1543	2135	3579	3815	6179	8909	3314
ENSMUSG00000081999	125	75	106	254	88	132	159	157
ENSMUSG00000080994	7	2	2	7	2	1	12	24
ENSMUSG00000026866	6	7	1	124	85	32	62	93
ENSMUSG00000049744	125	116	152	383	695	486	709	809
ENSMUSG00000036890	337	251	396	426	374	454	433	425
ENSMUSG00000083849	8	4	8	4	25	19	4	18
ENSMUSG00000026872	8334	6431	6574	3254	6437	4992	4520	5302
ENSMUSG00000052248	86	117	105	136	163	173	136	154
ENSMUSG00000100135	5	12	21	7	32	46	0	1
ENSMUSG00000086644	58	22	19	46	11	21	47	33
ENSMUSG00000052155	636	950	996	562	590	697	326	422
ENSMUSG00000026761	799	1201	1034	1148	1108	1089	523	733
ENSMUSG00000036792	591	633	822	435	602	587	613	557
ENSMUSG00000081272	852	833	1090	1232	1310	954	1860	2224
ENSMUSG00000069495	851	955	1120	687	901	974	883	904
ENSMUSG00000026764	127	3277	82	209	192	172	280	284
ENSMUSG00000026765	22	33	10	53	16	6	10	9
ENSMUSG00000050447	21	46	15	72	16	19	75	73
ENSMUSG00000026766	2961	2174	2376	2255	1609	1729	1804	2171
ENSMUSG00000085862	13	12	7	11	7	9	0	1
ENSMUSG00000115545	14	13	12	7	6	11	4	11
ENSMUSG00000083449	6	5	10	23	10	9	18	22
ENSMUSG00000083270	84	255	197	130	247	251	122	144
ENSMUSG00000017144	639	849	973	898	990	1031	1234	1427
ENSMUSG00000081173	37	28	44	34	12	23	38	38
ENSMUSG00000087701	21	5	8	20	7	7	29	16
ENSMUSG00000036249	629	558	593	1389	1101	1484	1191	1303
ENSMUSG00000026946	729	664	731	3087	2108	2342	1997	2076
ENSMUSG00000053475	77	84	81	218	302	383	287	377
ENSMUSG00000036202	466	733	784	744	1092	1216	439	562
ENSMUSG00000026950	56	182	76	256	143	100	86	71
ENSMUSG00000036093	2654	3432	4928	3453	3539	4153	3324	4371
ENSMUSG00000085315	40	67	51	21	13	33	12	5
ENSMUSG00000017412	38	135	102	38	64	80	44	47
ENSMUSG00000025201	10	4	6	16	17	11	15	7
ENSMUSG00000055371	1355	1242	1673	1320	1388	1237	1286	1458
ENSMUSG00000036053	729	811	872	1169	1552	1181	1253	1786
ENSMUSG00000061136	1854	2237	2972	2262	3122	2764	1832	2461
ENSMUSG00000026960	405	584	681	478	545	534	590	564
ENSMUSG00000080716	12	14	10	25	25	20	35	32
ENSMUSG00000082301	243	148	216	273	328	233	548	551
ENSMUSG00000082971	425	160	182	274	90	110	230	254
ENSMUSG00000082578	6	1	2	26	2	1	17	18
ENSMUSG00000026826	73	129	87	67	84	84	129	112
ENSMUSG00000054181	128	130	69	49	43	81	99	53
ENSMUSG00000026827	2954	3139	2934	1284	1705	1757	2107	3001
ENSMUSG00000026830	0	0	0	5	9	1	14	21
ENSMUSG00000026832	214	156	162	1640	1657	1041	1406	1688
ENSMUSG00000086862	1	1	0	4	11	15	7	3
ENSMUSG00000026834	4884	8128	9032	1270	3138	4696	1430	1516
ENSMUSG00000026836	1203	1513	1644	849	799	1207	795	795
ENSMUSG00000026839	256	200	110	92	64	136	87	96
ENSMUSG00000036641	6	10	10	36	8	11	12	9
ENSMUSG00000026991	3924	3105	3206	2831	1926	2263	2544	2779
ENSMUSG00000081157	91	84	74	65	56	71	88	131
ENSMUSG00000035168	4232	2415	3150	2291	1676	2088	1452	1396
ENSMUSG00000026988	2018	1222	1187	803	613	783	952	968
ENSMUSG00000026987	2311	2177	2369	1804	1775	1692	1332	1666
ENSMUSG00000082330	566	3	722	7	285	1	151	11
ENSMUSG00000026977	1502	2636	2574	1585	2279	2658	1391	1561
ENSMUSG00000060703	3563	3559	3266	3999	3491	4309	5693	6104
ENSMUSG00000080198	221	108	180	369	11	183	571	74
ENSMUSG00000026980	62	47	90	493	411	207	534	666
ENSMUSG00000054580	597	526	591	833	553	630	478	557
ENSMUSG00000026970	3696	4354	4834	6056	6284	6392	4189	5361
ENSMUSG00000064289	2361	1454	1667	2152	2299	1859	1800	2283
ENSMUSG00000026914	2366	2150	2354	3107	2411	2227	3077	2951
ENSMUSG00000035000	1182	1504	1571	1885	867	568	973	1110
ENSMUSG00000000394	0	5	0	15	8	0	24	56
ENSMUSG00000000392	392	413	406	173	130	205	290	289
ENSMUSG00000026896	1166	1256	1863	4022	4329	5316	2614	2849
ENSMUSG00000026893	336	420	296	357	530	415	408	528
ENSMUSG00000059742	39	64	47	88	44	54	66	80
ENSMUSG00000075324	184	243	276	132	207	177	48	74
ENSMUSG00000084104	156	57	99	164	180	60	231	196
ENSMUSG00000026888	1100	353	159	327	331	385	92	89
ENSMUSG00000034903	3093	2729	3554	2221	1743	2645	800	1002
ENSMUSG00000086881	52	29	31	44	11	17	23	17
ENSMUSG00000061171	33	23	64	23	13	11	14	28
ENSMUSG00000057182	2	2	15	14	16	2	7	6
ENSMUSG00000075318	57	66	60	16	25	15	19	24
ENSMUSG00000026994	6	136	1	163	130	109	37	63
ENSMUSG00000034848	462	374	428	258	255	233	282	289
ENSMUSG00000034810	6864	7286	8289	2663	4179	6617	1678	1784
ENSMUSG00000082218	52	51	54	117	68	82	79	82
ENSMUSG00000027022	4	0	0	69	18	0	1	1
ENSMUSG00000034780	28	90	168	47	165	130	220	221
ENSMUSG00000027030	1039	1008	1346	1470	1113	1068	1293	1131
ENSMUSG00000075312	327	178	308	206	126	146	243	228
ENSMUSG00000082836	8	14	6	19	11	8	11	11
ENSMUSG00000027035	1000	1189	1132	3519	4859	4647	3764	4238
ENSMUSG00000034738	81	63	162	152	113	113	163	222
ENSMUSG00000005233	46	179	316	364	304	150	213	185
ENSMUSG00000027068	48	59	211	266	134	93	95	119
ENSMUSG00000027070	238	373	444	1167	436	122	1140	1145
ENSMUSG00000063145	219	214	205	161	102	137	155	137
ENSMUSG00000027086	584	498	641	446	357	428	347	483
ENSMUSG00000042133	1588	1909	2079	2097	2562	2436	1972	2442
ENSMUSG00000082345	16	3	7	68	18	5	15	39
ENSMUSG00000070883	78	89	59	106	63	70	52	50
ENSMUSG00000083007	744	481	3	22	524	2	34	1836
ENSMUSG00000027088	602	670	681	509	543	685	464	522
ENSMUSG00000042155	161	295	253	113	50	45	59	119
ENSMUSG00000068882	2581	2797	3230	3400	3591	3366	2665	3030
ENSMUSG00000051730	246	290	300	225	227	225	229	252
ENSMUSG00000085735	32	22	9	0	7	15	7	8
ENSMUSG00000044308	3446	3752	5237	2197	3008	3294	2237	2271
ENSMUSG00000047965	638	362	458	2296	447	471	1070	895
ENSMUSG00000014959	3712	2814	3289	3508	2543	2535	4560	4479
ENSMUSG00000041997	2128	1870	2285	1482	1859	1639	1939	2075
ENSMUSG00000041975	332	348	386	302	226	225	336	322
ENSMUSG00000041966	513	603	698	501	538	437	455	409
ENSMUSG00000027015	201	82	340	152	48	48	59	94
ENSMUSG00000027012	3272	3686	3710	4017	3273	3170	4058	4317
ENSMUSG00000027010	553	508	471	1154	1034	717	1593	1613
ENSMUSG00000027018	437	564	723	1240	1196	965	887	1041
ENSMUSG00000041921	1532	1120	1029	767	578	826	1011	1068
ENSMUSG00000084946	8	12	13	8	18	9	5	6
ENSMUSG00000064263	14	22	18	2	8	21	2	8
ENSMUSG00000027111	8045	5905	11115	6108	4797	6997	2611	2538
ENSMUSG00000006494	1921	2159	2287	1912	1639	1677	3057	3097
ENSMUSG00000049044	106	113	119	181	65	126	113	101
ENSMUSG00000004085	2014	1705	1808	843	1054	1030	1131	1137
ENSMUSG00000055612	134	79	226	457	326	200	362	277
ENSMUSG00000027109	2460	2695	3425	1988	2763	2817	2019	2261
ENSMUSG00000084213	1	17	3	12	7	22	3	10
ENSMUSG00000063714	216	132	137	115	89	113	178	144
ENSMUSG00000027108	1637	1603	1879	1711	1450	1376	1937	1866
ENSMUSG00000041777	794	831	855	635	535	647	851	915
ENSMUSG00000008226	1106	1041	894	630	487	650	528	521
ENSMUSG00000041762	634	494	380	270	223	221	356	362
ENSMUSG00000075284	1741	1199	1634	2751	3432	2209	3784	4340
ENSMUSG00000086382	43	47	34	36	8	13	12	39
ENSMUSG00000086544	43	44	35	20	15	24	48	39
ENSMUSG00000056486	397	414	416	157	117	184	118	71
ENSMUSG00000027104	1729	1900	2189	1244	1459	1657	1324	1543
ENSMUSG00000097377	20	18	14	6	4	15	9	7
ENSMUSG00000018770	13402	12476	17818	9876	7631	8184	11978	13302
ENSMUSG00000009207	169	339	436	305	521	432	297	250
ENSMUSG00000075279	47	36	38	76	30	25	72	103
ENSMUSG00000050368	6	70	31	17	12	10	6	19
ENSMUSG00000043342	280	357	280	325	106	105	178	147
ENSMUSG00000052371	208	200	178	121	59	86	89	115
ENSMUSG00000027102	963	1448	1317	1233	644	851	636	576
ENSMUSG00000079277	9	58	11	40	14	20	22	14
ENSMUSG00000115956	13	18	9	17	3	11	2	2
ENSMUSG00000100642	35	37	29	58	16	35	11	18
ENSMUSG00000075277	14	52	10	36	18	18	9	7
ENSMUSG00000027099	1439	1414	1479	1277	977	1040	1190	1273
ENSMUSG00000087333	10	21	23	6	7	5	5	7
ENSMUSG00000100303	30	8	14	9	3	4	12	11
ENSMUSG00000081406	86	91	160	146	133	127	137	178
ENSMUSG00000059005	3341	4323	3602	4729	3367	5466	3538	3474
ENSMUSG00000015839	4236	3502	3734	6219	4648	4894	7348	9879
ENSMUSG00000087222	55	51	40	30	12	34	34	34
ENSMUSG00000086813	4	8	5	16	6	7	10	20
ENSMUSG00000042410	1196	1535	2055	1725	2118	1702	1652	2028
ENSMUSG00000075273	328	342	345	161	142	200	155	177
ENSMUSG00000075271	73	104	90	43	71	51	54	56
ENSMUSG00000075270	69	31	125	49	69	79	23	50
ENSMUSG00000042369	780	774	741	667	757	637	763	789
ENSMUSG00000042359	124	868	252	72	46	50	71	93
ENSMUSG00000002731	943	886	1037	706	545	622	961	942
ENSMUSG00000002732	1037	952	1078	783	540	725	676	750
ENSMUSG00000002733	1418	1595	1677	1496	1355	1498	1033	1142
ENSMUSG00000051747	52	16	31	596	75	24	39	55
ENSMUSG00000044033	159	277	341	272	136	91	171	265
ENSMUSG00000042272	963	1361	1442	1210	1075	958	1235	1544
ENSMUSG00000081611	33	18	12	11	14	18	16	12
ENSMUSG00000027016	80	153	88	55	35	41	121	86
ENSMUSG00000027014	974	742	926	1206	1091	675	1222	1081
ENSMUSG00000085431	0	0	0	0	0	1	18	40
ENSMUSG00000027011	1231	1370	1587	1541	1239	1206	1412	1528
ENSMUSG00000027009	295	300	326	1650	3264	1760	1858	2425
ENSMUSG00000075256	15	10	12	17	25	13	23	28
ENSMUSG00000027007	2410	3002	2305	1765	2135	1984	1786	2320
ENSMUSG00000059173	1656	1451	2075	544	796	1449	1019	903
ENSMUSG00000050114	51	23	27	63	23	33	20	26
ENSMUSG00000027006	2045	2980	2603	2485	2564	2273	3068	3523
ENSMUSG00000027004	8	24	12	83	136	23	76	172
ENSMUSG00000027002	6765	7105	8836	5166	3698	5743	3113	3581
ENSMUSG00000083284	8	10	16	22	5	5	5	5
ENSMUSG00000027001	313	338	341	239	208	215	175	216
ENSMUSG00000026999	377	409	262	461	192	195	210	232
ENSMUSG00000086436	1	36	1	3	17	61	1	243
ENSMUSG00000064193	78	100	82	75	59	45	221	128
ENSMUSG00000081400	12	4	11	30	161	16	184	29
ENSMUSG00000027091	1878	2104	2463	2502	2101	2385	2035	2128
ENSMUSG00000027087	1014	1520	1706	1470	1919	1072	1337	1660
ENSMUSG00000048388	92	97	132	54	53	29	68	69
ENSMUSG00000059588	880	1260	1155	881	1044	904	407	620
ENSMUSG00000027082	1471	1294	2032	679	824	1061	1009	869
ENSMUSG00000087362	9	24	9	23	19	10	146	184
ENSMUSG00000034101	1212	1287	1323	1647	943	1177	1145	1649
ENSMUSG00000076437	523	431	583	855	484	401	804	720
ENSMUSG00000050043	2950	2238	2117	1958	1459	1702	2103	2177
ENSMUSG00000027080	611	570	501	791	522	529	485	540
ENSMUSG00000034075	3620	2808	3575	2937	2798	2936	3191	3625
ENSMUSG00000027079	432	424	371	559	460	475	606	729
ENSMUSG00000034059	169	113	112	62	54	82	141	139
ENSMUSG00000097187	340	199	130	204	89	152	206	197
ENSMUSG00000023224	10071	7296	8921	65749	47388	40946	70732	69296
ENSMUSG00000027078	804	533	960	4576	2902	3745	3595	3986
ENSMUSG00000027076	690	311	351	560	305	328	573	606
ENSMUSG00000027075	1461	3626	3069	2923	2881	5813	4340	2885
ENSMUSG00000050896	363	267	400	601	611	855	1895	1224
ENSMUSG00000027074	5718	4394	5783	10044	6864	8062	7494	7373
ENSMUSG00000027073	25	13	25	2	3	6	141	163
ENSMUSG00000027071	35	47	32	16	19	20	26	11
ENSMUSG00000027067	4068	2816	3672	3697	3586	3703	4816	5172
ENSMUSG00000033955	12010	6791	8197	4328	2873	4365	5337	5354
ENSMUSG00000044338	4334	2238	3563	374	371	159	1084	915
ENSMUSG00000082534	25	19	12	23	14	14	47	37
ENSMUSG00000085135	8	4	6	5	14	16	13	2
ENSMUSG00000075224	9	7	23	12	10	11	11	12
ENSMUSG00000045392	195	434	395	247	396	900	168	238
ENSMUSG00000102091	25	86	71	49	56	121	13	26
ENSMUSG00000083864	56	71	73	45	67	60	34	42
ENSMUSG00000081041	27	20	26	11	20	14	5	16
ENSMUSG00000081853	11	7	5	3	2	1	14	18
ENSMUSG00000082028	70	46	67	37	45	51	64	64
ENSMUSG00000082908	372	177	256	359	212	195	495	490
ENSMUSG00000083688	27	41	35	70	37	40	59	59
ENSMUSG00000081073	23	11	13	6	8	7	36	22
ENSMUSG00000025314	374	760	1201	2857	3781	2216	7215	6494
ENSMUSG00000051329	507	527	690	609	792	672	466	578
ENSMUSG00000008200	2298	2401	2363	3055	2572	3171	3070	3263
ENSMUSG00000040812	28	14	32	77	34	8	26	33
ENSMUSG00000080977	0	0	0	459	416	3	639	36
ENSMUSG00000027282	8477	6428	7622	4725	3751	4322	5808	5922
ENSMUSG00000040794	28	15	15	13	4	8	34	27
ENSMUSG00000005510	4997	3105	2075	3573	2206	2495	4936	2333
ENSMUSG00000005505	233	161	232	107	147	143	202	194
ENSMUSG00000063235	1147	816	894	960	698	802	984	1059
ENSMUSG00000005506	4777	4562	5311	2485	3829	4585	2660	3292
ENSMUSG00000002104	26	23	17	21	8	10	36	32
ENSMUSG00000086495	20	25	13	10	18	7	14	12
ENSMUSG00000002102	5241	3569	4014	6090	3733	4039	6360	6646
ENSMUSG00000002105	2072	1452	1421	1323	1002	1047	1702	1742
ENSMUSG00000002111	495	332	344	5102	4355	2460	8783	8922
ENSMUSG00000002100	32	1	29	86	36	39	98	140
ENSMUSG00000040687	992	1030	806	1357	1435	1137	1750	2343
ENSMUSG00000002108	5235	3536	4217	4950	3649	3713	6016	6133
ENSMUSG00000002103	2574	1735	2046	3141	4015	2612	6059	7481
ENSMUSG00000002109	393	340	340	279	182	232	331	336
ENSMUSG00000097868	24	8	9	18	5	12	15	18
ENSMUSG00000097317	13	11	13	0	3	3	18	3
ENSMUSG00000027257	1896	1361	1223	597	454	712	1077	1060
ENSMUSG00000027255	1195	1011	1164	683	907	1124	1256	1273
ENSMUSG00000040591	332	279	269	389	169	216	344	364
ENSMUSG00000027253	138	195	238	242	168	120	166	136
ENSMUSG00000040549	1458	1445	2000	1536	1922	1468	1358	1623
ENSMUSG00000083832	17	34	38	39	28	16	31	33
ENSMUSG00000075040	668	518	544	491	402	488	677	663
ENSMUSG00000027247	2834	1936	2365	2344	1706	1576	3431	3958
ENSMUSG00000027244	2049	1624	1678	1404	1249	1517	2029	2075
ENSMUSG00000027243	344	296	289	223	202	279	272	300
ENSMUSG00000040506	1955	1360	1484	1437	1340	1395	1956	2118
ENSMUSG00000027239	50	81	138	100	62	46	382	359
ENSMUSG00000040479	3467	2367	2184	4319	3813	2150	7429	7823
ENSMUSG00000095332	139	120	67	22	43	40	28	32
ENSMUSG00000027230	1098	644	1187	1080	680	409	1160	1161
ENSMUSG00000058318	1699	1393	1525	1081	1119	911	1918	2184
ENSMUSG00000040434	22	96	13	48	6	1	48	39
ENSMUSG00000027222	4565	3289	4363	1937	1421	1678	4402	4706
ENSMUSG00000044916	206	225	233	94	82	64	184	209
ENSMUSG00000027223	946	885	731	334	188	249	520	551
ENSMUSG00000068742	3953	2614	2434	698	722	1638	2028	1614
ENSMUSG00000084781	61	39	51	6	11	43	18	4
ENSMUSG00000049922	795	634	598	1047	867	641	1561	1774
ENSMUSG00000027221	10920	8357	9313	2513	2580	7481	3000	3067
ENSMUSG00000085976	18	7	12	7	6	3	9	1
ENSMUSG00000027220	2	30	11	18	9	2	33	26
ENSMUSG00000075028	183	199	260	245	178	147	278	361
ENSMUSG00000075027	4	10	14	3	3	11	1	8
ENSMUSG00000068735	4089	1551	2795	3007	1803	2397	2822	1996
ENSMUSG00000027217	2150	1472	2590	529	671	568	953	926
ENSMUSG00000085852	14	13	3	3	11	7	7	12
ENSMUSG00000027215	1673	1327	1276	2880	1972	1640	5006	5977
ENSMUSG00000040310	74	47	130	37	18	20	64	56
ENSMUSG00000027198	3805	2092	2967	2086	1468	2068	3204	3085
ENSMUSG00000040272	852	765	1069	648	487	928	1261	1040
ENSMUSG00000075023	72	41	80	34	29	65	135	91
ENSMUSG00000087006	400	110	167	566	327	472	434	501
ENSMUSG00000027196	44	21	24	44	27	34	27	29
ENSMUSG00000040174	1119	710	936	812	594	668	1287	1263
ENSMUSG00000027195	5527	7255	7400	4701	4951	4120	5463	6146
ENSMUSG00000075020	11	13	16	3	1	9	4	7
ENSMUSG00000027194	1355	1089	1393	922	867	906	1422	1362
ENSMUSG00000081476	47	38	34	43	20	25	68	66
ENSMUSG00000045464	132	130	167	128	95	113	98	110
ENSMUSG00000027193	2213	2358	3066	2994	3227	2881	2818	3355
ENSMUSG00000050587	569	441	598	113	76	303	93	57
ENSMUSG00000082820	53	51	62	36	48	48	40	48
ENSMUSG00000027165	1081	743	673	619	330	448	531	568
ENSMUSG00000027164	1141	1261	1550	996	1138	1252	999	1193
ENSMUSG00000032841	533	528	799	789	807	1077	804	700
ENSMUSG00000027163	981	771	736	769	554	535	1120	1002
ENSMUSG00000048058	907	615	1006	550	431	473	677	701
ENSMUSG00000027189	5694	4711	6535	3739	3703	5040	3282	3528
ENSMUSG00000075012	94	56	122	1011	481	193	392	481
ENSMUSG00000027188	410	282	163	102	147	174	66	61
ENSMUSG00000005089	7	5	13	3	21	7	34	27
ENSMUSG00000005087	1125	975	1125	5964	6549	4549	6644	9056
ENSMUSG00000010914	2429	1972	2608	956	919	1229	1624	1623
ENSMUSG00000010911	1269	1124	1264	1045	772	951	1212	1158
ENSMUSG00000012350	2	551	3	324	15	10	40	40
ENSMUSG00000027187	30518	25035	27604	14442	14247	18686	25106	23310
ENSMUSG00000032724	66	69	73	350	414	272	445	650
ENSMUSG00000027185	1518	983	1000	1027	959	1009	1231	1216
ENSMUSG00000027184	9069	9349	12275	7829	10143	10163	7653	8701
ENSMUSG00000081010	190	250	280	124	151	258	108	86
ENSMUSG00000032698	1083	641	688	1600	1295	1149	2741	2826
ENSMUSG00000046085	10	15	12	6	14	12	2	8
ENSMUSG00000027180	2574	2907	3163	1686	1684	2161	1885	1894
ENSMUSG00000068686	83	80	44	38	31	37	20	13
ENSMUSG00000032679	2278	1917	1277	1002	680	945	696	701
ENSMUSG00000032671	20	12	5	10	6	17	11	5
ENSMUSG00000027177	5700	6874	9132	3123	5628	9020	2718	3042
ENSMUSG00000086454	13	10	10	0	1	7	17	1
ENSMUSG00000027176	696	857	847	671	799	831	678	748
ENSMUSG00000027175	186	136	166	307	242	206	327	332
ENSMUSG00000027173	18	195	31	47	52	43	73	87
ENSMUSG00000074994	963	1149	1653	745	918	1081	610	782
ENSMUSG00000083856	12	7	6	20	13	6	9	11
ENSMUSG00000027171	3	5	2	24	7	13	18	20
ENSMUSG00000045106	130	177	146	93	75	113	68	62
ENSMUSG00000027170	1727	1639	2038	2248	2041	2174	2653	2549
ENSMUSG00000074987	70	40	71	67	37	33	120	103
ENSMUSG00000016458	638	460	1098	1350	551	377	1573	1776
ENSMUSG00000005973	1831	3206	3031	3615	2487	2758	3618	3437
ENSMUSG00000027167	397	297	360	333	291	285	201	222
ENSMUSG00000042670	695	704	694	666	437	520	345	356
ENSMUSG00000027166	419	271	263	273	269	248	341	310
ENSMUSG00000016386	9	45	15	20	2	2	1	8
ENSMUSG00000027122	708	820	891	718	767	782	740	867
ENSMUSG00000082066	29	23	23	40	14	12	33	34
ENSMUSG00000063684	1972	2126	2405	886	1110	1403	1187	1352
ENSMUSG00000057234	136	177	222	72	73	82	112	73
ENSMUSG00000027115	28	42	109	76	122	53	87	35
ENSMUSG00000048482	2	25	11	0	1	0	3	1
ENSMUSG00000027162	1530	2045	2514	1479	1651	2019	1479	1745
ENSMUSG00000050199	1095	2278	3454	958	1595	3446	732	793
ENSMUSG00000027160	314	315	445	644	318	326	486	491
ENSMUSG00000074971	136	226	277	112	102	89	87	69
ENSMUSG00000084094	57	85	115	36	69	72	43	62
ENSMUSG00000027134	325	315	276	524	366	263	607	606
ENSMUSG00000027133	1595	1514	1125	1413	789	1043	1461	1867
ENSMUSG00000027130	1151	1359	1175	1005	1120	1077	1408	1772
ENSMUSG00000027131	1614	1405	1228	1381	1077	1126	1378	1439
ENSMUSG00000027132	306	651	591	417	457	523	288	369
ENSMUSG00000055943	2896	2889	2731	2820	2140	2429	2513	2712
ENSMUSG00000003604	560	444	461	502	340	369	535	484
ENSMUSG00000044042	50	73	114	211	172	95	313	407
ENSMUSG00000074934	36	0	0	74	156	55	9	57
ENSMUSG00000041219	158	227	579	722	898	462	701	774
ENSMUSG00000068614	113	15	7	84	2	6	28	83
ENSMUSG00000040383	2292	1418	1860	1562	1805	1675	1776	1993
ENSMUSG00000040321	344	370	583	225	319	365	211	240
ENSMUSG00000057147	444	349	405	389	323	292	417	385
ENSMUSG00000040282	167	141	202	245	185	151	266	229
ENSMUSG00000027210	749	885	702	441	367	463	623	586
ENSMUSG00000086328	60	38	20	17	14	34	38	24
ENSMUSG00000086308	19	34	14	7	8	9	8	7
ENSMUSG00000081787	272	180	274	69	123	131	213	211
ENSMUSG00000085316	7	13	10	12	8	9	26	11
ENSMUSG00000099470	5	3	3	5	7	4	31	40
ENSMUSG00000027351	825	1451	2498	1992	3603	2845	1907	2460
ENSMUSG00000027349	966	802	874	1187	949	828	1042	1189
ENSMUSG00000027347	71	107	60	796	1128	636	1275	1817
ENSMUSG00000087203	2	10	18	20	10	9	9	9
ENSMUSG00000040152	2375	2839	2348	6339	5498	10840	1252	2521
ENSMUSG00000040133	30	17	20	23	21	35	36	86
ENSMUSG00000005102	760	559	819	634	627	601	619	647
ENSMUSG00000009549	3115	2572	2379	3165	2036	2262	2716	2920
ENSMUSG00000084028	20	14	18	34	14	9	27	15
ENSMUSG00000040093	872	684	1052	228	250	145	991	961
ENSMUSG00000080747	7	6	12	5	8	9	11	20
ENSMUSG00000040084	187	164	576	724	701	466	875	805
ENSMUSG00000074923	7	20	25	119	32	13	53	50
ENSMUSG00000040061	200	106	72	468	642	278	798	1071
ENSMUSG00000074918	1543	1286	1559	760	492	776	813	816
ENSMUSG00000045838	4603	1552	1354	634	553	782	825	624
[truncated: 17,489 more rows]

## Sheet: S1B File (RPKM)
GeneID	D0.1	D0.2	D0.3	D26.1	D26.2	D6.1	D6.2	D6.3
ENSMUSG00000102948	0.378221	0.181893	0.3118	0.277017	0.159246	0.443923	0.145644	0.283422
ENSMUSG00000025902	10.0282	7.25873	9.78961	3.78789	3.10479	5.08177	3.00377	4.25804
ENSMUSG00000102269	0.217927	0.113539	0.253016	0.146978	0.215372	0.287362	0.0649372	0.141531
ENSMUSG00000098104	9.51495	7.66976	8.15776	16.4481	15.9274	14.9306	11.9179	10.367
ENSMUSG00000103922	3.96336	3.65326	3.67576	1.69333	2.10909	1.66548	1.12648	1.08899
ENSMUSG00000033845	3.93291	3.5412	3.50843	3.67463	4.15707	5.13959	4.11935	3.96535
ENSMUSG00000102275	0.519567	0.41342	0.379651	0.269839	0.387799	0.507159	0.472901	0.736208
ENSMUSG00000025903	3.93419	9.25865	9.86242	2.31632	2.63191	5.37027	8.10073	7.92428
ENSMUSG00000033813	12.3148	23.0636	24.9292	8.9227	18.0585	24.5002	29.4077	19.5267
ENSMUSG00000062588	0.765682	1.18267	1.64117	1.07212	0.410879	0.0509062	1.41725	0.877528
ENSMUSG00000033793	8.98711	11.0387	8.416	6.23802	6.70625	8.37491	10.1837	10.7394
ENSMUSG00000025907	2.28145	4.58187	4.15497	1.47693	1.61575	2.43858	3.79199	3.63092
ENSMUSG00000090031	0.940664	1.23876	1.21724	0.576456	0.543174	0.701246	1.03769	1.10483
ENSMUSG00000103845	0.22183	0.179918	0.141356	0.222632	0.207834	0.142301	0.154353	0.194683
ENSMUSG00000102135	0.347082	0.216993	0.278977	0.867493	0.514518	0.882646	0.18616	0.22541
ENSMUSG00000051285	15.0041	26.498	20.428	12.1253	12.5891	18.0008	22.5168	23.1148
ENSMUSG00000103509	0.0404556	0.0252926	0.0144521	0.00641995	0	0.175278	0.42433	0.00875785
ENSMUSG00000048538	11.5829	2.69271	15.5728	9.33651	13.4466	2.81207	14.9222	6.65341
ENSMUSG00000025909	0.0174289	0.0373592	0.0373572	0.248923	0.265749	0.247643	0.0641014	0.0452762
ENSMUSG00000086235	1.35796	0.679189	0.363832	0.775786	0.74328	1.53482	1.06825	0.793724
ENSMUSG00000103933	2.05751	1.3721	0.441009	2.48147	3.75394	5.11608	1.96189	1.24715
ENSMUSG00000102272	4.89794	6.00821	6.26911	1.76817	2.05408	1.12816	2.6893	4.58295
ENSMUSG00000103411	0.135216	1.37674	0.765962	0.294276	0.10573	0.17466	0.552567	1.07887
ENSMUSG00000061024	21.5231	24.7897	20.4798	25.6828	21.1951	27.6688	25.9286	34.8632
ENSMUSG00000025911	56.9696	64.2535	54.4863	28.1924	26.0083	25.4667	30.1515	47.0542
ENSMUSG00000079671	0.746739	1.00288	0.752858	0.279136	0.413775	0.418872	0.648743	0.740019
ENSMUSG00000081441	1.18298	0.801222	0.31695	0.633582	0.247311	0.139276	0.951749	1.24845
ENSMUSG00000025912	0.0955247	0.446339	0.630409	0.220203	0.14218	0.58529	0.755049	0.489772
ENSMUSG00000045210	3.04771	5.03	4.71425	3.0398	4.13993	5.13234	8.62657	7.54455
ENSMUSG00000097893	0.0525492	0.153316	0.12202	0.0583737	0	0.0593933	0.0626338	0.0568795
ENSMUSG00000025915	1.05707	2.44178	2.99181	2.42495	2.43242	2.29725	4.02542	2.91363
ENSMUSG00000046334	2.43444	4.37573	3.66889	2.96986	3.33123	4.90112	4.13481	3.16205
ENSMUSG00000098234	7.74961	10.4012	13.7913	16.3597	15.6526	24.6429	20.8464	21.7016
ENSMUSG00000093178	0	3.51305	2.34191	0	0.284782	0	4.46499	4.05479
ENSMUSG00000099032	0.0388636	0.210576	0.0763587	0.0678404	0.124087	0.124455	0.0463218	0.075719
ENSMUSG00000025917	16.4931	17.4577	17.3897	14.9485	15.6117	21.274	19.7734	17.0669
ENSMUSG00000056763	1.25329	1.58257	1.3017	0.707149	0.97111	1.12622	1.36102	1.21789
ENSMUSG00000067851	4.79929	8.0683	7.99286	4.92378	5.82295	8.02263	12.1362	10.0301
ENSMUSG00000048960	2.42992	3.54541	2.92836	0.569847	0.487793	2.23076	2.53762	1.8627
ENSMUSG00000057715	0.609255	0.606485	0.855796	0.312579	0.331858	0.227307	0.389174	0.169027
ENSMUSG00000097628	0.471163	0.0420811	0.14427	0.448617	0.368417	0.83683	0.288814	0.0874266
ENSMUSG00000016918	4.29247	5.31913	3.7137	2.50719	3.15678	4.47102	3.83846	3.1922
ENSMUSG00000025938	0.0330781	0.0103401	0.0132937	0.0925172	0.0622371	0.0817825	0.0532251	0.0456499
ENSMUSG00000005886	3.18784	4.214	4.50499	1.98551	2.30939	2.09981	4.28139	3.62193
ENSMUSG00000025935	17.273	29.685	31.4999	25.9822	29.4382	35.9776	48.3787	36.5485
ENSMUSG00000025937	8.94005	11.952	9.37071	4.7177	4.15104	4.60514	5.89573	4.98323
ENSMUSG00000025932	0.0486973	0.3175	0.0335501	0.0132477	0.00317316	0.0511083	0.0945266	0.0451801
ENSMUSG00000054493	0.121858	0.0666619	0.0979469	0.072517	0.0972698	0	0.076253	0.128602
ENSMUSG00000025930	1.03474	0.81364	0.422994	0.741456	0.476836	0.48227	0.305149	0.942188
ENSMUSG00000082193	0	0.075972	0.0325577	0	0.0277137	1.20176	0.130354	1.65729
ENSMUSG00000025925	1.90963	2.71941	2.01497	2.39066	2.5647	3.47067	3.86094	2.58757
ENSMUSG00000043716	132.289	111.003	128.06	219.426	177.757	206.57	168.682	164.686
ENSMUSG00000025921	4.52435	4.87351	4.18407	5.1284	6.56326	4.22814	4.28607	3.96014
ENSMUSG00000025920	2.06904	2.57703	2.85155	1.21881	1.03555	1.3467	1.51996	1.99206
ENSMUSG00000025939	10.8251	13.5218	11.5895	5.39221	5.44771	7.671	11.6379	13.9103
ENSMUSG00000102457	0.255187	0.193729	0.136742	0.086777	0.0748269	0.0206017	0.0651769	0.118378
ENSMUSG00000079658	12.9872	18.5509	15.6017	13.2972	14.2302	22.8042	20.3213	17.7432
ENSMUSG00000025940	28.5768	33.2318	28.5948	18.1869	17.0165	19.9358	20.0844	21.4567
ENSMUSG00000025779	2.71326	4.0911	3.10736	6.66118	7.74099	12.4169	9.81599	5.73548
ENSMUSG00000091020	0.335839	0.200836	0.172136	0.305866	0.319691	0.462097	0.208847	0.379319
ENSMUSG00000042686	0.733591	0.740613	0.727955	0.217307	0.138801	0.368505	0.411927	0.599943
ENSMUSG00000101589	2.22384	3.1238	2.16017	2.20752	2.43444	2.54556	2.9371	2.91309
ENSMUSG00000067780	0.43938	0.760323	2.47215	0.145677	0.271989	0.368021	2.64843	0.321021
ENSMUSG00000025776	0.47521	0.631804	0.528624	0.240554	0.252425	0.0951828	0.223695	0.0937585
ENSMUSG00000099591	0	0.0398429	0.0227662	0	0.0290685	0.240097	0.151918	0.0689805
ENSMUSG00000101685	0.220582	0.724009	0.797845	0.86636	1.33313	1.1219	0.946488	1.25348
ENSMUSG00000100204	1.4027	1.11888	1.47736	1.24347	1.40096	2.84277	2.05815	2.71721
ENSMUSG00000043760	0.0322646	0.0379701	0.004068	0.0144568	0.0380903	0.081514	0.00542913	0
ENSMUSG00000041859	4.11876	3.75618	6.97409	14.9009	14.5209	16.0355	19.2053	11.0381
ENSMUSG00000025931	0.697785	0.822997	0.753122	0.376961	0.297962	0.581711	0.488399	0.359966
ENSMUSG00000041809	1.26694	1.04585	0.922763	1.17118	0.650819	1.45975	1.05558	1.03849
ENSMUSG00000041779	3.75116	3.55348	3.48702	3.95988	3.98737	2.62678	4.368	3.38414
ENSMUSG00000100819	0.475642	0.65421	0.254874	0.0905763	0.216953	0.0537591	0.136061	0.185341
ENSMUSG00000025933	4.30205	5.9825	4.52434	1.74183	1.68719	1.86315	2.47277	2.2717
ENSMUSG00000025934	61.0206	43.278	26.882	22.383	16.4489	16.9311	15.6222	24.8252
ENSMUSG00000096375	0.890465	2.50521	0.397631	0.282618	0.270776	0.838701	0.742946	1.06023
ENSMUSG00000025936	0.397937	8.16022	0.234558	0.113668	0.108906	1.07944	0.711455	0.852842
ENSMUSG00000067750	0.0820106	2.10217	0	0	0.0124691	0.169935	0.430096	0.319567
ENSMUSG00000028033	0.15895	0.75966	0.140063	0.0739901	0.0805567	0.0798451	0.186927	0.137638
ENSMUSG00000082935	12.1781	13.1729	14.4238	15.6446	15.0993	19.1989	21.0125	17.2303
ENSMUSG00000101227	0.0522795	0.163424	0.14007	0.112	0.035769	0	0.0186937	0.13581
ENSMUSG00000097970	1.02102	4.08535	6.05475	0.842542	0.372572	0.461601	4.86785	6.18888
ENSMUSG00000100775	0.626148	1.17439	1.00657	0.0745232	0.285602	0.442312	2.01504	2.84653
ENSMUSG00000026158	1.46698	2.47922	2.17519	3.62907	3.8681	3.56592	5.98802	3.87177
ENSMUSG00000026156	0.280217	0.437975	0.394156	0.29599	0.311548	0.326611	0.350692	0.432214
ENSMUSG00000026155	5.37866	6.13645	7.48222	4.68004	4.57403	3.73509	5.73717	4.58843
ENSMUSG00000026154	15.848	18.7282	14.2536	11.8942	14.4007	16.437	12.267	11.9069
ENSMUSG00000026153	1.63521	3.47765	3.11548	0.944823	1.10923	1.99035	1.96401	2.3781
ENSMUSG00000099997	2.13292	1.47319	1.11027	1.2572	0.741242	0.780613	1.04595	1.3984
ENSMUSG00000100131	176.721	180.032	22.428	3.80808	2.57376	43.2414	7.58285	115.575
ENSMUSG00000067736	108.914	104.304	11.8802	1.75915	1.68544	15.035	3.56744	67.0736
ENSMUSG00000101939	90.2944	79.4356	9.11162	2.8483	2.51351	26.1587	1.91412	45.8085
ENSMUSG00000101111	428.962	344.409	37.4333	13.9701	13.7012	137.644	16.2724	227.879
ENSMUSG00000100862	510.096	365.791	52.9327	13.8452	12.6073	173.449	21.3707	279.403
ENSMUSG00000102070	594.511	367.72	22.5672	15.2651	18.3728	93.5318	8.38514	248.905
ENSMUSG00000101249	1270.57	598.57	39.2229	23.0213	29.6607	167.583	13.6591	495.45
ENSMUSG00000073725	11.1006	13.7262	13.3324	10.6302	12.1718	9.9403	13.0745	14.0929
ENSMUSG00000101372	1.42104	1.21478	1.64725	0.883615	0.952415	0.688335	1.90805	1.58208
ENSMUSG00000086240	1.18945	3.71819	2.44325	1.03816	1.98932	2.80077	7.23036	3.73366
ENSMUSG00000081557	0.634663	0.396787	0.527718	0.687643	0.708742	0.717323	0.391272	0.525881
ENSMUSG00000099492	2.27707	0.595326	0.532437	2.83824	3.43692	2.64383	1.06588	0.80663
ENSMUSG00000100261	2.96282	2.83463	2.26117	2.75693	3.43998	2.613	2.21515	2.01164
ENSMUSG00000048874	6.13618	6.20556	6.7382	4.48123	4.3441	4.53633	6.66861	6.00374
ENSMUSG00000026064	0.646997	0.539331	0.756424	0.256682	0.210156	0.204975	0.497749	0.566616
ENSMUSG00000086726	0.111766	0.559004	0.598901	0.0354726	0.169932	0	0.106572	0.0967809
ENSMUSG00000086727	1.26709	1.37612	1.21051	0.117199	0.145314	0.286424	0.227833	0.620703
ENSMUSG00000100237	0.557111	0.870756	0.696567	0	0.0423522	0.262363	0.26561	0.482416
ENSMUSG00000070960	4.09273	3.47899	4.46314	5.57185	4.24123	2.71866	4.36466	3.24088
ENSMUSG00000100481	0.455436	0.3227	0.276586	0.404733	0.221585	0.240218	0.217135	0.335217
ENSMUSG00000026134	0.864447	0.875008	1.36759	1.75068	1.8484	2.96212	2.35506	1.43174
ENSMUSG00000103746	0.336053	0.611194	0.261926	0.232707	0.0836086	0.586996	0.174783	0.198406
ENSMUSG00000004768	1.7374	2.00437	1.79171	1.13926	1.21712	1.3153	1.43942	1.34975
ENSMUSG00000042215	1.11868	5.09559	1.14181	1.37794	1.15011	1.10383	1.0286	1.06095
ENSMUSG00000042197	1.53466	2.39704	2.17027	1.50041	1.5486	1.67058	2.33235	2.25393
ENSMUSG00000081402	0.541697	0.106248	0.0682986	0.151699	0.37789	0.336136	0.0607672	0.124165
ENSMUSG00000042182	0.166718	0.377217	0.323312	0.385512	0.637325	0.78962	0.38607	0.319666
ENSMUSG00000026131	9.43956	9.33091	8.81436	3.55455	3.36347	6.42272	6.75914	8.95309
ENSMUSG00000103364	0.575813	0.199997	0.30855	0.807159	1.31322	0.27117	0.137263	0.810241
ENSMUSG00000101462	0.10172	0.254378	0.227937	0.70438	0.36274	0.198581	0.449692	0.228211
ENSMUSG00000102336	0.0563738	0.0759113	0.0883003	0.214705	0.288783	0.200951	0.427964	0.140814
ENSMUSG00000042111	8.3197	8.06587	7.05059	13.7992	12.9482	13.0366	12.9536	11.3751
ENSMUSG00000026127	6.03008	4.36752	4.23003	4.72565	4.99981	4.92048	4.51448	4.87925
ENSMUSG00000026126	0.895266	1.07758	0.802538	10.4761	9.89972	7.18237	5.51687	3.07557
ENSMUSG00000100280	0.191659	0.437004	0.205401	0.998314	1.06962	0.344045	0.580505	0.410023
ENSMUSG00000101223	0	0.0523258	0.134545	0.159381	0.515372	0.354736	0.41898	0.326132
ENSMUSG00000037509	0.341521	0.268618	0.301072	0.243884	0.261303	0.491841	0.161511	0.171715
ENSMUSG00000104002	0.223752	0.159872	0.251214	0.324639	0.398516	0.216766	0.167634	0.207591
ENSMUSG00000037503	32.462	28.4937	32.3859	28.6293	31.2655	22.468	33.5534	32.992
ENSMUSG00000026123	5.38627	7.05381	4.67556	12.4943	13.4318	9.11631	11.0501	6.85922
ENSMUSG00000103548	13.4017	10.8255	10.9309	10.8407	13.4158	11.1258	7.97265	11.7075
ENSMUSG00000103760	1.93104	1.09044	1.20165	1.0676	1.42064	0.844857	2.49466	1.21365
ENSMUSG00000102531	0.623797	0.65999	0.30855	0.548259	0.0875478	0.867744	0.343158	0.186979
ENSMUSG00000045216	5.54749	5.11659	4.93688	7.61975	6.91153	4.88529	5.10276	4.60213
ENSMUSG00000102202	0.219026	0.211269	0.167665	0.196628	0.211224	0.247552	0.349072	0.317002
ENSMUSG00000037470	6.82308	8.12195	7.22173	8.01761	8.40068	8.47598	10.3423	8.22838
ENSMUSG00000047180	7.49685	5.84816	3.88148	45.634	48.7742	53.2441	35.8267	30.0241
ENSMUSG00000037447	0.742871	1.95524	1.20001	5.97615	5.868	5.68643	4.99353	6.14106
ENSMUSG00000010453	19.0783	15.2974	14.0741	14.7785	14.751	14.1736	15.7237	16.4924
ENSMUSG00000037432	0.978517	0.844178	0.870083	0.650964	0.654873	0.473293	0.537823	0.749268
ENSMUSG00000001143	11.5664	9.48318	8.54726	5.93866	5.18818	6.74079	7.66985	8.96417
ENSMUSG00000037408	1.76599	1.69481	1.21152	1.94924	2.11384	1.85615	2.73503	1.62905
ENSMUSG00000001138	7.124	5.75512	4.92817	3.62114	3.55818	2.81145	3.85429	4.36287
ENSMUSG00000067653	0.302104	0.365156	0.291389	0.230118	0.21129	0.443887	0.374483	0.287759
ENSMUSG00000079610	2.25257	1.32802	1.20704	1.28353	1.25637	1.2334	1.07672	1.14456
ENSMUSG00000026121	11.2055	8.28839	6.49559	8.97455	8.83586	20.5512	11.2485	20.4916
ENSMUSG00000087589	1.49711	0.887986	1.19306	1.12393	0.919251	1.10637	0.700042	0.860102
ENSMUSG00000046337	0.502317	0.723901	0.374097	0.218874	0.21747	0.769817	0.280077	0.276463
ENSMUSG00000089906	0.0787223	26.3801	0	0	0	51.5167	12.2729	0.409004
ENSMUSG00000061518	78.0891	73.29	79.3232	111.537	110.204	108.879	60.5323	67.0412
ENSMUSG00000037351	26.6	23.7971	21.2885	20.4202	18.9733	17.4598	15.5327	17.1018
ENSMUSG00000026117	0.435709	0.431303	0.243203	8.75525	9.28273	7.66386	7.23159	2.24016
ENSMUSG00000026116	9.39449	10.7582	12.4954	9.70317	10.1757	9.56472	14.9844	12.9256
ENSMUSG00000050122	0.0352979	0.0378308	0.0216165	0.120031	0.0736012	0.159581	0.0937599	0.0982454
ENSMUSG00000026113	2.0055	3.93965	2.42391	3.52777	3.60417	3.00256	5.00387	4.24868
ENSMUSG00000026112	24.7867	31.3637	33.0544	31.1008	35.0282	27.3093	38.972	32.3639
ENSMUSG00000026111	28.4664	30.1312	27.4844	27.0715	26.7531	23.3674	24.9211	25.4242
ENSMUSG00000026110	2.3151	2.91849	4.5193	2.84875	3.28334	3.19571	3.7998	3.58764
ENSMUSG00000087233	0.0455182	0.208689	0.162607	0.202253	0.0276827	0.0857443	0.238715	0.0788305
ENSMUSG00000026090	0.75457	2.50932	2.0647	1.03438	1.19608	1.43351	0.650613	0.715959
ENSMUSG00000060771	0.501816	1.20715	0.630615	0.531161	0.620446	0.955846	1.10029	0.995898
ENSMUSG00000037216	4.29038	4.17249	3.16468	1.94167	2.16231	1.87082	2.02655	2.40796
ENSMUSG00000026088	4.54941	6.37506	5.61116	6.6656	7.16447	15.7693	12.6633	13.2956
ENSMUSG00000026087	18.6646	19.4746	17.9728	20.9297	20.6902	26.5383	18.8929	19.9456
ENSMUSG00000058407	5.65742	4.59285	4.34904	5.95775	5.68907	9.40589	6.84554	6.44142
ENSMUSG00000026083	9.96923	8.09205	9.47239	13.814	16.0982	17.0337	14.223	13.5818
ENSMUSG00000026082	2.81807	3.04468	3.38822	1.59316	1.75939	2.05539	3.07967	3.60316
ENSMUSG00000037138	0.75102	0.826786	0.74363	0.365314	0.417029	0.465937	0.414492	0.408221
ENSMUSG00000048814	0.426963	0.334799	0.232666	0.00689037	0	0	0.041402	0.0516977
ENSMUSG00000026080	0.0726424	0.0794772	0.0340598	0.136171	0.128395	0.0667091	0.11364	0.0589713
ENSMUSG00000026078	11.4585	10.81	9.58951	9.91722	10.5822	15.5338	12.0891	12.0571
ENSMUSG00000103046	1.11023	1.76117	1.9357	0.646883	0.922109	1.42339	1.49314	1.54968
ENSMUSG00000026077	2.5793	0.524525	0.35844	0.318454	0.248226	0.320355	0.340536	0.250346
ENSMUSG00000073702	38.0751	14.3643	15.3589	44.6241	56.9014	61.9101	33.0023	30.3736
ENSMUSG00000003134	2.21358	3.18269	2.02785	4.47692	4.43594	3.55069	4.00392	2.82132
ENSMUSG00000003135	7.44787	7.49277	6.7954	8.07189	6.94265	6.73782	7.9064	6.4761
ENSMUSG00000085894	0.518871	0.889768	0.778505	4.07937	4.94979	2.53011	3.01095	1.81005
ENSMUSG00000077704	4.19733	1.85233	1.32303	4.23156	8.33375	2.51153	4.23769	3.84836
ENSMUSG00000048234	8.12479	8.35226	9.74321	30.2788	37.4347	15.5646	27.2794	14.767
ENSMUSG00000050967	0	0.0167261	0.00955724	0.496727	0.528794	0.0907136	0.191325	0.0521244
ENSMUSG00000026074	24.168	18.1053	28.3864	18.2763	19.8281	17.8173	21.497	21.4039
ENSMUSG00000026073	0.0996406	0.516155	0.198315	3.19856	2.53214	2.57413	1.73054	1.14631
ENSMUSG00000026072	5.35245	8.01087	9.99037	11.9686	13.4841	9.42169	9.07798	11.4872
ENSMUSG00000070942	1.1921	2.29321	1.70059	1.69309	1.84038	1.17162	1.48265	1.36197
ENSMUSG00000026069	1.28035	1.13297	0.890845	0.633923	0.73674	0.382927	0.709969	0.501467
ENSMUSG00000026070	1.15019	0.669742	0.948667	3.8223	5.45206	6.17498	5.35466	1.55988
ENSMUSG00000026068	0.530956	0.4426	0.293135	2.37071	2.8695	3.70067	4.94198	2.32496
ENSMUSG00000026065	0.119067	0.178656	0.102084	0.340108	0.184652	0.639229	0.417235	0.487161
ENSMUSG00000026062	0.050554	0.179911	0.0250056	0.0333242	0.0283803	0.180205	0.0278103	0.00505106
ENSMUSG00000041945	0.365655	0.477089	0.318042	0.227059	0.236883	0.143749	0.19707	0.151431
ENSMUSG00000079588	47.4486	44.2248	46.3605	12.0348	12.3424	13.393	13.1726	28.0161
ENSMUSG00000045515	0	4.93648	0	0.0767863	0.0434726	0.14501	0.00524301	0
ENSMUSG00000060679	6.58362	6.19909	5.99	7.37242	7.0807	6.52493	6.19451	6.18856
ENSMUSG00000070939	7.24525	5.88998	6.36142	4.5134	4.70139	4.06227	5.90896	5.74869
ENSMUSG00000041878	0.914011	1.08844	0.629709	0.145046	0.198526	0.541123	0.342388	0.508798
ENSMUSG00000010290	6.34604	9.28042	7.6007	4.17282	4.51385	3.8881	6.06609	5.30476
ENSMUSG00000008136	1.6894	3.2581	1.35023	1.1996	1.48891	3.80267	2.96921	2.21293
ENSMUSG00000066877	5.60863	5.93052	4.76943	6.64048	4.45468	4.74744	5.02244	3.82461
ENSMUSG00000026051	0.511869	1.24242	3.03328	0.917412	0.961375	2.41624	1.46424	1.36883
ENSMUSG00000057363	4.52387	5.8498	4.48277	4.16533	4.6373	3.95073	5.815	4.63019
ENSMUSG00000090243	2.22964	1.96482	1.41095	0.444808	3.99051	1.27202	1.36673	0.165489
ENSMUSG00000100701	0.697667	0.436177	1.01472	1.18622	1.13651	0.844857	1.42552	0.906189
ENSMUSG00000041763	3.71626	6.70226	7.02104	4.03879	4.68822	6.09178	9.4242	8.18034
ENSMUSG00000026049	0.94479	2.43323	2.6749	1.98713	1.9296	2.99633	4.33633	3.26025
ENSMUSG00000026047	4.16005	4.63904	5.14073	2.91819	3.6556	3.77109	4.7722	3.44055
ENSMUSG00000041684	2.4473	4.49725	4.5466	1.93055	2.41516	2.38653	3.63888	3.09488
ENSMUSG00000026048	5.44666	5.907	5.11251	4.19821	3.57866	4.42335	4.05413	5.61876
ENSMUSG00000089703	0.170277	0.709707	0.577873	0.405322	0.440117	0.320757	0.892999	0.589787
ENSMUSG00000101567	40.2554	35.8278	34.2873	107.204	121.635	136.098	112.262	97.9526
ENSMUSG00000056870	4.28563	8.29558	16.2417	1.89233	1.72733	5.59528	8.56915	14.0618
ENSMUSG00000026043	139.268	187.756	562.339	104.61	98.2282	92.3708	118.804	66.8768
ENSMUSG00000026042	23.0022	22.5016	45.0179	10.8766	10.5423	10.5202	11.5714	10.0081
ENSMUSG00000025995	6.46832	5.96716	5.44709	3.3248	3.84787	5.10564	6.94462	7.66727
ENSMUSG00000084817	0.770473	41.506	26.2166	0.0611337	0.0585721	0.580548	23.4175	21.683
ENSMUSG00000025993	0.621643	1.39234	2.90742	0.844745	0.627659	1.27561	2.04586	2.60655
ENSMUSG00000041144	0.0122339	0.0271948	0.0262221	0.0336511	0.0173606	0.0522362	0.0116653	0.0211872
ENSMUSG00000101262	0.111251	0.0521651	0.0894211	0.211855	0.253723	0.440093	0.0994507	0.289005
ENSMUSG00000101337	0.0258597	0.0296401	0.0254044	0.014363	0.0294882	0.00243565	0.00924672	0.0139953
ENSMUSG00000025986	4.31339	6.17344	6.80029	2.12562	2.42272	3.80747	5.63402	4.59551
ENSMUSG00000100213	2.62739	6.89188	4.8664	2.12097	1.5371	3.00186	2.40997	3.37558
ENSMUSG00000100033	0.168168	0.157707	0.105132	0.560424	0.460236	0.570213	0.501102	0.291242
ENSMUSG00000026109	1.45373	1.94937	1.58834	1.41115	1.27445	1.29981	1.23944	1.357
ENSMUSG00000045954	198.453	210.549	228.984	54.25	53.8909	120.093	135.215	131.245
ENSMUSG00000099741	0.503438	0.596361	0.709916	0.479348	0.241717	0.389321	0.265286	0.344162
ENSMUSG00000026107	10.3165	43.9659	25.3458	11.4022	11.7758	20.315	27.5091	54.8079
ENSMUSG00000099413	0.0204769	0.0341387	0.0512053	0.500423	0.398508	0.239153	0.488131	0.168448
ENSMUSG00000018417	8.63195	18.9905	9.54486	2.88021	2.45648	5.282	5.08605	8.34192
ENSMUSG00000062939	0.259527	0.254345	0.150344	1.10865	1.40773	1.74412	2.12687	1.03862
ENSMUSG00000109599	0.882093	1.42223	1.01997	0.154715	0.148233	0.262363	0.232409	0.30151
ENSMUSG00000026104	9.21233	10.4005	11.6754	68.283	70.2167	83.9195	79.271	74.1529
ENSMUSG00000099569	0.0611693	0	0.0327777	0	0.0558018	0.864202	0.656173	0.19863
ENSMUSG00000026103	3.60391	6.75942	5.90173	3.495	3.92447	6.23429	9.57656	8.83497
ENSMUSG00000002881	12.1289	18.7191	19.4872	13.8948	16.2857	21.8843	25.9696	21.6564
ENSMUSG00000043015	0.659986	1.29063	0.657961	1.22027	1.42467	1.24469	1.48181	0.941973
ENSMUSG00000041439	2.51431	3.3584	1.81054	1.73109	1.88431	2.25627	2.28891	1.50861
ENSMUSG00000026102	4.72553	5.16752	4.8526	3.74683	4.37224	7.57433	6.38605	6.74406
ENSMUSG00000041426	22.2374	28.237	26.2291	11.4723	9.65034	10.7202	12.5724	21.7342
ENSMUSG00000043629	0.614688	0.839183	0.557932	0.268748	0.200268	0.347373	0.134569	0.407351
ENSMUSG00000026098	0.298888	0.333201	0.293304	0.318873	0.417204	0.488408	0.530507	0.346125
ENSMUSG00000026097	1.14148	2.07606	1.40868	0.916694	1.9196	1.88961	2.63038	1.74474
ENSMUSG00000026096	1.84242	2.26507	2.04556	1.03489	0.951218	1.17852	1.21333	1.50931
ENSMUSG00000099913	0.0691513	0.18374	0.120428	0.00823028	0.157709	0.068388	0.0741797	0.123502
ENSMUSG00000026095	3.47188	2.30054	2.19454	4.63977	4.43131	7.26518	3.0059	2.90972
ENSMUSG00000026094	3.34186	5.9601	6.73633	13.6704	14.1536	13.1252	21.5916	10.7021
ENSMUSG00000042807	0.522332	0.891807	1.09034	0.319574	0.258343	0.751586	0.510058	0.792886
ENSMUSG00000041303	3.87122	6.06788	6.22319	3.67547	3.86858	4.21959	6.56232	5.80184
ENSMUSG00000073678	0.274682	1.2941	0.620295	1.78406	1.91514	0.877781	2.13275	0.821869
ENSMUSG00000052331	3.14989	3.2558	3.08622	2.51389	2.59733	2.85851	4.85602	3.58366
ENSMUSG00000025982	22.6637	29.6944	28.272	17.3944	20.9409	31.0204	35.1898	30.0705
ENSMUSG00000103030	0.393611	0.34073	0.292039	0.100901	0.138105	0.119774	0.151571	0.137646
ENSMUSG00000025981	3.57789	6.50212	6.60274	2.93846	3.19691	6.01152	6.82322	8.78062
ENSMUSG00000101122	0.741318	1.1376	1.26393	1.28335	0.522571	0.571274	1.49406	1.70693
ENSMUSG00000025980	127.253	139.36	133.392	76.5901	82.6555	81.0981	103.26	108.821
ENSMUSG00000073676	34.8058	46.1932	32.3055	40.8244	44.6607	70.2645	51.4162	43.0547
ENSMUSG00000089670	6.87886	8.32709	6.72594	11.9773	10.3504	7.99161	7.87885	8.50769
ENSMUSG00000025979	6.90867	10.1704	9.26254	5.57139	6.63926	9.90759	10.1534	10.2088
ENSMUSG00000025978	1.15187	0.815583	1.33857	0.629861	0.540169	0.643104	0.635184	0.468673
ENSMUSG00000097649	0.209669	0.209734	0.224703	0.279491	0.229526	0.0473955	0.179933	0.0181558
ENSMUSG00000046994	0.952279	1.20575	1.06695	0.496859	0.568177	0.755588	1.06968	1.08073
ENSMUSG00000100215	60.0108	23.6687	20.8009	39.5076	39.7292	65.1137	21.0903	27.7046
ENSMUSG00000038349	0.92602	1.1782	1.47122	0.371245	0.540945	1.00531	1.37676	1.44019
ENSMUSG00000038331	0.116031	0.165095	0.175806	0.057144	0.0620495	0.171842	0.17168	0.0935444
ENSMUSG00000038323	1.40203	3.24373	3.26605	1.45485	1.37857	1.98317	2.91791	2.20275
ENSMUSG00000048495	3.3949	3.76118	3.33772	2.40361	2.62054	4.64601	3.98415	3.95732
ENSMUSG00000025971	2.09606	2.47001	2.51976	1.58873	1.52531	2.55219	2.31258	2.2658
ENSMUSG00000038305	0.874795	0.899561	1.70129	0.643192	0.684029	1.3972	0.980677	1.43458
ENSMUSG00000054770	1.66016	1.80622	1.46733	1.42324	1.34833	1.48833	1.75168	1.85724
ENSMUSG00000026039	0.0736441	0.19386	0.510933	0.302623	0.265192	0.591412	0.604275	0.307104
ENSMUSG00000063558	19.7021	19.3166	18.3381	6.73122	6.261	7.18841	9.35152	12.2595
ENSMUSG00000064294	0.938388	0.724288	0.773913	0.573594	0.517855	0.331712	0.408725	0.792508
ENSMUSG00000103839	0.34169	0.867436	0.676897	0.226752	0.226696	0.538329	0.444287	0.470714
ENSMUSG00000051223	38.0686	48.1142	58.8266	28.1102	31.7057	43.6357	59.5059	53.9602
ENSMUSG00000026034	18.8598	35.4962	28.5375	18.3643	19.6606	27.0727	27.2568	30.1535
ENSMUSG00000026035	4.03179	3.64841	3.43907	3.63396	3.79348	5.41534	3.56679	4.04477
ENSMUSG00000026036	3.00875	2.91781	2.12216	1.94871	2.10323	2.42393	2.19672	2.2721
ENSMUSG00000026037	6.18246	6.59467	5.95413	3.82831	3.52658	5.37208	7.10035	6.19193
ENSMUSG00000085054	0.0411859	0.161852	0.0504447	0.0560215	0.0644091	0.0997502	0.0757385	0.0840648
ENSMUSG00000038174	2.96606	9.70754	10.2686	1.37233	1.58644	2.09555	7.26517	5.2559
ENSMUSG00000026032	147.614	151.06	141.184	75.8163	84.5567	110.757	97.8009	78.4131
ENSMUSG00000059647	5.75657	12.9809	13.4987	10.5874	7.00192	7.5629	15.13	11.0559
ENSMUSG00000047528	5.91808	6.0999	6.0253	2.5357	2.44404	4.89914	6.30266	4.36284
ENSMUSG00000102059	21.2399	24.7803	16.7301	13.0955	13.0233	17.3487	15.4801	22.4625
ENSMUSG00000026031	8.8001	9.79461	11.2989	9.80168	12.6002	15.049	18.8509	19.8729
ENSMUSG00000026029	18.3439	19.6385	22.5065	28.0406	27.585	58.857	52.6354	47.7387
ENSMUSG00000102719	0.120205	0.150302	0.159135	0.094255	0.032252	0.151844	0.353968	0.293895
ENSMUSG00000099719	1.66868	1.76273	1.2025	0.712233	1.41727	0.715384	1.72829	1.12108
ENSMUSG00000026028	10.1809	10.277	12.1551	5.22809	6.62045	8.76114	11.0705	11.5814
ENSMUSG00000026027	5.02684	5.57879	5.12253	2.901	2.70774	2.5256	3.33527	3.54419
ENSMUSG00000038079	4.59285	5.0463	4.94653	3.58288	4.22095	5.30667	4.50406	3.64727
ENSMUSG00000097573	0.329345	0.323564	0.214297	0.279986	0.128762	0.172825	0.168235	0.21389
ENSMUSG00000079550	0.446052	0.437535	0.482156	0.0768867	0.0315707	0.0564992	0.0494987	0.0599348
ENSMUSG00000101586	0.142806	0.519456	0.375658	0.21014	0.177648	0.601604	0.371371	0.370978
ENSMUSG00000026024	2.85149	2.7179	2.77702	1.57674	1.46631	2.50201	3.18667	3.16138
ENSMUSG00000026023	0.270833	0.203188	0.104491	0.0618896	0.0889446	0.0367329	0.0309896	0.0140713
ENSMUSG00000041075	4.20692	6.27935	5.32422	5.75164	6.46735	3.48823	5.09139	3.70514
ENSMUSG00000097819	0.0984303	0.113608	0.137946	0.396508	0.262472	0.136923	0.151613	0.0688421
ENSMUSG00000047361	0.0297146	0.0557322	0.0212302	0.0707318	0.0903575	0.0167924	0.0495839	0.0321632
ENSMUSG00000026021	25.3015	32.569	33.1024	27.7156	32.2828	44.9653	45.0764	40.7992
ENSMUSG00000103821	0.246638	0.417237	0.342064	0.0414416	0.0661753	0.278761	0.581022	0.584175
ENSMUSG00000026020	2.36803	2.62951	3.03836	2.48548	2.7383	4.46266	5.261	5.2728
ENSMUSG00000067336	3.27275	5.82578	6.12625	1.71697	2.15893	3.16643	5.02228	4.81785
ENSMUSG00000041040	3.11083	5.16147	8.48442	4.41989	4.50998	3.62547	5.23268	4.34062
ENSMUSG00000026018	0.0912743	0.101447	0.146728	0.120704	0.0693876	0.189131	0.0362635	0.105382
ENSMUSG00000026019	1.43122	1.32372	1.44376	1.15508	1.0901	1.25559	1.53692	1.66129
ENSMUSG00000026017	0.615685	1.10111	0.865779	0.305547	0.330188	0.508199	0.685806	0.811821
ENSMUSG00000082609	1.7644	0.0787923	56.7274	27.7795	9.37005	0.0712215	3.96566	5.89308
ENSMUSG00000073664	1.34454	2.92418	2.45207	0.559179	0.634188	1.33078	2.15664	2.25991
ENSMUSG00000049439	15.7181	14.1275	13.6238	12.4999	12.9516	11.0781	13.6452	14.3823
ENSMUSG00000026782	1.62453	2.86209	3.13109	1.27133	1.75459	2.0014	2.2417	1.89948
ENSMUSG00000026014	1.71716	2.29953	2.49063	0.908326	1.13618	1.43614	1.86855	1.80703
ENSMUSG00000081562	20.4885	0.59578	4.72343	0.226838	14.1267	73.6446	0.170375	0
ENSMUSG00000101188	19.1541	15.8645	20.9816	25.7322	27.6645	26.034	30.043	25.69
ENSMUSG00000026012	0.146399	0.171961	0.123615	0.933512	1.33148	1.19336	2.70941	0.898915
ENSMUSG00000026011	0.151532	0.102024	0.0499684	3.55153	4.6043	6.95611	6.91883	1.4686
ENSMUSG00000081382	0.0517318	0.194054	0.332646	8.91539	0.471924	19.5873	6.06729	5.77865
ENSMUSG00000026009	0.277134	0.267319	0.347921	4.53861	5.57641	3.18599	4.1337	0.833063
ENSMUSG00000052062	1.08612	1.22381	1.73714	0.475786	0.429479	0.462092	0.738338	0.893113
ENSMUSG00000025969	8.08216	6.54986	8.85585	11.3051	14.7585	6.5193	9.6474	7.45629
ENSMUSG00000103032	0.435652	0.186006	0.353014	0.0101172	0.0872395	0.168134	0.288757	0.289832
ENSMUSG00000040865	2.24934	3.02343	3.14515	1.8176	2.07994	2.5111	3.47379	2.9296
ENSMUSG00000084799	0.67898	1.17915	0.980325	0.341202	0.283892	0.383706	0.701376	0.73493
ENSMUSG00000101599	0.896924	0.999219	1.04209	0.460257	0.44607	0.52424	0.759325	0.736745
ENSMUSG00000025968	18.7622	20.8225	22.0873	10.6176	10.9019	8.71619	10.8571	11.8403
ENSMUSG00000025967	74.8165	70.1185	79.7327	156.669	141.846	114.954	109.142	105.454
ENSMUSG00000064602	0.823005	3.85903	2.20504	1.37134	3.19085	1.39529	6.17996	6.94843
ENSMUSG00000046856	0.554935	0.707489	1.03785	0.383335	0.397052	0.516527	0.40464	0.310932
ENSMUSG00000027520	0.0214544	0.0321916	0.165548	0.0347273	0.0293578	0.18914	0.11047	0.0557337
ENSMUSG00000081643	3.27928	1.99762	1.84732	5.36405	4.564	4.08653	3.00661	2.02049
ENSMUSG00000025964	1.26643	3.14998	2.65595	0.850576	0.882733	1.87535	1.70289	1.27458
ENSMUSG00000025962	2.07636	2.30714	2.25993	1.43102	1.91948	2.35202	2.80444	2.75702
ENSMUSG00000025959	2.72894	2.11751	2.17646	0.947749	1.30721	2.36707	3.16267	3.01528
ENSMUSG00000099658	2.48029	1.24053	1.9936	1.7712	1.58385	1.2615	0.886882	1.61081
ENSMUSG00000025958	2.83015	4.15906	3.99257	2.21487	2.58722	3.58743	5.28323	4.20486
ENSMUSG00000025956	5.0432	6.06863	4.7171	5.55055	5.57357	4.15756	5.11907	4.91877
ENSMUSG00000087213	0.0580076	0.0290128	0.124334	0.287206	0.296339	0.458939	0.647148	0.361657
ENSMUSG00000070871	7.28488	8.07717	9.31477	4.46706	5.59898	7.16784	5.20412	5.94068
ENSMUSG00000045005	2.8907	1.46347	1.85625	0.919949	0.985308	1.64247	1.74706	1.96917
ENSMUSG00000051344	2.17353	1.75379	1.73504	3.23215	4.35129	2.44256	3.93399	2.68427
ENSMUSG00000084416	12.4999	11.8391	13.6632	19.8889	24.2456	37.2206	19.8385	19.7959
ENSMUSG00000025955	0.212937	3.88892	0.200544	0.227323	0.235458	0.313601	0.42454	0.234675
ENSMUSG00000100774	0	2.7491	3.04926	0	0.117981	0	0	0.83992
ENSMUSG00000025950	144.313	133.963	157.003	72.0726	73.7379	43.8679	64.6116	60.5852
ENSMUSG00000025949	2.3991	3.72103	2.99232	1.88047	1.99255	2.57415	5.10566	4.28586
ENSMUSG00000082774	10.0654	5.75033	6.60245	16.4411	12.1901	25.1064	10.425	12.2848
ENSMUSG00000015222	0.0544868	0.0929039	0.155716	0.0644563	0.0542244	0.0709141	0.134609	0.0943627
ENSMUSG00000026005	20.9823	26.3669	23.0945	12.3109	12.9014	12.7203	20.2401	17.8933
ENSMUSG00000026004	1.67503	3.36843	2.50271	1.03609	1.07819	1.59839	2.71638	2.42447
ENSMUSG00000102559	0.253579	0.426407	0.468554	0.166513	0.191444	0.0988296	0.262638	0.283939
ENSMUSG00000102374	0.274016	0.658895	0.417906	0.160556	0.105757	0.190587	0.316552	0.28747
ENSMUSG00000102776	0.0590802	0.125584	0.183618	0.0112506	0.026948	0.13355	0.101402	0.115108
ENSMUSG00000103706	0.112566	0.11516	0.208374	0.116923	0.0840181	0.115661	0.146366	0.119627
ENSMUSG00000103756	0.357671	0.894455	0.792189	0.18163	0.348039	0.619858	0.784412	0.743318
ENSMUSG00000103553	0.0289605	0.0869084	0.111733	0.0661793	0.105677	0.0458254	0.0414219	0.0978026
ENSMUSG00000026003	143.625	159.059	178.341	124.19	124.201	139.367	131.823	123.354
ENSMUSG00000082769	6.30971	6.38026	0.52921	3.08225	7.10746	5.45715	6.90586	5.70127
ENSMUSG00000061816	22.039	20.7294	13.9077	5.79782	5.61462	16.2955	11.088	11.6682
ENSMUSG00000094191	30.8954	1.61712	2.54105	3.28375	4.06379	5.11608	7.5019	22.3979
ENSMUSG00000026000	6.36339	6.64048	4.59734	4.1636	4.60647	4.87529	3.64512	4.80601
ENSMUSG00000025997	0.329755	1.26036	0.659177	0.514385	0.697646	0.560376	1.01688	0.838401
ENSMUSG00000053153	0	0	0	0.0420543	0.0549439	0.0226911	0.00574297	0
ENSMUSG00000101730	2.16039	0	0.661513	7.0526	3.94164	5.93	0	0.400871
ENSMUSG00000026196	0.148778	0.348056	0.545202	0.557495	0.634833	0.976385	1.77787	0.872721
ENSMUSG00000026192	7.89436	6.59626	7.04609	6.26329	6.87275	5.56265	7.74477	7.2718
ENSMUSG00000026193	57.3771	39.7516	58.8782	64.7296	115.369	20.3146	27.2101	17.8179
ENSMUSG00000101834	4.48784	2.22526	2.57067	5.74657	5.08226	3.84799	1.99207	3.0151
ENSMUSG00000100319	2.41553	3.44629	3.65077	4.06912	2.51433	3.25515	4.38506	3.41906
ENSMUSG00000059483	0.67898	0.212247	0.121277	1.6701	0.980717	1.15112	0.080928	0.220479
ENSMUSG00000039395	0.392405	0.208158	0.165668	0.49817	0.607468	1.03486	0.986443	0.478798
ENSMUSG00000097131	0.514166	0.617445	0.2837	0.13572	0.134678	0.21289	0.138344	0.178532
ENSMUSG00000026189	10.4086	10.5059	7.18064	10.8146	9.08672	3.52321	3.68981	5.07276
ENSMUSG00000026187	4.82594	6.76531	3.46317	3.92701	3.50064	4.40924	3.45124	2.98229
ENSMUSG00000039354	5.60443	5.16981	4.55298	4.63196	4.48979	4.66235	4.45556	4.7791
ENSMUSG00000046330	39.3134	11.4402	24.3587	18.175	22.316	160.318	16.8055	71.3789
ENSMUSG00000039323	1.91158	6.17779	8.80919	0.490029	0.295112	17.1016	2.37658	1.20326
ENSMUSG00000026185	82.6578	53.772	66.2967	19.1729	21.15	17.5102	15.6649	14.8836
ENSMUSG00000055322	138.395	102.754	90.5849	23.8809	20.3903	28.5184	31.2486	85.4792
ENSMUSG00000061815	4.52459	2.52254	4.33662	1.94307	2.06378	1.88475	1.05078	4.31681
ENSMUSG00000026180	0	0.0111416	0.0095494	0.407237	0.544617	0.49348	0.662718	0.277769
ENSMUSG00000006304	64.3511	75.5193	74.6062	174.034	182.779	182.684	208.501	135.363
ENSMUSG00000006299	64.2773	49.4563	44.148	55.2937	53.7865	45.6719	33.2849	40.816
ENSMUSG00000026179	6.8002	6.70344	4.91675	4.0876	5.68785	5.21275	3.6802	2.33766
ENSMUSG00000103013	1.95819	0.851648	1.00367	1.62129	1.08735	0.67359	0.365318	0.995266
ENSMUSG00000006301	16.226	14.3467	12.4345	11.5029	11.1109	13.0579	11.5379	17.9184
ENSMUSG00000073650	0.773871	0.368624	0.315946	0.970756	0.627525	0.735827	0.439229	0.239326
ENSMUSG00000026177	4.79409	5.12371	4.56435	88.6274	94.9848	54.8559	86.152	33.5437
ENSMUSG00000026176	29.3994	24.3543	28.5216	25.208	24.0849	22.2536	22.0093	24.0609
ENSMUSG00000026175	0.244746	0.191267	0.377049	0.327705	0.153498	0.56189	0.120332	0.13908
ENSMUSG00000033364	1.25244	1.83573	2.09349	1.1155	1.48464	1.63441	2.48546	2.28895
ENSMUSG00000026174	6.31064	7.60671	8.21618	9.36107	10.3158	10.7831	11.94	9.52451
ENSMUSG00000026173	0.0539714	0.110868	0.0826304	0.0697419	0.098471	0.0784296	0.0441112	0.0701026
ENSMUSG00000026135	1.4925	1.15142	1.25859	1.00432	1.04733	1.57064	1.60103	1.54093
ENSMUSG00000026172	9.72626	8.92366	7.92729	8.21088	6.64612	6.67984	6.69871	6.5339
ENSMUSG00000026171	15.1299	14.8543	10.8766	17.4294	15.9948	19.0569	14.3555	15.4305
ENSMUSG00000033276	0.400827	0.638356	0.461219	0.578495	0.558105	0.314738	0.368118	0.38362
ENSMUSG00000033257	2.79673	2.73102	3.06292	2.01456	2.10855	2.99322	3.24527	3.74893
ENSMUSG00000026170	33.7209	25.9892	14.0778	20.2545	16.8974	9.29511	7.82987	15.2113
ENSMUSG00000006542	1.81455	0.608725	0.545452	0.126418	0.0807475	0.233433	0.253202	0.325748
ENSMUSG00000033227	0.173462	0.433789	0.252292	3.57456	3.097	1.02228	0.956959	0.434521
ENSMUSG00000047021	0.0138975	0	0.0037235	0.165406	0.0348645	0.223832	0.00496936	0.00902562
ENSMUSG00000006538	0.124747	0.0557078	0.0286482	0.169682	0.0894148	0.352486	0.0637229	0.0578685
ENSMUSG00000026162	6.43755	4.86003	5.18086	4.88047	4.16627	4.14594	2.84913	2.71359
ENSMUSG00000026205	0.112798	0.156712	0.134317	0.202867	0.1372	0.0566617	0.0537777	0.260464
ENSMUSG00000033159	12.7626	13.1378	11.3224	20.1966	20.6738	15.5634	13.3047	11.9383
ENSMUSG00000049339	33.3354	30.4831	29.8636	35.1117	35.3672	24.5244	25.6854	28.5601
ENSMUSG00000026197	11.7097	11.6712	9.78979	14.3161	14.751	12.1261	8.85641	9.07796
ENSMUSG00000026198	0.516101	0.562264	0.492868	0.248135	0.289015	0.184814	0.211951	0.225664
ENSMUSG00000033124	4.71821	4.54993	5.28384	4.49243	4.73419	2.70099	4.16635	4.02234
ENSMUSG00000026199	6.19031	7.60819	5.23601	5.55714	5.65194	4.04749	4.6536	5.79025
ENSMUSG00000026200	4.17621	4.08894	3.58348	2.54873	3.13004	2.31848	2.67083	3.01688
ENSMUSG00000026201	14.8059	13.5071	10.3658	11.4416	10.6003	10.9727	9.63828	10.7751
ENSMUSG00000026202	5.18087	4.66128	2.03691	10.7044	11.3336	7.90428	5.79376	4.43222
ENSMUSG00000026203	19.0287	17.9268	10.1315	8.95864	8.27422	9.10996	8.66686	13.6823
ENSMUSG00000026204	0.0958785	0.0799234	0.0548017	0.0669463	0.0758033	0	0.0731381	0.049814
ENSMUSG00000026209	16.407	17.055	16.7215	18.5038	17.8267	13.3192	11.0314	12.7157
ENSMUSG00000026208	12.6752	81.7506	9.81591	19.4188	21.3045	16.8283	13.2762	10.0549
ENSMUSG00000026207	1.42606	2.92124	1.65396	1.53237	1.6004	1.18536	0.966487	0.700494
ENSMUSG00000033021	20.65	24.119	17.7313	29.2283	28.5829	21.0453	20.4364	19.1923
ENSMUSG00000032997	18.7212	12.3209	13.6173	12.742	11.2829	8.23136	7.45478	7.30966
ENSMUSG00000026211	1.30872	1.58427	2.55417	1.57594	1.58014	1.34503	1.21578	1.37907
ENSMUSG00000051703	1.22563	1.16634	0.674194	0.939784	0.751988	0.60069	0.651561	0.74667
ENSMUSG00000032968	0.662868	1.51954	1.184	1.648	0.839865	0.790824	0.500382	0.215247
ENSMUSG00000026213	5.73166	6.20885	4.48027	7.4161	7.3599	5.23278	5.67497	5.15974
ENSMUSG00000006576	3.00681	3.81496	2.45742	1.77128	1.70571	1.46718	1.41396	1.40302
ENSMUSG00000026235	0.977919	0.628254	0.556545	0.237597	0.190727	0.213435	0.221864	0.13578
ENSMUSG00000032908	0.0475048	0.0593994	0.036365	0.206773	0.173345	0.0997136	0.019413	0.035259
ENSMUSG00000026245	23.1475	20.7645	16.9307	14.7064	15.3668	20.269	21.2464	21.4353
ENSMUSG00000104018	0.220358	0.4133	0.551037	0.104907	0.100511	0	0.446499	0.500885
ENSMUSG00000090486	6.59697	3.53958	2.73479	0.546879	0.366775	0.259668	0.762826	1.98231
ENSMUSG00000012187	27.0895	19.7043	15.5995	3.71793	3.05327	3.74347	4.76218	9.96259
ENSMUSG00000032883	4.49432	4.52065	3.72767	1.48379	1.28515	2.34609	1.66723	2.12129
ENSMUSG00000079470	0.760415	0.720848	0.534448	0.239097	0.206494	0.307804	0.349048	0.376701
ENSMUSG00000099377	0.771926	0.472754	0.388313	0.614989	0.617963	1.06832	0.540772	0.429704
ENSMUSG00000047330	2.32034	3.20806	4.05323	2.1801	2.96529	3.60455	4.98543	9.65228
ENSMUSG00000072978	0.24523	1.60982	1.31407	0.642111	0.279639	0	2.63062	1.11484
ENSMUSG00000054702	0.103805	3.16231	0.192156	0.691864	0.869485	0.778611	1.32274	0.723183
ENSMUSG00000073643	2.78792	4.00939	3.22559	2.6585	3.2192	4.29599	4.60422	4.39327
ENSMUSG00000026248	19.6095	18.405	16.7841	17.6644	14.95	15.8524	15.4531	14.763
ENSMUSG00000026249	7.23633	5.01995	2.78527	3.32021	3.07047	2.80406	2.69532	3.7205
ENSMUSG00000067106	0.883969	0.49548	0.718681	1.33506	1.14009	2.89394	0.435976	0.831436
ENSMUSG00000100397	7.78412	7.03345	8.89029	8.22312	10.0037	6.87138	8.85806	9.07746
ENSMUSG00000043230	0.574412	0.0809281	0.164738	0	0.0147608	0.018288	0.0578574	0.0420335
ENSMUSG00000004364	17.7123	26.2937	26.2395	13.5374	14.9988	20.9389	25.1423	23.484
ENSMUSG00000103076	0.0161374	0.343025	0.190239	0.0153651	0.279705	0.310065	0.669351	0.419211
ENSMUSG00000038608	1.5983	1.7122	2.04911	2.88933	3.42066	2.62652	6.4668	3.32161
ENSMUSG00000087008	0.248155	0.241336	0.177299	1.20765	1.86135	1.21539	1.26198	0.787905
ENSMUSG00000100561	0.692444	0.240506	0.123682	0.915706	0.842244	0.608712	0.660263	0.449702
ENSMUSG00000055980	2.75334	4.35264	4.59644	0.376129	0.452493	0.56062	3.30934	3.51455
ENSMUSG00000026142	2.83444	3.70015	3.25495	3.31504	3.80212	3.42834	4.05965	4.53745
ENSMUSG00000067158	0.831769	0.851227	1.8651	0.63601	0.401571	0.601665	0.937093	0.472039
ENSMUSG00000079465	0.302465	0.551965	0.811842	0.150482	0.136719	0.246385	0.506663	0.353934
ENSMUSG00000097564	0.10631	0.195484	0.147443	0.0059543	0.0228193	0.0848164	0.0715551	0.12184
ENSMUSG00000026150	6.14331	7.87294	6.76578	5.73007	5.71852	6.09399	6.93939	6.24039
ENSMUSG00000026159	4.59996	7.08839	7.00238	7.02933	7.46768	8.37709	14.2334	9.9468
ENSMUSG00000113880	0.101089	0.337067	0.108337	0.641676	0.891445	0.571274	0.289172	0.218838
ENSMUSG00000101784	0.723737	1.11928	1.04098	0.507761	0.399613	0.258315	0.435854	0.420549
ENSMUSG00000038496	0.0974718	0.188356	0.113957	0.0674964	0.105086	0.180273	0.101391	0.2417
ENSMUSG00000026163	0.011314	0.0353671	0.142471	0.110419	0.0799892	0.0191813	0.0242734	0.0183694
ENSMUSG00000079140	1.93009	1.29287	1.44055	1.11577	0.408741	2.88266	1.03522	1.79069
ENSMUSG00000045658	5.5568	6.79439	6.39689	12.3855	14.486	10.4012	12.0263	9.82928
ENSMUSG00000026219	10.4017	12.6379	14.4875	8.18109	9.46506	11.4606	16.5083	14.8068
ENSMUSG00000073633	4.22308	4.31608	2.14099	2.3837	1.36107	2.44371	1.37442	2.54557
ENSMUSG00000052477	0.0212902	0.026621	0.0152112	0.324342	0.278382	0.23261	0.192857	0.0829605
ENSMUSG00000064281	0.0459546	2.3559	0.246248	0.0437556	47.2044	0.675218	119.428	0.238759
ENSMUSG00000061852	0.13512	0	0	0.600387	0.616319	0.356344	0.644203	0.351011
ENSMUSG00000101279	2.07412	2.59345	2.30672	4.58318	5.42645	6.76738	4.92565	5.43891
ENSMUSG00000089844	0.304969	1.80072	1.3255	2.0165	1.76199	1.89579	2.85949	2.6408
ENSMUSG00000072109	0.0233829	0.0292376	0.0125297	1.33584	0.991894	0.779635	0.668884	0.561875
ENSMUSG00000079457	0.0217622	0.0272111	0.0116613	0.445497	0.228305	0.122983	0.311262	0.296799
ENSMUSG00000079455	0.0271253	0.0169585	0.0363378	0.135593	0.142284	0.114968	0.116391	0.0968896
ENSMUSG00000070034	1.11344	0.901446	0.944322	6.40292	5.7656	5.6857	6.9774	6.89822
ENSMUSG00000070031	1.27309	1.36736	1.37312	9.64294	9.46968	9.87858	8.38072	8.37396
ENSMUSG00000090246	0.0903424	0.211805	0.157333	0.150534	0.298754	0.191454	0.371495	0.630726
ENSMUSG00000026222	10.9449	9.51458	9.96542	23.0566	22.9037	35.7949	36.1361	40.4122
ENSMUSG00000052760	1.57401	2.2063	1.85878	15.741	16.0052	9.51828	13.0202	7.47464
ENSMUSG00000036707	13.3282	19.2087	20.0213	13.5711	15.4251	15.1292	22.7737	18.7175
ENSMUSG00000026223	47.9292	53.0591	42.3921	132.173	124.248	63.1428	63.9055	50.3163
ENSMUSG00000049608	0.06569	0.0456322	0.031289	3.16208	3.14278	1.16318	1.02307	0.303373
ENSMUSG00000100108	0	0	0.0500113	0.444322	0.595987	0	0.333724	0
ENSMUSG00000099342	0.27452	0.36614	0.137295	0.191681	0.150259	0.12411	0.157057	0.071314
ENSMUSG00000026226	0.132434	0.369402	0.14193	0.135797	0.02788	0	0.0728534	0.238177
ENSMUSG00000026227	1.83453	2.89537	1.25828	0.846199	0.572727	0.331754	0.862973	0.667195
ENSMUSG00000026229	15.7048	15.547	16.278	12.2659	13.9346	11.518	16.3028	14.8924
ENSMUSG00000026228	0.0764688	0	0.0819519	0.0970795	0.290662	0.51857	0.29166	0.24831
ENSMUSG00000062590	0.661961	0.723264	0.691522	0.495081	0.401948	0.469675	0.501771	0.469234
ENSMUSG00000079445	0.380767	1.68279	0.267355	0.968873	1.01811	1.77338	0.929587	1.04883
ENSMUSG00000026234	22.3447	24.0496	32.1835	34.3119	34.9753	36.3247	39.2229	39.0197
ENSMUSG00000073627	0.232058	0.232129	0.198957	0.24104	0.188601	0.133525	0.168972	0.19181
ENSMUSG00000026238	15.4373	174.768	203.607	332.017	70.0914	110.923	170.102	136.594
ENSMUSG00000026239	8.10536	8.24819	6.82895	11.4219	11.2391	14.1503	9.22089	7.0942
ENSMUSG00000026240	3.1025	3.74385	2.81302	4.00905	3.65688	3.53441	3.58519	2.89761
ENSMUSG00000026241	0.0260645	0	0	0.397076	0.356661	0	0.0372797	0
ENSMUSG00000053333	1.79108	1.56806	1.7135	2.52175	2.3799	1.96918	2.09044	1.88649
ENSMUSG00000102649	0.191507	0.174151	0.149264	0.414416	0.46058	0.177095	0.0747028	0.361812
ENSMUSG00000084106	7.89476	4.68801	6.40279	17.4719	14.3484	14.5042	7.45519	7.087
ENSMUSG00000103984	0.129859	0.0695891	0.178934	0.0618227	0.0761558	0.199192	0.132669	0.132528
ENSMUSG00000101940	0.248686	0.261856	0.196382	0.0747746	0.179104	0	0.0374414	0.0510024
ENSMUSG00000036480	0	0	0	0.640558	0.147747	0.0422428	0	0.0161819
ENSMUSG00000026254	7.65833	8.1943	9.40324	9.52357	10.0069	10.0479	9.99505	8.86504
ENSMUSG00000026255	4.69055	4.37877	2.97229	1.01004	0.932744	1.53121	0.968851	3.43636
ENSMUSG00000048000	3.69484	4.37154	4.52487	2.43024	2.78678	3.48725	4.25453	4.45176
ENSMUSG00000026259	0.229514	0.67832	0.14162	0.205287	0.133238	0.479509	0.16911	0.108405
ENSMUSG00000026288	3.0153	2.85453	3.377	16.3723	17.1659	10.2887	17.9664	8.789
ENSMUSG00000026289	5.90405	5.97148	4.88838	5.11658	5.44774	4.35834	5.09171	5.00131
ENSMUSG00000056055	0.0945569	0.125861	0.0915301	0.0493724	0.102955	0.0620548	0.0785285	0.0515045
ENSMUSG00000070738	32.7655	37.2811	39.6402	14.387	14.8294	14.4072	21.175	29.962
ENSMUSG00000005501	3.74294	3.67887	3.88627	2.75347	3.0263	2.80822	3.54063	3.70269
ENSMUSG00000090124	2.06639	3.13918	5.31907	7.01806	6.99413	3.35413	4.45632	2.60875
ENSMUSG00000090145	2.66803	2.82283	1.94288	0.890211	1.17535	0.644342	1.48402	2.23626
ENSMUSG00000054545	0.610956	0.598543	0.418508	0.221893	0.310275	0.498319	0.576556	0.679026
ENSMUSG00000081984	1.08533	0.775478	1.4401	0.639722	0.990098	1.05145	0.665288	1.27546
ENSMUSG00000079429	1.30807	1.48363	2.29302	0.803924	0.636031	1.06635	0.590092	0.660502
ENSMUSG00000044783	12.4141	13.8797	18.3038	11.8418	11.4259	17.3029	14.3053	11.0644
ENSMUSG00000062310	0.0693898	0.138823	0.118984	0.105711	0.265864	0.203911	0.337441	0.216311
ENSMUSG00000100367	0	0	0	0.767212	0.47563	0.321429	0.0677931	0
ENSMUSG00000049866	2.19568	3.22776	2.53861	8.42366	7.48874	3.45419	4.58337	3.37864
ENSMUSG00000036206	8.28801	6.64309	6.15497	5.37729	5.64149	7.24177	5.21283	6.77654
ENSMUSG00000055013	3.06254	2.78112	3.31695	1.71572	1.73837	2.32684	1.61054	1.38422
ENSMUSG00000044337	20.0936	20.0633	19.6043	11.4313	10.0125	19.8042	17.2646	14.2034
ENSMUSG00000103292	0.00969278	0.0484789	0.0727145	0.0553738	0.035369	0.405342	0.304996	0.113308
ENSMUSG00000034432	16.3822	13.4143	12.3938	12.6216	12.505	13.1813	12.8641	14.9656
ENSMUSG00000048126	17.7217	24.623	46.1622	9.38146	9.11264	6.60989	10.2317	7.91166
ENSMUSG00000026303	0.856804	3.65142	0.190168	0.685469	0.661372	0.658968	0.333562	0.144873
ENSMUSG00000026305	7.54025	7.99509	6.49262	10.2695	12.4435	12.4181	17.1619	16.3214
ENSMUSG00000070732	0.0041668	0.0104202	0.0401901	0.0357066	0.0646199	0.0329664	0.178792	0.0649462
ENSMUSG00000100018	8.97762	6.41457	6.5894	39.795	32.7594	43.5293	22.2282	24.8896
ENSMUSG00000034353	2.09401	5.68613	0.770525	1.38625	1.96765	1.07671	1.11832	0.910515
ENSMUSG00000034343	4.24804	4.15564	3.56508	6.18851	7.28822	7.02318	6.3483	4.87936
ENSMUSG00000083064	1.61372	1.06599	1.2726	1.33356	1.13881	1.44535	1.48066	1.62146
ENSMUSG00000026307	4.83599	4.13575	5.35551	16.639	14.7273	12.3353	12.271	11.4073
ENSMUSG00000026308	0.07913	0.0439747	0.0848039	0.0753434	0.200518	0.506805	0.60362	0.251242
ENSMUSG00000047443	0	0.0603188	0.0310194	0.110236	0.211234	0.14176	0.275989	0.0501267
ENSMUSG00000026309	10.8471	11.0814	8.82732	10.1232	9.82835	12.0775	9.9351	11.6763
ENSMUSG00000067071	8.06664	7.83247	7.01906	15.5901	15.8276	9.13423	7.39095	6.6729
ENSMUSG00000055866	2.0221	7.68379	10.0402	4.46448	5.31398	6.70961	5.14092	8.62639
ENSMUSG00000034292	3.72414	3.8241	3.56775	3.32301	3.27722	2.96049	3.19177	3.30718
ENSMUSG00000026311	4.50964	4.49836	4.19945	1.71271	2.3112	1.93285	2.8506	3.8337
ENSMUSG00000100980	0.246342	0.231017	0.237605	0.117277	0.162926	0.0626458	0.149744	0.303971
ENSMUSG00000007805	1.31774	0.952235	1.43974	0.84732	0.819622	0.967122	0.72208	0.878026
ENSMUSG00000026313	1.15074	1.27136	1.51487	1.44237	1.46654	1.60539	1.69256	1.92077
ENSMUSG00000026260	54.2205	51.8924	49.5974	45.3998	42.8504	35.8202	31.242	35.9862
ENSMUSG00000073616	38.2113	37.7428	28.524	43.8698	42.0316	53.6523	32.4187	32.9233
ENSMUSG00000044055	0.0176244	0.0220373	0.0283322	0.0839051	0.0964673	0	0.012604	0.0457841
ENSMUSG00000034220	4.83801	2.7581	4.05653	1.67919	1.98823	1.60057	2.37937	2.60523
ENSMUSG00000034212	0.0448356	0.119131	0.0961009	0.122734	0.0664648	0.0633439	0.0400799	0.123752
ENSMUSG00000047067	11.7194	9.1489	6.73394	11.4735	11.2001	13.8998	9.16445	11.0072
ENSMUSG00000097251	0.790306	0.703134	0.488638	0.188122	0.318885	0.412264	0.521707	0.710665
ENSMUSG00000026269	19.683	13.4123	11.6525	11.9969	10.9813	12.2468	11.5342	13.6531
ENSMUSG00000026270	4.38696	4.39145	3.34196	3.18335	2.5825	3.30556	2.54739	2.75168
ENSMUSG00000026271	0.673507	0.357911	0.31278	8.32059	8.6734	7.68204	12.7398	4.75312
ENSMUSG00000014602	0.06113	0.684285	0.0655132	0.310425	0.43285	0.41126	0.420513	0.136116
ENSMUSG00000084989	0.0190404	0.00476156	0.0367301	0.239306	0.187592	0.124817	0.136166	0.03957
ENSMUSG00000047793	4.28663	2.91613	3.83038	1.79554	1.36528	1.31958	2.46391	1.92533
ENSMUSG00000026273	3.8129	3.71744	3.40156	2.90926	2.78736	2.708	2.9626	3.10536
ENSMUSG00000100351	7.41157	3.79401	2.55882	24.4387	21.0551	16.7537	8.46632	6.00866
ENSMUSG00000026274	0.383706	0.431053	0.587914	0.368199	0.344567	0.626804	0.634561	0.303706
ENSMUSG00000026275	4.09911	3.78909	4.00198	3.68859	3.95661	4.58034	4.4527	4.28899
ENSMUSG00000034107	0.00681706	0.0340959	0	0.103854	0.105721	0.0616395	0.0877533	0.0265637
ENSMUSG00000034088	32.8117	34.0705	41.2943	32.5894	31.9462	32.5757	36.4262	36.3923
ENSMUSG00000090489	0.378645	1.59252	0.627138	0.786602	0.282616	0.505772	3.3479	1.92255
ENSMUSG00000026276	0.163384	0.361769	0.401269	0.152325	0.208045	0.4732	0.423556	0.504015
ENSMUSG00000034066	1.26068	1.41417	1.54012	1.38807	1.33464	0.826781	1.20209	1.17252
ENSMUSG00000026277	21.8694	23.9212	19.2007	16.0221	16.6253	19.0136	14.7909	19.0829
ENSMUSG00000026278	15.3508	11.9043	11.3263	10.5265	8.77933	10.3601	6.31239	6.7294
ENSMUSG00000026279	2.12057	2.23479	2.2637	2.84419	3.18109	3.14546	2.04983	2.33229
ENSMUSG00000026280	6.98829	5.8623	5.74536	6.16655	5.81539	6.0184	5.77661	5.89791
ENSMUSG00000026281	13.1822	14.3531	12.6449	15.2838	12.6376	13.7907	12.727	11.5578
ENSMUSG00000026283	5.58231	5.95314	4.91777	5.23315	5.7526	6.11463	6.69466	7.57153
ENSMUSG00000073609	6.75649	6.40161	6.05792	2.86322	2.95159	3.10478	3.89271	4.34263
ENSMUSG00000101660	0.0850496	0.0354483	0	0.134966	0.258622	1.79437	0.892067	0
ENSMUSG00000026285	0.0562885	0.0527867	0.0301622	5.56047	6.86796	2.71974	2.39513	0.621454
ENSMUSG00000100347	3.70458	3.21356	3.89576	1.4991	1.83761	1.22995	2.08633	3.2179
ENSMUSG00000051185	5.68684	8.59921	6.75364	10.115	8.90887	7.18631	10.5465	8.97671
ENSMUSG00000103973	0.0535051	0.160565	0.194961	0.0101889	0.14643	0.0725685	0.352027	0.22239
ENSMUSG00000081051	16.1114	19.314	19.0755	40.713	40.1735	36.9398	29.8474	33.0843
ENSMUSG00000040710	0.824603	1.48745	1.41107	0.624254	0.747313	1.16729	1.86387	1.81027
ENSMUSG00000044768	0.375933	0.521834	0.40641	0.535038	0.703278	0.667056	0.89208	0.772562
ENSMUSG00000040648	1.237	1.56325	1.70417	1.11127	1.37999	1.80367	3.27921	2.02618
ENSMUSG00000026333	1.54028	1.93156	1.55447	1.00052	0.880761	1.37038	1.19465	1.10823
ENSMUSG00000026335	8.34736	7.68743	11.3984	7.2238	7.76907	6.26474	7.09488	5.43151
ENSMUSG00000089782	77.9785	96.3227	106.784	118.034	123.627	117.952	149.265	141.251
ENSMUSG00000089706	0.0928043	0.0812289	0.069621	0.053018	0.0846609	0.0786685	0.199105	0.102461
ENSMUSG00000100182	0.245327	0.108266	0.324781	0.0549618	0.144812	0.130484	0.619216	0.506094
ENSMUSG00000097608	0.110403	0.0690233	0.0591597	0.28908	0.503578	0.467934	0	0
ENSMUSG00000089791	0.661944	0.803342	0.897192	0.76003	0.994593	0.220046	1.25308	1.36555
ENSMUSG00000082431	2.45661	1.3652	1.75517	3.68184	3.69358	4.93611	1.30136	1.71361
ENSMUSG00000099835	1.63817	0.107808	0.369607	3.36585	2.9102	2.63113	0.493276	0.335968
ENSMUSG00000100222	4.04498	4.23891	3.09644	3.92478	4.67406	5.26847	5.39979	5.05382
ENSMUSG00000100065	0.59527	0.325639	0.39872	0.425088	0.407277	0.546649	0.319278	0.434917
ENSMUSG00000047496	0.757605	1.20601	1.47034	0.394016	0.519797	0.172695	0.632855	0.839329
ENSMUSG00000067017	0.750726	1.28328	2.02666	1.25769	1.58643	0.80554	3.98241	2.53034
ENSMUSG00000056536	1.65812	1.9434	2.38719	1.8717	2.12314	2.18115	3.20879	2.61558
ENSMUSG00000101219	54.2196	0	32.2818	158.072	117.213	0.33487	78.3972	0.128279
ENSMUSG00000026319	2.70448	4.14306	2.95661	2.28925	2.64712	3.60926	4.2362	3.54252
ENSMUSG00000026321	0.712446	1.42987	0.773257	2.78687	3.1503	5.37509	7.85347	3.61902
ENSMUSG00000099843	3.14333	3.40314	2.40329	3.46741	2.41291	5.26411	4.16691	4.73011
ENSMUSG00000038866	6.39488	7.53485	5.64171	6.39426	7.02243	9.33945	11.5206	11.2746
ENSMUSG00000044340	4.83894	4.13931	4.4272	3.27457	4.42534	2.94144	3.42314	2.8004
ENSMUSG00000057329	2.02871	2.7221	3.66812	2.27051	2.35395	3.52991	4.82758	5.13913
ENSMUSG00000009905	8.6908	12.5926	8.35291	3.44709	3.29049	4.60805	5.80274	9.86378
ENSMUSG00000009907	6.19431	9.73212	10.0247	8.08456	9.46525	7.88697	12.1836	10.8187
ENSMUSG00000067006	0.0296282	0.33342	0	0.0282104	0	1.32832	0.211884	0.0256557
ENSMUSG00000059956	0.0108724	0.040784	0.104868	0.155281	0.228122	0.0122884	0.0622025	0.014122
ENSMUSG00000067001	0	0.0347056	0.0148731	0.0792832	0	0.188226	0.258043	0.126181
ENSMUSG00000062345	0.196554	0.824048	0.272603	4.9099	9.62984	3.78969	5.4076	2.65814
ENSMUSG00000092572	0.124512	0.233532	0.21684	0.20006	0.291065	0.483755	0.389568	0.363885
ENSMUSG00000026315	2.95664	3.44906	2.48878	4.36296	6.09712	3.74503	4.79593	4.03162
ENSMUSG00000100041	0.253002	0.082526	0.0943105	0.303737	0.250871	0.484877	0.125866	0.20003
ENSMUSG00000101097	0.130783	0.0545096	0.0778667	0.193704	0.25187	0.197088	0.249409	0.226495
ENSMUSG00000100025	0.0945764	0.0591285	0.0506789	0.165093	0.143796	0.213788	0.112726	0.245688
ENSMUSG00000047216	0.247479	0.87279	0.190417	0.0302097	0.115776	0.222334	0.154293	0.313204
ENSMUSG00000100555	0.673141	0.429432	0.382787	0.69325	0.463689	0.403696	0.334028	0.624523
ENSMUSG00000038702	1.59289	3.35882	3.71724	1.00064	1.25105	1.68849	2.24458	2.08734
ENSMUSG00000100020	0.898499	0.766003	0.569001	0.349979	0.186286	0.369281	0.817799	0.901809
ENSMUSG00000101687	0.378525	0.177489	0	0.675772	0.647457	0.641738	0.338375	0.0614576
ENSMUSG00000099534	1.49572	0.492166	1.18114	1.87388	0.718145	0	0.225191	0.409004
ENSMUSG00000099870	0.0700581	0.204399	0.450489	0.200117	0.127821	0.131971	0.367412	0.576317
ENSMUSG00000026374	8.12434	7.77847	8.80018	7.43255	7.78941	7.29236	8.88043	7.48351
ENSMUSG00000026377	17.5533	14.1368	14.2941	15.8052	15.0547	20.0269	18.4639	19.9452
ENSMUSG00000064302	2.2355	2.61334	2.46508	1.36614	1.54255	1.54016	2.31181	2.13333
ENSMUSG00000026380	0.279131	0.852765	0.841925	0.210975	0.349143	0.761069	0.259299	0.351346
ENSMUSG00000048402	1.59737	0.964055	0.961885	0.312468	0.346265	0.11619	0.237518	0.236239
ENSMUSG00000037035	11.4892	9.56931	6.17702	4.59455	3.80811	16.1815	12.4707	19.3338
ENSMUSG00000004451	13.0673	12.0752	13.6913	17.7922	17.504	24.0217	19.7379	18.0247
ENSMUSG00000098447	0.715893	1.06298	0.479515	0.38342	0.775526	0.202283	0.447971	0.290582
ENSMUSG00000098923	6.48204	5.8924	5.67908	7.20661	9.07167	8.59805	8.44586	7.78235
ENSMUSG00000026383	0.938554	1.34614	1.35297	0.471352	0.501967	0.451357	0.550122	0.817496
ENSMUSG00000026384	2.32704	6.20335	10.0501	0.918253	1.20805	2.07698	5.81601	5.72416
ENSMUSG00000036975	5.82853	5.68193	5.22716	3.68427	3.6263	3.38111	2.7672	3.82225
ENSMUSG00000036962	0.167707	0.209698	0.359464	0.0266136	0.0594964	0.179019	0.0932824	0.0847123
ENSMUSG00000026387	10.1105	9.51945	16.2459	3.95862	3.11547	13.67	8.63018	12.3258
ENSMUSG00000050777	2.71385	6.29455	3.39688	11.0263	9.37369	4.65949	3.25934	3.20207
ENSMUSG00000026385	1304.12	962.304	751.265	515.354	544.097	696.844	417.411	614.389
ENSMUSG00000026388	0.850123	0.727303	0.671321	0.702937	0.551032	0.859703	0.447971	0.435873
ENSMUSG00000026389	14.3423	9.45398	10.8328	11.9909	10.0361	4.28622	6.49803	5.6171
ENSMUSG00000026390	1.05815	1.3231	0.907218	699.35	837.713	144.584	99.4847	18.0323
ENSMUSG00000058665	0.155254	0.517675	0.0887395	0.0788401	0.0472104	0.035095	0.0740195	0.0403315
ENSMUSG00000003721	18.5649	23.4186	19.1669	10.454	10.3584	10.4737	12.3594	18.9943
ENSMUSG00000104253	0.479593	0.521941	0.485427	0.194496	0.315979	0.130495	0.355681	0.703687
ENSMUSG00000026339	2.34691	2.47167	2.85344	2.13067	2.64537	2.08666	2.96984	2.53055
ENSMUSG00000001674	12.01	10.8047	11.5934	10.8416	11.455	11.0769	13.7046	15.9263
ENSMUSG00000100913	6.0173	8.29668	8.78426	4.05701	5.54864	4.04385	7.07127	9.12545
ENSMUSG00000026341	24.7371	31.9575	34.7255	78.3492	84.033	107.348	145.861	91.2729
ENSMUSG00000026342	9.66558	14.8659	15.4986	15.0293	16.0005	16.5528	17.4384	15.9198
ENSMUSG00000026343	0.324289	0.428013	0.49235	1.40662	1.26551	1.41519	0.837464	0.421214
ENSMUSG00000026344	0.119627	0.15923	0.148883	0.319662	0.271065	0.065423	0.0938296	0.06516
ENSMUSG00000049690	0.222211	0.174007	0.28866	0.273556	0.161761	0.33487	0.446241	0.300289
ENSMUSG00000036155	2.55203	2.63664	2.95846	2.60329	3.02147	2.24012	4.00118	3.08855
ENSMUSG00000099471	0.546829	0.151944	0.390692	2.19835	21.6167	2.9529	0.521415	0.315675
ENSMUSG00000026347	0.0189836	0.0158245	0.0203448	0.247027	0.126997	0.371905	0.380128	0.115068
ENSMUSG00000026349	4.59803	8.12606	6.21742	4.15177	4.62606	5.49776	7.90125	7.4211
ENSMUSG00000051590	0.0778678	0.111274	0.107294	0.0688458	0.0811829	0.182305	0.198881	0.267302
ENSMUSG00000036104	5.91584	5.94486	6.29539	4.39033	4.46175	4.22308	6.19462	6.97479
ENSMUSG00000036086	0.341023	0.433891	0.391122	0.535477	0.491209	0.730305	0.868557	0.493461
ENSMUSG00000058603	49.2014	0.820277	0.632751	0.624627	4.48841	14.8292	0.562978	0.426046
ENSMUSG00000056211	1.23953	1.62431	1.58724	1.23031	1.33142	1.53746	1.88145	1.48676
ENSMUSG00000026353	18.9281	23.3831	18.9796	18.6051	18.5807	20.6356	23.0538	23.389
ENSMUSG00000026355	3.96387	4.37412	8.44003	13.9551	13.1208	14.3022	17.6578	10.7282
ENSMUSG00000026356	13.5297	15.3745	16.3299	10.1706	11.3249	15.7286	18.3709	17.6626
ENSMUSG00000100078	2.50459	1.46799	2.32769	3.98699	4.49824	5.2414	2.9386	2.28739
ENSMUSG00000045382	8.81772	8.65891	5.45748	10.3982	16.7868	4.46525	4.34003	3.94131
ENSMUSG00000042581	0.0535552	0.0334823	0.0143488	0.00637406	0.012214	0.0126105	0.0287248	0.0231873
ENSMUSG00000089648	1.91048	1.73733	2.0242	1.44698	1.52498	1.84032	2.76359	2.3687
ENSMUSG00000087691	0.0891195	0.501452	0.453671	0.350027	0.345523	0.289589	0.3346	0.115756
ENSMUSG00000086825	1.27643	2.33408	1.48656	2.2902	3.25097	0.575402	0.96032	0.785842
ENSMUSG00000026399	7.00665	9.43979	6.50145	7.57722	8.34716	6.30628	5.05079	4.23785
ENSMUSG00000026409	1.96187	2.42033	1.77352	1.05164	1.34571	0.850564	1.58509	1.51727
ENSMUSG00000046404	1.36948	2.53809	2.26564	1.09295	1.21697	1.37252	2.5673	2.54443
ENSMUSG00000042510	0.67898	1.5487	0.815624	0.767261	0.503688	3.16241	0.650981	1.10482
ENSMUSG00000026415	0.795873	0.604198	0.548318	0.500682	0.233369	0.979845	0.508182	1.08913
ENSMUSG00000086706	0.535031	0.860137	0.409567	0.970339	0.766987	0.835082	0.655927	1.25752
ENSMUSG00000026417	0.121457	0.0843713	0.0578516	0.391909	0.270843	1.87611	0.0579063	0.0438219
ENSMUSG00000042474	0.438051	0.176057	0.167665	1.44492	1.54137	0.707292	1.05169	0.223527
ENSMUSG00000016529	0.0414644	0.129616	0.199969	6.35632	7.50846	8.66999	10.7344	2.55823
ENSMUSG00000016528	55.3901	37.3543	43.4254	107.299	122.666	79.2092	87.0925	71.4581
ENSMUSG00000016526	0.076914	0.117544	0.119064	0.49636	0.569116	0.386362	0.354474	0.321908
ENSMUSG00000026427	5.19317	4.62832	4.72478	4.79738	4.53253	5.09526	4.50932	4.24812
ENSMUSG00000026430	2.30347	2.63383	1.67488	11.6908	11.8828	7.97171	13.7713	7.46661
ENSMUSG00000042349	1.93951	2.12388	1.74936	26.7427	31.6527	17.2306	20.883	10.7731
ENSMUSG00000102027	0.0814368	0.0509137	0.130914	0.620319	0.371455	0.184087	1.0483	0.317331
ENSMUSG00000102055	1.41765	1.77261	1.19945	11.0827	12.2519	8.77042	11.9524	5.71792
ENSMUSG00000026425	5.09667	5.96183	6.55129	9.6335	9.93211	8.54906	10.8588	6.63403
ENSMUSG00000099959	2.75835	0.530617	0.568488	1.71724	1.64528	5.15605	1.66914	1.65359
ENSMUSG00000055184	0.594998	0.852474	0.611092	0.885197	1.32305	2.1856	2.73035	1.44906
ENSMUSG00000004552	0.0514054	0.0749894	0.119364	1.45205	1.82108	9.94488	0.551434	0.178052
ENSMUSG00000052688	3.47125	3.98789	3.5502	14.4062	14.8742	15.7665	21.5565	11.5656
ENSMUSG00000042251	0.834716	0.976069	0.256774	0.128783	0.193893	0.358154	0.193453	0.26603
ENSMUSG00000013275	6.13736	8.82172	8.1003	7.27563	7.60632	6.51175	6.85648	9.86051
ENSMUSG00000026433	14.2641	13.1628	9.2792	20.3107	17.9744	25.1343	22.0953	16.605
ENSMUSG00000026434	11.1658	15.7198	18.1149	9.88759	10.895	11.5423	18.3655	17.5212
ENSMUSG00000026435	0.65554	0.571869	1.39692	1.65478	1.93313	2.20553	1.28649	0.792066
ENSMUSG00000026436	10.2075	10.5954	10.2897	11.5635	11.779	11.489	10.2282	10.4173
ENSMUSG00000059149	3.05716	3.25089	4.30908	0.957095	1.32378	1.7298	3.1565	3.58313
ENSMUSG00000103966	0.0501344	0.039892	0.0244224	0.0650937	0.0623662	0.0515128	0.0456315	0.0651188
ENSMUSG00000026437	1.36822	2.45215	0.940892	1.65558	1.44059	2.06834	0.880627	2.22886
ENSMUSG00000042115	0.120877	0.0636392	0.0613631	0.115093	0.197326	0.230098	0.191088	0.206586
ENSMUSG00000009772	1.43417	1.37744	1.52958	10.4692	9.83456	11.2449	9.61227	8.65717
ENSMUSG00000100658	0.802759	0.579811	0.261836	0.284849	0.204685	0.625538	0.60618	0.492202
ENSMUSG00000042066	2.82948	2.36857	2.071	2.58959	2.53767	3.12789	2.90044	2.77652
ENSMUSG00000042046	3.92057	3.87018	3.95563	2.06987	2.92169	2.21396	2.91393	2.59337
ENSMUSG00000097760	0.354463	0.275099	0.18339	0.174569	0	0.0690739	0.15734	0.190513
ENSMUSG00000026439	8.41727	8.64973	6.88781	6.97484	6.9915	7.68583	10.6553	8.64412
ENSMUSG00000048174	2.4629	3.26469	2.17794	3.85715	3.85514	3.07269	3.21466	3.02421
ENSMUSG00000026442	0.0230407	0.228077	0.102886	0.44059	0.497447	0.193141	0.200475	0.157118
ENSMUSG00000026443	2.04733	1.56809	1.48164	1.34513	1.72984	0.213466	0.345773	0.36307
ENSMUSG00000054387	8.38011	12.2821	9.90937	6.43605	7.20778	9.89887	12.2091	11.5213
ENSMUSG00000100228	7.77798	0.372013	15.0316	0.566563	12.136	20.8967	0.425537	0.883296
ENSMUSG00000026447	1.75828	1.71323	1.76776	0.503921	0.488171	0.70452	0.710716	0.721802
ENSMUSG00000102425	0.498253	2.13135	0.693237	0.141491	0.43061	0.563147	0.575118	0.499573
ENSMUSG00000046062	18.6871	24.7199	27.8734	20.9456	24.9576	26.559	41.0259	42.8756
ENSMUSG00000041757	0.524543	2.71025	0.364703	0.381805	0.310442	0.688404	0.375124	0.26183
ENSMUSG00000070645	0.213077	0.0409891	0	1.73229	7.7154	1.29677	6.28279	0.212895
ENSMUSG00000070644	0.0832739	0.0520623	0.0318732	0.0849525	0.130229	0.0941197	0.0425377	0.0772594
ENSMUSG00000070643	11.1295	8.00946	5.56886	3.46033	3.85545	5.20388	3.80167	5.61219
ENSMUSG00000090553	4.47374	11.6828	9.71633	12.8355	15.5663	13.0214	22.9335	12.136
ENSMUSG00000102976	0.432313	1.39644	1.50576	0.180086	0.328649	1.05358	2.15772	1.65533
ENSMUSG00000094410	0.0695292	0.12372	0.200616	0.0101849	0.0243954	0.20553	0.447511	0.208409
ENSMUSG00000051998	0.929223	1.29425	0.630285	7.88442	8.09057	6.67372	6.46022	2.99447
ENSMUSG00000026463	39.9804	26.7034	32.8518	6.30654	6.79479	10.3483	14.6876	18.4419
ENSMUSG00000010311	0.411343	3.58717	0.339106	0.130553	0.230922	1.06097	0.301712	0.356191
ENSMUSG00000041577	107.923	116.214	128.23	25.7666	23.8782	66.3944	69.535	92.4902
ENSMUSG00000041559	8.88876	22.2904	33.9136	3.34	2.86281	10.2229	4.85274	4.40691
ENSMUSG00000020423	28.2582	23.6466	21.753	26.0764	23.927	26.7461	24.4572	22.6732
ENSMUSG00000064246	0.300262	0.242222	0.176466	12.3119	9.73722	5.14527	2.39667	0.704526
ENSMUSG00000042429	13.258	18.1861	15.8791	9.67777	6.47988	5.90051	10.1529	9.68354
ENSMUSG00000026458	0.987682	0.976619	0.593469	3.70659	3.90565	0.798706	1.54271	0.960821
ENSMUSG00000042305	13.9378	17.2561	16.4562	12.2985	11.9779	14.3319	13.9512	15.3915
ENSMUSG00000026456	14.0785	12.3378	7.8654	10.0128	10.3694	8.91076	8.02824	7.41787
ENSMUSG00000026457	39.7902	37.8792	33.6883	34.3507	35.426	33.1644	31.2696	32.8968
ENSMUSG00000026455	2.31193	2.68517	2.31167	1.6748	1.76117	1.46815	1.58518	1.91011
ENSMUSG00000042229	10.727	9.55518	9.79714	9.96058	9.94158	13.3258	11.0114	9.49424
ENSMUSG00000042207	2.63963	3.07287	3.11373	1.41052	1.74951	1.78561	1.93582	2.21824
ENSMUSG00000026452	0.945842	0.195629	0.133377	0.0440134	0.0551443	0.0884161	0.137317	0.115464
ENSMUSG00000073557	4.62592	10.6867	4.67982	3.37073	4.00669	3.66317	4.13266	2.80885
ENSMUSG00000026429	0.0168481	0.224711	0.373161	0.497299	0.594296	0.837869	0.97194	0.36473
ENSMUSG00000042793	0.075321	0.0148706	0.0297396	0.0301965	0.079561	0.0716893	0.0623705	0.0308947
ENSMUSG00000097993	0.143823	0.0826264	0.0708189	0.792034	0.829768	0.307536	0.35026	0.131271
ENSMUSG00000031506	1.19283	0.918275	0.634411	9.32757	9.70008	5.7952	8.26309	3.67104
ENSMUSG00000026426	26.793	26.3374	20.2948	44.779	48.6576	33.5405	38.6596	33.7269
ENSMUSG00000087721	5.10915	3.69856	2.01729	2.56035	1.71715	0.911776	6.15374	3.49274
ENSMUSG00000085311	0.540481	1.9148	0.820583	2.48732	2.42419	0.458156	1.54609	1.34554
ENSMUSG00000026424	0.143636	0.508868	0.128279	0.0797782	0.196548	0.121758	0.0513602	0.0932833
ENSMUSG00000079139	64.1804	62.3464	67.1508	36.5101	37.1741	53.1889	71.7899	81.8727
ENSMUSG00000097680	1.30817	1.44041	0.76376	2.27735	1.87022	1.01512	1.35442	1.58504
ENSMUSG00000003051	0	2.28235	0	0.524889	0.491721	7.40758	0	0
ENSMUSG00000041926	12.5733	9.3015	8.4145	20.7336	20.5076	19.5785	19.5703	14.1369
ENSMUSG00000062580	8.06896	7.05607	5.92604	5.50085	5.21699	7.85593	6.07314	6.07386
ENSMUSG00000048096	3.04062	11.7585	1.86524	1.89296	2.52906	2.01377	3.13873	1.50113
ENSMUSG00000041889	1.31415	1.85387	1.80562	2.43837	2.25423	0.990208	1.41373	1.70693
ENSMUSG00000041879	15.5374	14.4038	19.6424	9.5925	9.93689	10.2123	12.56	14.3626
ENSMUSG00000009418	8.18087	6.17837	6.3485	3.14146	3.47663	4.02001	4.35532	4.47915
ENSMUSG00000090399	1.20524	0.433525	1.09703	0.141481	0.376535	0.895702	0.684813	0.643343
ENSMUSG00000026421	85.3237	255.009	89.1351	127.539	124.045	193.265	146.366	212.201
ENSMUSG00000041801	272.672	124.075	128.487	49.9277	57.1644	43.0026	41.7856	46.1379
ENSMUSG00000041782	0.015976	0.968844	0	0.205355	0.378927	2.69045	0.0571257	0.0518774
ENSMUSG00000026414	0.206707	0.00876147	0	0.206823	0.271667	0.958274	0	0.0091013
ENSMUSG00000051985	0.0211332	0.0075499	0.0032355	0.0201219	0.0137706	0.539133	0.0863616	0.00392137
ENSMUSG00000026411	10.242	8.57084	9.63101	11.9906	11.1974	8.99724	8.06549	8.0233
ENSMUSG00000041642	1.13906	0.696805	0.425227	3.7779	4.19712	1.69304	3.04158	1.44477
ENSMUSG00000041605	0	1.09172	0	0.135091	0.0746715	0.616766	0.039025	0
ENSMUSG00000041570	5.06262	6.76235	7.56549	2.31456	2.56248	4.0528	5.65255	6.04249
ENSMUSG00000097403	0.438906	0.671809	0.665015	0.749343	0.621299	0.932269	0.703526	0.688037
ENSMUSG00000026404	3.94558	3.4615	3.3611	3.31016	3.19663	3.40956	3.07817	3.51213
ENSMUSG00000041498	0.0498189	0.0885215	0.399028	0.272127	0.212885	0.690507	1.06883	0.364414
ENSMUSG00000101413	0	0	3.61252	0	2.1086	8.92592	4.95899	0
ENSMUSG00000104509	0	0	0	0.0642739	0.112898	0.228888	0.160917	0.0438401
ENSMUSG00000041483	2.58554	3.89327	3.84393	4.08033	4.66213	5.92541	10.5749	8.03138
ENSMUSG00000097113	1.08079	1.11164	1.19565	1.74278	1.25629	4.03901	2.89222	1.90195
ENSMUSG00000103953	1.13875	0.498357	0.854281	0.867406	0.519413	1.41577	0.651496	0.813507
ENSMUSG00000026398	1.83701	1.19166	0.981896	0.333162	0.327603	0.801365	0.467541	0.502329
ENSMUSG00000098206	0.192391	0.390915	0.197595	0.0839596	0.168196	0.0453017	0.126122	0.145771
ENSMUSG00000026395	1.7856	2.24752	1.41615	12.1778	16.6071	12.9437	32.4416	13.3417
ENSMUSG00000104291	0.171366	0.115824	0.0446724	0.948125	1.08585	1.31392	0.450459	0.547438
ENSMUSG00000026393	11.7128	15.267	17.213	10.083	9.93929	11.1741	15.5729	15.4861
ENSMUSG00000019230	0.017164	0.0178847	0.0183947	0.0299616	0.0704605	0.0711315	0.147297	0.0297254
ENSMUSG00000079283	4.25235	3.88108	4.02502	6.42794	5.15341	5.5429	2.90786	3.42687
ENSMUSG00000056268	0.530365	1.06736	1.0663	1.13522	1.23063	1.26373	2.58596	1.95032
ENSMUSG00000033964	2.37643	4.69368	5.25997	1.18523	1.48361	1.94411	3.72269	3.62425
ENSMUSG00000033952	0.0726432	0.193384	0.755917	0.319061	0.393338	1.12033	1.49148	0.459601
ENSMUSG00000033898	0.0843016	0.0527048	0.0301154	0.254181	0.166626	0.301724	0.160768	0.218996
ENSMUSG00000089991	0.164768	0.251806	0.147151	0.36606	0.175361	0.217265	0.15711	0.451807
ENSMUSG00000104496	1.15064	0.620151	0.425224	1.36003	1.19446	1.25566	0.737751	1.54609
ENSMUSG00000026365	8.174	13.4412	12.4127	23.9624	22.7958	13.3947	23.8226	21.7518
ENSMUSG00000052726	0.106352	0.280738	0.257506	0.135017	0.186853	0.333899	0.428173	0.291627
ENSMUSG00000101795	20.9575	11.6318	13.7282	34.2893	36.1301	42.6367	21.0438	20.8327
ENSMUSG00000026361	1.9645	3.36259	3.60258	1.39333	1.46858	2.00948	3.14063	3.3408
ENSMUSG00000033849	25.972	35.9046	44.0923	9.17112	8.28801	12.2283	31.8317	36.5148
ENSMUSG00000089640	0.254062	0.349443	0.980202	0.0241904	0.231768	0.344581	1.19916	0.890991
ENSMUSG00000018196	3.35	4.37462	4.10784	2.37606	2.70864	3.21942	3.29912	3.34187
ENSMUSG00000018199	1.5827	3.37068	3.31914	0.90526	1.0517	2.14274	2.99657	3.05773
ENSMUSG00000018189	4.81631	8.24282	8.39018	7.61356	7.26062	10.036	10.9448	9.57699
ENSMUSG00000100455	0.325969	0.361271	0.309644	0.352694	0.378466	0.267945	0.381461	0.461887
ENSMUSG00000026360	6.05784	12.3217	19.3964	21.2751	19.926	19.8973	17.5217	22.9342
ENSMUSG00000100389	0.44262	0.376344	0.455383	0.134861	0.25842	0.240129	0.557106	0.252962
ENSMUSG00000026358	0.0703707	0.0977673	0.020949	2.61685	3.41664	5.93427	7.06789	2.72179
ENSMUSG00000100441	17.7038	17.1055	19.1888	37.8635	40.7428	33.804	24.4582	23.8662
ENSMUSG00000026357	0.829084	1.72222	1.1035	0.522029	0.561151	0.574331	0.994566	1.84112
ENSMUSG00000101049	0.142443	0.148424	0.127214	0.271254	0.129944	0.295158	0.271647	0.49338
ENSMUSG00000097130	0.136341	0.102288	0.0876704	0.856792	0.547261	0.215738	0	0.0354183
ENSMUSG00000099842	0.509235	0.424493	0.485109	1.07748	0.567784	0.767412	0.80928	0.955409
ENSMUSG00000082588	1.09299	1.40808	1.27785	0.630721	0.815796	0.561521	1.23169	1.24759
ENSMUSG00000056220	0.790425	5.07453	1.68054	7.25087	9.05598	6.25361	10.114	4.75801
ENSMUSG00000032487	0.201618	167.491	0.425795	3.35384	5.40961	4.04148	5.88619	1.74843
ENSMUSG00000097754	0.015564	0.155688	0.03336	0.711323	0.894492	1.16101	0.89044	0.424533
ENSMUSG00000099875	9.16987	8.25252	15.0227	27.4167	26.2146	22.6428	26.1476	24.9592
ENSMUSG00000006010	15.3151	20.5828	16.9883	9.8897	10.4059	14.3974	17.4615	16.3563
ENSMUSG00000006005	12.8965	13.3398	15.5322	12.9372	13.7453	12.0464	20.7514	15.2756
ENSMUSG00000006014	1.85292	4.76861	3.15548	14.0234	15.9365	9.61775	9.03066	2.97544
ENSMUSG00000101519	1.50884	0.943319	1.29363	1.00565	1.03233	2.3875	2.05018	1.37187
ENSMUSG00000066842	0.230695	0.161857	0.289816	0.0707779	0.115748	0.112988	0.102654	0.0582645
ENSMUSG00000102628	0.207322	0.210626	0.194414	0	0.0236412	0.0878715	0.0185331	0.134644
ENSMUSG00000100954	0.372567	0.430018	0.296901	0.554848	0.33116	0.572252	0.150299	0.521146
ENSMUSG00000023150	19.9234	65.2884	48.7662	17.6235	19.4105	30.2616	39.8175	70.4819
ENSMUSG00000052748	0.795881	1.6102	1.23983	0.904531	1.013	1.22643	1.52785	1.56023
ENSMUSG00000053286	4.30988	5.13673	4.06592	3.7887	4.09765	5.24879	5.85213	5.80855
ENSMUSG00000103928	1.31505	1.95089	2.37678	0.944399	1.29116	2.15392	3.07639	3.14117
ENSMUSG00000026484	6.26497	11.7669	14.0138	7.2497	8.3087	9.33464	11.5868	12.0951
ENSMUSG00000100551	12.0582	13.8092	17.2707	17.9193	16.2432	19.6152	14.6678	14.3449
ENSMUSG00000026483	7.79078	32.2753	10.1912	5.60991	7.05009	7.23738	10.7167	8.08781
ENSMUSG00000100594	4.95591	6.24598	4.78435	2.11595	1.88377	2.53396	2.08151	5.23658
ENSMUSG00000043019	7.45271	9.30812	12.2931	3.6838	4.91172	6.15757	10.2395	10.9186
ENSMUSG00000032666	1.70494	1.4289	1.83953	1.64529	1.53852	1.87752	1.50597	1.2928
ENSMUSG00000014980	3.10761	3.48095	2.88637	2.26849	2.59277	3.22697	2.6113	2.78345
ENSMUSG00000032649	1.74023	1.35998	1.11078	0.383781	0.315172	0.151855	0.118961	0.132963
ENSMUSG00000026482	16.3144	16.0185	18.2764	23.1601	24.1806	22.559	33.5926	25.2355
ENSMUSG00000008475	46.037	49.9097	56.8831	103.802	113.081	131.094	127.937	85.7117
ENSMUSG00000026480	1.49283	1.66633	1.44881	13.2348	14.1619	9.92439	11.189	7.29001
ENSMUSG00000042772	10.862	10.6361	9.9929	7.07559	8.4866	10.926	13.8694	14.3365
ENSMUSG00000100702	0.270433	0.0483065	0.165613	0.588553	0.563892	1.09162	0.221027	0.301081
ENSMUSG00000042751	0.18792	0.229099	0.20643	0.0626247	0.107144	0.122127	0.161268	0.195269
ENSMUSG00000026479	0.466223	2.58107	0.329481	0.405312	0.523936	1.06153	0.589519	0.662616
ENSMUSG00000026478	68.7155	54.5519	97.6576	23.5368	24.2279	29.7019	39.099	47.6823
ENSMUSG00000073538	0.0831282	0.148489	0.216358	0.305294	0.487504	0.308709	0.50956	0.447321
ENSMUSG00000042708	0.0878464	0.0823815	0.0313817	0.104553	0.153598	0.0330959	0.251291	0.142628
ENSMUSG00000042699	12.314	13.1127	19.174	10.7041	12.8924	11.6099	18.3973	14.4699
ENSMUSG00000042684	0.715439	1.15836	1.46467	6.23563	5.18782	1.4099	1.66612	2.71634
ENSMUSG00000099858	3.24895	2.76119	2.50262	2.56179	2.10712	2.18031	1.41586	2.47266
ENSMUSG00000042671	0	0.00352277	0.00301935	0.0777932	0.0873843	0.00318428	0.0120888	0
ENSMUSG00000026475	1.12631	1.80033	0.983078	10.3704	9.15198	5.89257	6.74273	5.45966
ENSMUSG00000066800	5.26334	7.06189	5.43475	7.74501	7.42049	6.62371	10.8856	11.92
ENSMUSG00000100183	0.641555	0.534795	0.381976	0	0.130058	0	0.0509783	0.185179
ENSMUSG00000042641	0.374681	0.325345	0.30116	0.128827	0.113935	0.158805	0.0967601	0.223056
ENSMUSG00000045968	0.326685	0.567722	0.498461	0.210883	0.156586	0.187746	0.253426	0.287679
ENSMUSG00000026473	299.487	396.497	495.793	572.949	514.22	367.526	397.047	578.322
ENSMUSG00000101903	0.0322556	0.241991	0.380252	0.675665	0.588504	0.182283	0.138404	0.125689
ENSMUSG00000100502	0.0463467	1.56469	0.596039	0.970836	0.338239	1.36196	0.662892	1.32438
ENSMUSG00000100627	0.158995	0.373512	0.428569	0.266073	0.228553	0.147029	0.151605	0.594515
ENSMUSG00000004110	0.0904301	0.0376909	0.0657632	0.123004	0.107047	0.0997744	0.0631308	0.0769072
ENSMUSG00000096950	0.057944	0.0828027	0.07097	0.283738	0.317157	0.271319	0.165753	0.139773
ENSMUSG00000056708	10.1888	9.00817	3.55392	18.8895	18.5064	29.5908	23.2172	24.1746
ENSMUSG00000026471	6.95667	8.90861	5.74248	5.20563	4.81353	4.32142	4.28008	3.99303
ENSMUSG00000026470	5.98488	5.95097	5.45628	5.0348	4.917	4.701	5.04695	5.51519
ENSMUSG00000033722	1.00418	1.36713	1.41603	0.855485	0.894974	1.05657	0.486631	0.57922
ENSMUSG00000026469	1.85922	2.09303	2.72019	1.69938	1.8388	1.98119	2.6288	2.19591
ENSMUSG00000073535	0.0861805	0.123153	0.131943	0.363393	0.179699	0.375705	0.598706	0.271851
ENSMUSG00000033701	6.51938	5.0784	4.82178	9.06867	7.95919	7.9631	5.01445	5.1059
ENSMUSG00000033684	18.6652	33.0051	20.997	14.3224	13.8358	13.721	14.6367	12.4028
ENSMUSG00000033671	2.70441	3.53779	3.67532	1.89094	2.90653	3.3911	5.39181	3.47641
ENSMUSG00000026466	24.1047	21.867	23.1087	26.7875	28.9787	32.1387	38.9461	39.7792
ENSMUSG00000102964	0.0287019	0.0717769	0.0384499	0.0683211	0.0523667	0.12165	0.071841	0.158442
ENSMUSG00000050565	12.46	15.0603	17.1741	12.1583	13.0116	19.8138	23.0173	28.5412
ENSMUSG00000078193	2.13612	1.75521	1.83142	3.6029	4.45412	5.58745	2.18233	2.69529
ENSMUSG00000026600	0.987506	2.00476	1.83718	9.32856	12.0224	6.43651	10.9423	5.14504
ENSMUSG00000101523	4.75004	4.45454	5.66113	2.40758	3.62348	2.71906	4.86117	4.34808
ENSMUSG00000026596	2.41918	2.71676	3.24484	2.92357	3.4067	3.37945	5.33406	5.9415
ENSMUSG00000104293	0.0581115	0.0396337	0.0509549	0.0653908	0.106025	0.107476	0.015112	0.0274473
ENSMUSG00000060519	9.6369	8.708	11.1954	27.5804	27.3033	30.9725	31.9187	37.3523
ENSMUSG00000033557	9.34623	10.8965	10.3914	6.25111	7.3085	5.46726	8.44678	9.47683
ENSMUSG00000046057	0	0.10198	1.48592	1.86375	0.372012	1.65927	4.89943	3.07214
ENSMUSG00000026594	0.47419	1.57925	0.70087	1.3331	1.15013	0.657872	0.729658	0.475804
ENSMUSG00000033544	0.726539	1.63761	0.870841	0.145636	0.0784879	0.118853	0.136732	0.0869189
ENSMUSG00000070565	1.90747	2.22195	2.46368	0.820579	0.735707	1.3762	1.48427	1.39412
ENSMUSG00000049881	12.9054	8.86318	13.6656	7.88624	8.17081	11.6255	6.08854	5.27899
ENSMUSG00000033488	14.7907	12.5304	11.406	11.4194	11.3418	6.22651	7.11298	6.90498
ENSMUSG00000026589	6.1196	5.92564	5.35862	1.8833	1.57999	3.14908	2.66389	3.56679
ENSMUSG00000026587	0.0248432	0.0379667	0.0325411	0.00262827	0.00503629	0.0218391	0.0157924	0.0107562
ENSMUSG00000073530	0.129279	0.333195	0.101791	0.0577783	0.158851	0.146117	0.51321	0.0479768
ENSMUSG00000061992	0.618532	1.05464	1.44629	0.481855	0.410369	0.317769	1.28681	0.876438
ENSMUSG00000040782	2.70103	3.49172	4.13767	2.25437	2.63235	2.78294	3.6437	3.85473
ENSMUSG00000015829	0.0147753	0.00791781	0.0158348	0.0221073	0.0442876	0.0906556	0.066418	0.0712826
ENSMUSG00000090394	3.07689	3.5575	5.77563	2.76224	3.14956	4.37489	4.16079	7.22488
ENSMUSG00000026729	0.363334	0.416448	0.584078	0.0288289	0	0.444876	0.779507	1.65175
ENSMUSG00000026725	0.0747029	0.0700556	0.0650482	0.0266731	0.0212962	0.0474932	0.0267117	0.0485152
ENSMUSG00000058267	13.2795	14.7283	12.2483	11.6916	12.0002	14.3589	12.9962	12.8633
ENSMUSG00000014226	14.7955	21.6261	19.3881	15.981	18.0378	32.9313	37.5777	27.5866
ENSMUSG00000026721	1.03226	1.65324	1.65754	1.1298	1.05793	1.21031	1.36608	1.23906
ENSMUSG00000103632	0.699651	1.03389	0.817983	0.726732	1.21849	1.79722	0.90973	1.81753
ENSMUSG00000040423	3.73235	6.95526	6.68977	3.6315	4.00737	4.37047	7.23114	5.96159
ENSMUSG00000026715	0.069916	0.0476847	0.027247	0.0484148	0.0898732	0.0179595	0.0409091	0.0743014
ENSMUSG00000043467	0.622175	0.720199	1.04427	0.31888	0.338441	0.530262	1.00138	0.774384
ENSMUSG00000053332	16.7217	25.569	20.6997	28.5005	26.2916	30.3781	31.376	33.2595
ENSMUSG00000026709	4.7888	4.41898	4.30856	3.0912	2.89968	2.35172	2.99099	3.27981
ENSMUSG00000026708	0.414899	0.799046	1.02218	1.11248	1.26599	1.50383	1.63703	0.966314
ENSMUSG00000026705	2.23032	2.80462	2.3993	1.70491	1.87455	1.51487	2.45827	2.16926
ENSMUSG00000026701	104.561	78.6214	60.3882	46.9606	43.1466	102.696	74.2786	90.1008
ENSMUSG00000040323	1.93994	1.27667	2.29789	4.30992	3.13581	3.65434	2.43393	1.98928
ENSMUSG00000102399	0.871144	0.747535	0.768853	0.29275	0.436307	0.289589	0.390898	0.443731
ENSMUSG00000000817	0.182276	0.17532	0.0150266	1.02797	1.63724	1.74322	2.84773	1.18378
ENSMUSG00000040297	3.72039	6.75538	4.84131	2.6937	3.44666	4.37686	5.75633	5.87154
ENSMUSG00000026698	6.97192	7.3752	6.97188	6.1637	5.57898	6.69544	6.17871	6.29999
ENSMUSG00000040265	0.320996	0.280542	0.247594	0.342651	0.265472	0.330164	0.225587	0.144269
ENSMUSG00000078190	0.369979	0.312694	0.370808	0.179399	0.137506	0.104541	0.254789	0.11569
ENSMUSG00000026694	1.56988	1.43299	1.28499	1.43369	1.58221	1.68925	1.3241	1.55014
ENSMUSG00000026696	3.6946	6.34555	5.20284	6.01596	6.63769	6.91931	9.2242	6.65349
ENSMUSG00000026697	0.235711	1.45728	0.0701701	0.124684	0.011946	0.0296012	0.112378	0.034018
ENSMUSG00000040225	6.8033	8.2915	9.28798	4.55258	5.56737	5.94205	13.5568	10.9719
ENSMUSG00000098259	2.58659	14.5541	12.0122	5.74657	2.75289	7.30868	13.5651	11.1989
ENSMUSG00000026692	0.432261	1.02602	0.981473	0.823152	0.588155	0.679015	0.408679	0.466295
ENSMUSG00000040181	48.8857	52.9809	44.7911	24.2967	22.0563	22.0972	25.3136	24.0848
ENSMUSG00000040170	13.0833	14.1917	10.4875	5.38952	6.15756	10.3763	7.10562	4.4654
ENSMUSG00000026691	0.258873	0.731824	0.108562	0.0321503	0.0308032	0.979539	0.0965904	0.0438582
ENSMUSG00000026586	2.47147	3.08416	3.19578	1.4395	1.91205	2.54648	3.55598	2.85949
ENSMUSG00000040124	3.12973	3.93716	2.95653	2.04703	2.43855	3.17179	3.83692	4.07751
ENSMUSG00000102117	0.337191	0.114987	0.19711	1.5469	1.3143	1.10868	0.48228	0.398156
ENSMUSG00000089700	0.417032	0.619223	0.726267	0.322624	0.784653	0.824857	0.671035	0.609385
ENSMUSG00000026585	9.08465	9.68336	11.2088	5.30469	5.81112	6.41932	7.3392	9.55775
ENSMUSG00000026584	2.77583	4.12641	3.50663	3.51658	4.0482	4.23783	4.59959	3.98245
ENSMUSG00000041406	0.150593	0.343852	0.54031	0.405224	0.346434	0.888036	1.16124	0.569801
ENSMUSG00000041396	1.92071	2.42407	1.86605	2.2219	2.11243	2.00856	1.82289	1.98183
ENSMUSG00000026582	0.0746131	0.0816333	0.0499769	0.364094	0.731709	3.42594	1.73417	0.520912
ENSMUSG00000026581	0.532983	0.43663	0.389007	5.59539	6.78186	11.0198	15.2398	9.45922
ENSMUSG00000026580	1.53244	1.74684	0.943177	3.14088	4.12653	15.3726	8.91694	3.3494
ENSMUSG00000026579	0.274151	0.521047	0.732561	0.240149	0.300113	0.450325	0.805141	0.280124
ENSMUSG00000040918	2.34936	2.68101	3.90565	2.34474	2.69838	2.27944	2.54044	2.60117
ENSMUSG00000026578	5.49159	6.36851	4.55886	5.73001	4.93184	7.05906	6.02318	5.19263
ENSMUSG00000026577	4.32124	5.1932	4.642	2.86897	3.03664	4.32604	3.63994	4.23769
ENSMUSG00000026575	1.98286	1.9881	2.29841	1.4875	1.4589	1.15451	1.85104	1.80105
ENSMUSG00000026576	3.8081	8.31076	9.825	4.49038	5.15463	8.32919	4.09762	2.69069
ENSMUSG00000026574	211.035	194.538	179.012	65.9088	57.9736	55.6418	66.0868	74.5638
ENSMUSG00000104117	0.351617	0.252396	0.20935	0	0.0237603	0.058876	0.083819	0.160694
ENSMUSG00000103320	0.17741	0.135028	0.123998	0.0220331	0.0211099	0	0	0.0200379
ENSMUSG00000026573	1.4021	1.55837	0.612184	2.02723	3.45822	19.6622	10.6955	13.6925
ENSMUSG00000040848	21.6769	22.5781	23.9866	12.7121	13.5395	11.7628	14.613	17.1372
ENSMUSG00000040843	5.96976	7.39625	6.09999	4.91865	5.25579	7.71758	7.18992	7.77336
ENSMUSG00000102302	0.16564	0.249965	0.336669	0.0652607	0.0677367	0.251769	0.424808	0.311592
ENSMUSG00000040836	0.604664	0.76582	0.907229	0.274864	0.387904	0.489415	0.502168	0.521904
ENSMUSG00000026571	10.0875	10.6996	12.6684	6.02209	6.23643	5.81054	6.96001	5.90873
ENSMUSG00000026568	17.8399	22.0385	24.1485	13.4333	15.1038	13.25	12.0228	9.77985
ENSMUSG00000026567	0.161606	0.373053	0.313081	0.0384683	0.0595373	0.0316132	0.0800112	0.0888072
ENSMUSG00000026566	8.63738	5.44308	6.69041	2.91375	2.95916	4.83361	3.07481	3.46804
ENSMUSG00000040723	3.26253	3.26823	4.0251	6.35577	7.29757	4.754	4.83891	3.45767
ENSMUSG00000040713	26.3083	34.0457	24.0912	92.1287	96.4083	52.1658	45.6705	30.7513
ENSMUSG00000089829	1.45696	0.685106	0.560512	0.533553	0.420318	0.112596	0.178108	0.0646981
ENSMUSG00000005763	2.81326	1.79707	0.835674	3.2561	3.81706	2.75917	3.02512	1.37691
ENSMUSG00000103768	3.09925	0.78185	0.786664	0.440052	0.421614	0.614544	0.27219	0.17656
ENSMUSG00000102154	1.49528	0.877604	0.425152	0.581113	0.0556764	0.310414	0.218233	0.277457
ENSMUSG00000026565	0.867287	0.830725	0.890892	0.674651	0.765807	0.760152	1.02982	0.860821
ENSMUSG00000040612	2.20868	2.48183	6.24392	4.26239	4.38407	5.44657	3.42269	1.83416
ENSMUSG00000103400	0.528725	0.350793	0.34692	0.267123	0.305148	0.597587	0.447564	0.350384
ENSMUSG00000026563	2.6168	2.57795	2.75486	2.52304	2.65242	2.28543	2.92995	2.76377
ENSMUSG00000040596	4.09966	4.52391	5.00392	1.87216	2.20984	3.14138	3.02302	5.58994
ENSMUSG00000084093	85.7658	140.803	118.128	100.414	95.9165	58.8798	68.1499	83.3436
ENSMUSG00000097823	1.73605	3.29785	1.27017	0.55629	0.639578	1.49049	0.620763	0.932327
ENSMUSG00000060568	1.77769	3.23756	1.35294	0.829959	1.25741	1.96554	1.64594	2.21978
ENSMUSG00000026558	4.68227	4.06469	4.65045	4.3115	4.41652	5.59547	4.43623	4.54516
ENSMUSG00000052428	15.8086	20.2303	17.9747	12.2241	12.3152	14.3366	16.3895	15.8834
ENSMUSG00000026687	25.0398	27.013	29.726	23.2682	22.286	26.2322	25.0319	24.5258
ENSMUSG00000026688	171.224	90.7959	89.4689	38.6832	38.6659	97.6019	49.1145	80.0397
ENSMUSG00000015843	12.5095	6.62335	8.07178	4.94225	4.06642	5.34549	5.91898	7.43313
ENSMUSG00000052534	5.08891	4.69015	5.37181	2.4694	2.88493	3.45679	3.87781	3.94709
ENSMUSG00000026683	0.145626	0.262421	1.27608	1.36618	1.05887	2.3527	2.29728	1.11822
ENSMUSG00000026678	76.2321	82.2318	94.3178	17.3895	21.4297	21.1621	32.394	50.1912
ENSMUSG00000038530	8.66148	9.67922	9.03826	4.22367	4.07069	2.37803	4.52654	6.29696
ENSMUSG00000026675	2.44241	1.82306	1.71651	1.12477	1.05337	1.05248	1.13401	1.14041
ENSMUSG00000097503	1.14858	0.807846	0.871915	0.091135	0.130975	0.622043	0.513376	0.186484
ENSMUSG00000026674	13.7027	13.1967	18.311	7.74614	7.56332	9.40046	12.9149	18.0077
ENSMUSG00000026670	23.8819	36.4825	27.1327	21.108	22.1693	39.4363	45.7216	73.2445
ENSMUSG00000026667	11.1238	14.5714	16.6138	8.43364	9.3862	9.24948	18.6867	14.9189
ENSMUSG00000073494	0	0	0	0	0	0.205287	0.168096	0.0971426
ENSMUSG00000096964	0.610319	0.361485	0.103276	0.535236	0.234427	0.145223	0.183775	0.0834456
ENSMUSG00000102418	0.512437	0.12014	0.148736	2.48024	2.1231	1.72547	3.16077	1.63626
ENSMUSG00000102752	2.51934	2.09418	1.909	7.27743	6.11146	5.19762	5.51165	4.77484
ENSMUSG00000038473	0.20981	0.140541	0.140534	0.285386	0.300771	0.152445	0.530515	0.374714
ENSMUSG00000038463	9.53862	7.05523	12.489	8.18816	9.75831	10.8008	8.42174	4.52498
ENSMUSG00000026663	7.35249	6.82427	7.25536	6.70931	7.54741	7.38896	10.533	8.99208
ENSMUSG00000053925	0.796409	1.01614	0.627071	0.603544	0.563428	0.0551103	1.0926	0.907777
ENSMUSG00000026659	2.3565	3.11986	1.87819	2.06462	2.43876	3.13343	2.365	2.85505
ENSMUSG00000070524	0.148064	0	0.0453373	1.71189	2.46988	0.621579	1.33115	0.219792
ENSMUSG00000038421	0.482484	0.622752	0.467039	3.15649	2.68348	1.53043	1.06853	0.707554
ENSMUSG00000089838	14.2262	78.5313	72.2467	16.2392	11.1345	14.8914	59.5399	59.2144
ENSMUSG00000026656	3.45705	5.90625	6.57537	62.7775	66.4673	28.5228	43.052	24.1575
ENSMUSG00000059089	0.583836	1.37893	1.45996	393.761	407.897	248.113	346.609	159.222
ENSMUSG00000059498	9.37117	17.058	16.582	189.537	187.604	124.483	123.898	90.752
ENSMUSG00000026649	2.31175	2.48857	1.65714	4.47513	3.0167	3.09733	2.01453	2.88338
ENSMUSG00000058076	56.6582	51.0959	51.5052	50.7006	52.2202	49.1899	40.208	41.7241
ENSMUSG00000056569	0.849126	51.5425	0.206821	0.208248	0.258206	31.8161	0.588846	0.18382
ENSMUSG00000038370	3.15164	17.5504	1.53192	3.36158	3.39354	3.348	2.93127	0.82767
ENSMUSG00000005677	0.0615296	0.0769358	0.0395649	0.0468682	0.0561305	0.0904064	0.00880051	0.031968
ENSMUSG00000005674	2.05743	1.93771	1.71749	1.79279	1.9348	1.22547	1.86852	1.45641
ENSMUSG00000005681	1.8713	1.13831	1.19245	0.8668	0.599792	1.02893	0.795717	0.591229
ENSMUSG00000058715	25.0461	28.0923	27.9077	657.051	720.375	491.565	504.591	216.665
ENSMUSG00000013593	142.548	118.117	133.138	121.293	116.575	101.844	85.0972	102.475
ENSMUSG00000006403	1.81249	0.967245	1.84563	0.89245	1.18472	9.08768	8.56861	13.0766
ENSMUSG00000052423	2.58328	3.27358	2.3479	3.43879	3.77509	3.71704	3.55272	4.27811
ENSMUSG00000062729	15.8805	13.5763	9.50879	12.9498	12.2152	9.93981	8.92198	9.39148
ENSMUSG00000053483	9.23389	7.89008	6.49329	10.3362	9.64785	8.20336	6.31361	6.72007
ENSMUSG00000062963	37.4718	35.1735	33.4936	45.4728	40.7548	43.85	31.8645	33.0442
ENSMUSG00000103983	0.66717	1.10215	1.15863	0.607423	0.573087	0.787089	1.11445	1.322
ENSMUSG00000013973	1.08433	1.50068	1.37066	1.28834	1.05682	1.31983	1.37858	1.8478
ENSMUSG00000013997	12.1203	11.1683	7.8786	7.36148	7.37453	6.82144	5.71813	6.33005
ENSMUSG00000006412	13.4744	15.6385	11.2399	16.3274	14.377	19.3656	15.8631	16.8279
ENSMUSG00000102929	0.442126	0.473853	0.338448	0.360831	0.422537	0.142774	0.180677	0.546925
ENSMUSG00000045259	1.01106	0.697499	0.709916	0.647319	0.413464	0.177322	0.0498658	0.249065
ENSMUSG00000006411	0.108753	1.55927	0.194251	3.64491	3.25408	2.32723	2.23989	1.35607
ENSMUSG00000048865	2.32359	2.50615	2.07009	17.7624	20.3866	10.6585	22.1244	11.9697
ENSMUSG00000026641	15.2444	15.7816	11.8252	34.5869	32.5903	27.1192	24.1157	21.347
ENSMUSG00000103711	1.25302	1.56676	1.30929	3.72831	2.88625	1.27459	2.28503	1.99372
ENSMUSG00000097045	0.398562	0.46276	0.24408	0.0271064	0.233736	0.353942	0.203593	0.221866
ENSMUSG00000038235	36.1544	36.8287	34.812	31.3558	31.819	55.883	32.7043	42.7214
ENSMUSG00000060244	1.4721	1.25381	0.960311	2.88457	2.16036	2.96596	2.0445	1.27473
ENSMUSG00000004709	0.518007	0.292514	0.220866	1.03947	1.5701	3.75836	6.48486	3.11818
ENSMUSG00000004707	0.714499	0.955014	0.941761	36.2284	40.7489	12.1505	18.6768	7.60576
ENSMUSG00000038179	0.682391	0.7197	0.413355	22.1137	29.8265	15.8881	28.8731	12.2701
ENSMUSG00000103219	0	0.116101	0	0.397839	0.59293	0.524726	1.92567	0.783925
ENSMUSG00000103137	0.761472	0.698232	0.380834	0.918376	0.694655	1.14753	0.290433	0.329688
ENSMUSG00000015355	6.4643	6.88329	5.77725	54.8509	65.5137	41.488	55.6382	28.067
ENSMUSG00000059058	11.1422	19.6791	13.5831	20.4224	23.3784	16.8437	24.5025	17.9097
ENSMUSG00000015316	0.0352946	0.0330989	0.0330971	0.903152	1.18326	0.673168	0.845564	0.25214
ENSMUSG00000038147	1.13452	1.39152	1.47575	16.5828	19.9725	8.43272	13.8672	6.20378
ENSMUSG00000073492	0.189924	0.356218	0.327929	0.612833	1.00105	0.0238512	1.25259	0.630429
ENSMUSG00000015314	0.0476389	0.059567	0.0564289	2.19873	2.19352	0.997522	1.56716	0.579694
ENSMUSG00000026556	0.815941	0.903642	0.811986	0.603019	0.524585	0.329361	0.444583	0.217009
ENSMUSG00000003458	32.755	29.6537	30.3587	41.616	42.0413	32.1328	34.5163	30.085
ENSMUSG00000026553	30.5847	32.4068	35.4361	28.1638	29.7512	24.985	33.9213	33.1736
ENSMUSG00000003464	69.3111	63.7174	70.756	43.646	39.265	37.2461	37.9596	51.5973
ENSMUSG00000089803	18.034	26.443	34.0195	33.2715	30.3388	35.9266	36.3712	20.6155
ENSMUSG00000026554	15.5043	16.8726	15.803	11.8911	11.8104	10.6597	12.4673	16.007
ENSMUSG00000013698	51.8986	41.9986	38.8691	39.2481	36.8849	32.9385	24.6192	29.0637
ENSMUSG00000007122	0.403699	10.3741	0.208863	0.556689	0.558762	2.10832	0.836242	0.307382
ENSMUSG00000007107	0.177753	0.851996	0.142874	0.112831	0.0878343	0.58597	0.434323	0.317461
ENSMUSG00000038034	8.77715	7.30353	6.00319	22.1271	23.1043	15.3453	11.9284	7.78967
ENSMUSG00000007097	172.097	170.058	258.481	79.7207	70.9133	77.7792	99.3545	118.316
ENSMUSG00000038026	0	0.0316786	0.0135758	0.0663375	0.104004	0.0429521	0.0271773	0
ENSMUSG00000044708	0	0.0376839	0	1.15739	1.04933	0.0965119	0.287372	0.104388
ENSMUSG00000050229	3.86858	5.75881	5.91456	3.23159	3.36185	4.25459	6.83421	6.33709
ENSMUSG00000102278	0.0394183	0.024644	0.0422447	0.168894	0.125858	0.167071	0.126854	0.0383998
ENSMUSG00000103357	0.425947	1.03983	0.826027	0.579377	0.370067	0.481423	0.783291	1.34362
ENSMUSG00000026548	5.70901	4.47448	4.92129	30.2318	28.4934	45.4485	66.3597	30.548
ENSMUSG00000037995	0.89134	0.991255	0.576673	0.813488	0.858093	0.701023	1.81537	1.00836
ENSMUSG00000026547	78.9599	81.6691	80.0081	160.088	163.329	194.897	164.673	140.802
ENSMUSG00000104351	0.0348418	0.0435657	0.16803	0.248809	0.190707	0	0.32392	0.0452555
ENSMUSG00000026546	0.133017	0.201963	0.259653	0.411618	0.489713	0.547672	0.339736	0.215967
ENSMUSG00000085184	0.101409	0.1268	0.12844	0.342336	0.420503	0.135456	0.224159	0.10777
ENSMUSG00000049598	0.187903	0.216878	0.139414	0.495446	0.540616	0.0653464	0.227408	0.319161
ENSMUSG00000053318	0.811512	0.71691	0.595555	49.8966	59.4898	26.9379	30.9729	22.7769
ENSMUSG00000070504	0.0202832	0	0	0.135188	0.296054	0.126087	0.362635	0.184419
ENSMUSG00000026544	16.1222	9.70615	9.70219	16.5978	19.9614	14.6298	8.81599	7.08035
ENSMUSG00000005339	0.0272136	0.238193	0.0291649	0.673696	0.546165	0.246064	0.311386	0.106042
ENSMUSG00000037872	6.53367	6.18763	5.15839	13.62	13.5254	31.8544	12.4969	8.73756
ENSMUSG00000005338	3.1326	2.60506	2.22074	1.33436	1.24769	2.55804	1.91333	2.34107
ENSMUSG00000037860	0.837815	1.42589	0.839692	7.10565	7.53683	5.85697	7.56715	3.77856
ENSMUSG00000037849	0.0978229	0.400308	0.467001	4.16598	4.81891	10.393	16.7516	11.9783
ENSMUSG00000070501	0.0134004	0.0251334	0.0179515	0.14673	0.103908	0.503593	0.646865	0.387273
ENSMUSG00000073491	0.131031	0.28796	0.36596	3.03207	3.14771	7.75041	9.71136	8.62834
ENSMUSG00000043263	1.14854	1.32123	1.80531	7.17389	10.9526	19.4633	32.7563	20.7264
ENSMUSG00000066677	0.413225	0.355225	0.453925	1.37708	1.2911	4.21507	4.25542	6.0919
ENSMUSG00000103105	0.0888523	0	0.158705	0.676804	0.351241	0.970771	0.550699	0.923271
ENSMUSG00000073490	3.94451	8.58414	17.0199	42.6735	40.3932	68.3449	97.3634	99.5725
ENSMUSG00000073489	5.62098	7.61966	10.9855	52.1185	54.3597	95.7012	102.05	92.3572
ENSMUSG00000090222	3.06019	3.1754	3.50736	1.63899	2.33608	4.59967	4.68091	5.58961
ENSMUSG00000090272	7.94264	9.92201	9.79579	24.6478	28.3954	49.1245	50.5269	48.4811
ENSMUSG00000026536	1.47588	1.82639	3.34277	19.4273	19.1684	36.3714	45.0694	43.2213
ENSMUSG00000039997	5.32978	7.31248	7.61736	14.1175	13.9545	29.5521	33.6784	34.7138
ENSMUSG00000103588	0	0.0877506	0.225632	0.334103	0	0.515574	0.552067	0.410193
ENSMUSG00000054203	2.63984	3.74798	4.98233	19.6005	21.7569	35.1793	55.4178	37.2613
ENSMUSG00000045381	0	0	0.0392589	0.0348793	0.126988	0.157333	0.209579	0.161776
ENSMUSG00000026532	0.00840755	0.0140169	0.0330381	0.11741	0.109934	0.0253402	0.0120252	0.0400416
ENSMUSG00000028354	0.0102359	0.063994	0.0219396	0.00324869	0.00311256	0.0771268	0.0390407	0.0531809
ENSMUSG00000050069	2.63252	8.34251	1.88085	0.82861	1.33638	2.60654	4.26315	8.84506
ENSMUSG00000026527	1.1055	1.17919	1.33468	1.89038	1.46952	1.15258	1.1036	1.39489
ENSMUSG00000026526	41.8197	42.6295	44.8869	24.2586	23.1399	21.1581	24.7136	29.6399
ENSMUSG00000039783	0.408193	0.862645	0.64695	0.656889	0.886356	0.727774	1.60349	0.709416
ENSMUSG00000026525	17.8742	25.5273	24.6637	6.50206	5.76337	17.362	14.133	25.0237
ENSMUSG00000078185	2.08707	4.31857	5.20371	0.76003	0.809883	1.9144	3.30813	4.32929
ENSMUSG00000039748	0.0935189	0.0806447	0.290305	0.233356	0.282415	0.484758	0.576547	0.226186
ENSMUSG00000078184	1.2179	0.837565	0.587352	1.77809	1.96282	3.6019	1.33549	0.817321
ENSMUSG00000057335	2.95382	4.04714	3.1898	1.83391	2.08377	2.82831	5.63021	5.11491
ENSMUSG00000026504	5.75546	6.34118	5.5055	4.90386	5.22643	6.13334	7.16886	6.25394
ENSMUSG00000103367	5.36774	5.81017	2.06064	4.34807	4.60439	5.6141	7.33365	7.07614
ENSMUSG00000102211	1.80061	0.562864	0.723644	2.67882	1.84793	1.86553	0.751155	1.26684
ENSMUSG00000019699	4.62194	5.42795	5.45322	4.75908	5.43486	7.84785	10.4998	8.6677
ENSMUSG00000063659	5.52653	8.59775	6.89017	4.86183	5.11424	3.56575	6.80333	4.68976
ENSMUSG00000103767	1.08107	0.772433	0.70934	0.231076	0.241521	0.299234	0.284004	0.315226
ENSMUSG00000015961	10.6934	13.0487	13.0019	10.2902	10.9854	16.7608	14.1373	15.0262
ENSMUSG00000089657	13.446	5.01041	1.04975	0.63589	0.324931	0.100644	1.3373	0.751797
ENSMUSG00000091476	0.113615	0.232466	0.105158	0.0590064	0.0612451	0.0817171	0.0960241	0.100618
ENSMUSG00000104097	0.561914	2.10783	1.30478	0.713367	0.427173	0.952649	2.00925	2.06794
ENSMUSG00000102493	1.61773	0.972493	0.933544	1.62918	1.24873	1.12519	0.756441	0.444494
ENSMUSG00000026502	2.33446	3.36776	4.32021	2.46281	3.0713	3.03746	4.26384	3.6525
ENSMUSG00000104126	3.15181	4.86333	3.88088	6.00197	5.07755	8.10993	11.4138	9.66841
ENSMUSG00000086350	0.944206	1.79083	1.13698	0.181825	0.396803	0.287779	0.500742	0.785456
ENSMUSG00000026500	0.799704	1.46145	1.18668	1.02501	0.477001	0.73004	0.483918	0.838969
ENSMUSG00000039630	34.6801	40.468	40.3085	32.0418	33.5103	44.7757	56.7393	47.9256
ENSMUSG00000104279	0.304996	0.490324	0.43582	0.414859	0.596214	0.393965	0.415459	0.415019
ENSMUSG00000026495	1.25622	1.28442	1.24111	0.66035	0.638649	0.80605	0.683141	1.0368
ENSMUSG00000026494	0.0147845	0.392835	0.0336698	0.0299137	0.123071	0.0313314	0.0264327	0.0120021
ENSMUSG00000055067	0.955185	0.721047	0.73527	0.901029	0.749971	1.05619	0.968599	1.16769
ENSMUSG00000096474	7.75168	0.212247	0.0606387	0.969733	1.5485	0.831362	8.57837	13.6697
ENSMUSG00000026492	11.1484	12.8983	8.53267	2.34248	2.20015	1.99242	2.28584	4.11393
ENSMUSG00000038949	9.17262	8.23399	6.73206	5.16957	4.63414	3.57935	5.7617	5.31997
ENSMUSG00000038936	5.56329	7.73317	6.49336	3.43335	3.011	3.00389	3.12839	3.76465
ENSMUSG00000026491	3.87372	4.57406	4.44609	2.19659	2.56349	3.40553	4.37384	4.49709
ENSMUSG00000104418	0.7085	0	0	0.61838	0.915635	1.66829	0.25334	0.0766883
ENSMUSG00000026490	4.11136	4.1404	4.11674	1.38898	1.29164	2.28918	2.22546	2.20458
ENSMUSG00000026489	9.67735	11.5037	13.7972	18.5898	14.6138	5.63126	6.37761	9.14407
ENSMUSG00000104520	0.402358	0.503103	0.53901	0.454936	0.802926	0.369494	0.503552	0.587944
ENSMUSG00000010609	15.9933	15.6	18.1815	26.5878	28.9111	23.5254	23.3413	17.5487
ENSMUSG00000102923	1.81061	2.49817	2.20808	0.772814	0.797389	0.846799	1.5181	2.59506
ENSMUSG00000055676	0.633987	0.94616	0.63561	0.331033	0.559699	0.6241	0.175507	0.478147
ENSMUSG00000038855	20.9112	14.5958	15.0137	11.1663	12.1382	11.7704	14.3308	15.8295
ENSMUSG00000104388	0.059122	0.0184813	0.0158403	0.225172	0.300009	0.334111	0.0634211	0.10079
ENSMUSG00000053963	0.482421	1.17419	0.236799	0.171813	0.238522	0.407899	0.310764	0.0717491
ENSMUSG00000026496	11.6836	11.5679	13.0493	12.6	12.6899	9.68507	12.5938	9.86386
ENSMUSG00000058729	0.554881	0.792263	1.24961	0.988831	0.978181	0.936488	1.24408	0.774294
ENSMUSG00000026499	5.9606	8.58503	7.96352	6.01482	6.73484	6.80936	10.3588	9.45393
ENSMUSG00000103649	0.826717	1.99086	1.8048	1.72008	2.31839	0.899784	1.57659	1.78968
ENSMUSG00000060743	1.02312	5.34978	6.56227	4.45014	6.81623	0.981165	12.5494	3.59411
ENSMUSG00000097347	1.31003	2.65017	2.39701	1.8051	1.6906	2.03439	2.6811	2.06126
ENSMUSG00000073485	0.579943	0.546654	0.401602	0.101943	0.162786	0.131095	0.280749	0.359256
ENSMUSG00000038806	6.10319	6.76059	7.1865	8.79865	8.75119	9.80766	9.93799	10.3157
ENSMUSG00000103979	9.51339	7.48259	13.6488	2.77588	3.35946	8.15104	3.73092	11.5596
ENSMUSG00000026520	12.184	10.1373	6.97652	12.8249	11.9525	8.53025	7.52483	7.7995
ENSMUSG00000038793	0.818792	0.772684	0.811275	1.26503	1.6771	1.64134	0.441928	0.321062
ENSMUSG00000026519	9.46218	10.274	8.3393	13.2982	13.7779	9.8677	9.58165	8.45791
ENSMUSG00000038776	38.3571	34.2729	21.8672	34.055	34.1909	29.5001	14.7015	12.4463
ENSMUSG00000026516	2.87942	3.00368	3.06862	2.37928	2.59737	2.90169	3.97152	3.48111
ENSMUSG00000062169	6.99261	9.16538	9.22516	11.361	11.1469	13.0316	12.2605	9.92185
ENSMUSG00000038733	18.3518	23.7258	26.9221	21.6386	23.4564	25.2127	31.1684	26.2058
ENSMUSG00000054135	1.34013	1.47297	1.57521	1.43035	0.828168	0.769549	0.942926	1.38973
ENSMUSG00000103260	0.0882269	0.239022	0.220624	0.280017	0.147556	0.46535	0.315475	0.381988
ENSMUSG00000047369	0.0334576	0.0460184	0.0268924	0.0557489	0.0381522	0.0207983	0.0454613	0.034766
ENSMUSG00000004880	6.29778	6.45522	7.80088	5.8552	6.08862	7.22763	12.4671	9.71386
ENSMUSG00000022995	1.02296	1.37725	0.92264	0.584648	0.549757	1.08608	0.765972	0.924178
ENSMUSG00000026511	9.61673	5.42395	7.5905	12.1434	13.9239	12.6919	11.0767	10.7975
ENSMUSG00000038633	63.2386	57.3025	62.0888	39.8323	43.6138	46.6548	40.1348	42.3837
ENSMUSG00000100147	0.267202	0.393768	0.767039	0.408882	0.435278	0.183359	0.177439	0.0123952
ENSMUSG00000047539	8.05889	9.01669	9.24426	6.55971	7.03028	8.17918	9.25483	8.54387
ENSMUSG00000026510	9.80509	8.44759	8.96651	5.9059	6.57254	6.58675	7.35057	6.11632
ENSMUSG00000026509	50.436	43.8449	44.7631	26.4831	27.1775	40.619	38.821	36.522
ENSMUSG00000038576	0.47166	0.660176	0.414946	0.348548	0.301833	0.930919	0.201376	0.0365751
ENSMUSG00000079164	1.44017	2.62317	1.79865	0.415696	0.455175	0.890774	0.81097	1.09733
ENSMUSG00000104367	4.76167	5.73342	3.96908	2.35087	1.60883	6.17916	0.75673	2.51976
ENSMUSG00000030768	2.77103	2.68477	2.42369	2.45032	3.04483	3.09668	2.19361	1.51263
ENSMUSG00000046836	18.4639	18.7353	15.1982	12.7388	14.0645	15.5075	17.6782	16.561
ENSMUSG00000042901	7.50341	9.17868	10.4548	12.4251	12.9317	25.7254	20.2374	25.7934
ENSMUSG00000056050	20.7601	22.7623	22.564	18.9963	19.8723	16.3562	20.5493	19.1788
ENSMUSG00000072258	4.48707	5.99119	3.15351	3.34918	3.79508	4.65098	4.11191	5.49138
ENSMUSG00000039384	24.8111	3.71746	2.03803	5.075	3.52663	5.03535	6.34655	4.77777
ENSMUSG00000044854	6.8752	4.05805	3.56967	2.82585	2.80483	2.00299	1.67964	1.85812
ENSMUSG00000039377	6.4977	4.97913	4.19094	14.3147	12.8883	10.2142	6.83803	4.52185
ENSMUSG00000102158	0.567505	0.709601	0.521312	0.849119	1.18333	1.64936	0.115957	0.63182
ENSMUSG00000026621	5.9252	10.5689	2.39747	2.17607	2.2283	4.5375	4.09901	2.99993
ENSMUSG00000073481	38.9094	27.9247	29.7257	26.2574	25.9571	32.5997	21.8927	24.0269
ENSMUSG00000039349	126.829	88.7646	90.2064	39.3474	39.2008	33.9431	33.2266	30.9063
ENSMUSG00000026620	1.58366	1.83206	3.04697	3.97154	3.4923	2.77649	1.98864	1.65207
ENSMUSG00000039318	6.82249	7.05288	6.77536	4.81275	4.71433	5.01376	6.48144	7.26111
ENSMUSG00000026618	18.047	16.221	20.2845	11.1762	10.6772	8.7028	10.4579	11.7761
ENSMUSG00000026617	31.4896	34.96	25.0205	14.1062	14.2237	14.5236	18.5644	19.4572
ENSMUSG00000097261	0.0727738	0.181991	0.405558	0.235591	0.106221	0.115153	0.08327	0.0945248
ENSMUSG00000026615	8.58195	8.17564	8.90144	5.90275	5.84157	6.26579	7.79184	8.711
ENSMUSG00000039246	13.5452	17.0443	12.8563	6.22727	6.46877	6.24434	5.26801	10.4399
ENSMUSG00000039239	0.966118	1.41327	1.4978	1.50486	1.89104	0.646688	0.751285	0.56043
ENSMUSG00000001305	4.10868	3.17682	3.19013	3.72844	3.68695	4.8902	4.42543	6.02284
ENSMUSG00000097784	0.702943	0.825681	0.86749	0.91269	0.563533	0.433362	0.457005	0.415019
ENSMUSG00000039210	2.79933	3.29253	3.2046	2.50384	2.5408	2.43686	3.12927	2.95196
ENSMUSG00000104394	0.52912	1.06205	0.753592	0.450769	0.673227	1.13312	0.707005	0.850039
ENSMUSG00000104245	0.461991	0.749739	0.579392	0.280777	0.197276	0.66659	1.04038	0.842656
ENSMUSG00000026610	0.144371	0.213341	0.225051	0	0.00399098	0.0494466	0.0625732	0.0397771
ENSMUSG00000026608	6.84576	8.06689	9.67116	4.2023	3.82201	4.07826	4.52058	5.04696
ENSMUSG00000037624	1.40109	1.58015	1.57221	1.27127	1.05259	0.751421	0.518673	1.05623
ENSMUSG00000102824	43.2694	39.9313	39.3435	52.9408	48.4465	65.7436	47.002	42.2209
ENSMUSG00000026605	0.0756719	0.228846	0.829838	0.4876	0.489645	1.91542	1.56056	0.452587
ENSMUSG00000026604	7.14364	7.97274	10.9022	2.75311	3.08476	4.5016	5.78063	7.15632
ENSMUSG00000104435	0.944066	1.48276	1.1845	1.05784	1.19206	0.839306	0.897447	1.09912
ENSMUSG00000026603	7.09717	6.94938	7.19897	6.33878	6.10054	6.31554	5.80466	5.93354
ENSMUSG00000010175	0.103587	0.0607142	0.249782	0.0739725	0.100403	0.135372	0.324098	0.121934
ENSMUSG00000089872	2.59854	2.18936	2.3247	2.73435	2.60452	1.77416	2.62798	2.71609
ENSMUSG00000026634	9.67353	10.599	10.32	7.30338	8.47706	9.24373	9.22396	10.2549
ENSMUSG00000037568	0.277006	5.58906	0.384579	0.251762	0.298645	0.120964	0.189095	0.106304
ENSMUSG00000066595	2.01976	4.40811	2.54689	2.20783	2.94326	3.59321	5.07234	4.08165
ENSMUSG00000026632	5.38114	6.43597	4.76403	3.66637	3.41493	3.58089	4.26659	4.14051
ENSMUSG00000062510	0.338017	0.403441	0.861726	1.08744	1.02318	1.52817	1.50166	1.27722
ENSMUSG00000026630	4.08153	3.16842	2.20532	19.091	16.8328	9.76443	11.2134	6.38381
ENSMUSG00000026628	2.55957	2.36487	1.48641	27.2762	37.0605	38.0642	33.5975	27.2026
ENSMUSG00000073478	2.75295	3.32147	1.67358	3.43363	3.59818	2.96593	2.37171	2.00744
ENSMUSG00000103685	0.1621	0.460655	0.205309	0.238531	0.0672165	0.133246	0.210773	0.325395
ENSMUSG00000103174	0.0187047	0	0.0200458	0.178096	0.20476	0.274831	0.0535061	0
ENSMUSG00000037499	106.88	74.4179	63.2734	91.4494	81.5405	84.9324	47.5883	61.7103
ENSMUSG00000026627	2.23707	2.67624	2.1642	5.60712	6.28777	4.05915	4.92919	2.71721
ENSMUSG00000026626	78.9163	63.3165	60.1309	29.1246	31.3085	35.9814	42.9576	41.9303
ENSMUSG00000103433	15.1662	12.6035	12.4528	12.0411	11.5792	8.75535	7.47541	9.87988
ENSMUSG00000103114	4.2817	3.33187	2.08689	0.726453	0.945332	1.28706	1.38443	1.16849
ENSMUSG00000037474	0.174339	0.168447	0.600858	0.362173	0.401216	0.586656	0.90391	0.478624
ENSMUSG00000037461	7.38074	6.41699	6.59759	4.54017	4.85771	5.43972	5.6047	5.00785
ENSMUSG00000026623	68.8901	68.3652	84.9369	19.4133	17.926	29.5388	52.2346	50.3978
ENSMUSG00000102596	0	1.43203	0	0.467341	0.447759	0.647215	2.80811	2.76263
ENSMUSG00000026622	0.384895	0.586545	1.37283	1.36856	1.31671	2.65773	2.58052	1.12485
ENSMUSG00000055833	0.084608	0.128065	0.186122	0.233198	0.162492	0.120793	0.0955373	0.17352
ENSMUSG00000037434	4.68708	7.24002	7.55416	6.58324	7.41769	8.75118	10.3929	13.4945
ENSMUSG00000049353	0.0153355	0.0319588	0.0383486	0.180087	0.116582	0.410211	0.299767	0.405021
ENSMUSG00000097416	0.0246379	0.215648	0.0968165	0.0390982	0.029968	0.0278468	0.0234929	0.138674
ENSMUSG00000026637	1.64763	2.46924	1.74665	4.84796	5.07349	3.53621	3.27541	2.16326
ENSMUSG00000103653	63.8305	54.7334	43.1294	74.3821	68.3206	69.517	56.3905	54.676
ENSMUSG00000037395	1.66879	2.17887	2.09827	0.831484	0.767544	0.806734	1.19485	1.17054
ENSMUSG00000097316	1.49044	2.18032	1.74347	0.834777	0.63984	0.737684	0.780253	0.683263
ENSMUSG00000058248	0.0185235	0.0185292	0	0.102295	0.0709721	0.113055	0.0582867	0.0288719
ENSMUSG00000037375	0.356186	0.222685	0.378544	0.440884	0.370963	0.244901	0.301424	0.250599
ENSMUSG00000016262	1.08637	1.86116	1.1945	0.43659	0.469779	0.263113	0.282512	0.174092
ENSMUSG00000016200	0.327768	0.347222	0.202468	0.0541811	0.0643695	0.0771785	0.188823	0.171475
ENSMUSG00000016181	2.52876	2.44425	2.30891	2.05926	2.20063	2.19999	2.27243	2.49584
ENSMUSG00000026638	0.119102	4.3236	0.135877	0.109745	0.175244	0.599252	0.0934181	0.0648743
ENSMUSG00000079144	1.17815	1.5657	1.46095	1.19813	1.53619	0.885408	1.47336	1.24986
ENSMUSG00000037318	0.533181	0.35399	0.212383	4.2051	4.25703	2.41583	4.04921	1.67926
ENSMUSG00000026639	1.3596	1.37646	0.898025	0.555362	0.367219	1.42062	0.593374	0.640229
ENSMUSG00000016194	24.0606	37.4505	36.2001	53.3372	48.3689	58.8728	57.9346	77.2252
ENSMUSG00000009633	411.473	141.881	359.237	259.842	211.578	171.879	104.45	140.499
ENSMUSG00000104348	1.89998	3.41838	2.26246	1.05529	0.962923	0.799325	1.58522	1.71379
ENSMUSG00000016179	0.0689069	0.0492345	0.116046	0.40303	0.134701	0	0.0281591	0.012786
ENSMUSG00000026640	4.16228	3.2686	4.32345	0.996799	0.93772	3.32989	2.64639	5.90546
ENSMUSG00000103597	1.44141	3.50978	3.90256	1.22797	1.45334	1.45765	4.23177	2.95614
ENSMUSG00000016494	31.8794	23.4688	34.4727	18.4138	17.6151	40.3644	23.2913	21.8386
ENSMUSG00000097325	1.03536	0.9948	0.73584	0.249049	0.546822	1.29339	0.467642	0.721954
ENSMUSG00000096929	0.749099	0.326743	0.14936	0.0663491	0.0927048	0.1608	0.16196	0.252676
ENSMUSG00000016493	0.671567	1.31318	0.869024	0.394543	0.338906	0.472377	0.669309	0.863009
ENSMUSG00000104010	0.047295	0.236548	0.16473	0	0.0215725	0.200456	0.135291	0.138219
ENSMUSG00000016481	7.56069	8.00011	6.98625	6.07196	6.66743	8.51279	7.43578	7.18895
ENSMUSG00000026616	0.0669605	0.12559	0.0466451	0.0892588	0.0855188	0.0567612	0.0574637	0.0695792
ENSMUSG00000050530	9.30578	8.95239	10.1631	4.43606	3.88206	6.50278	6.03408	6.45653
ENSMUSG00000026643	4.42849	10.049	7.84492	6.29133	6.2847	10.2727	13.379	15.529
ENSMUSG00000049950	5.23896	5.67077	4.05034	3.67295	4.75547	8.5137	6.07659	7.34648
ENSMUSG00000026648	1.07284	1.77161	1.48095	2.21788	2.23133	1.88475	3.55263	2.32502
ENSMUSG00000026646	0.227866	0.469734	0.402608	0.363558	0.561814	0.877042	1.18915	0.607942
ENSMUSG00000109865	11.2265	10.4298	8.65233	8.85994	8.75741	9.00389	10.226	9.26044
ENSMUSG00000051396	1.08712	0.718719	0.877147	0.737654	0.872034	1.03098	1.22425	0.94136
ENSMUSG00000039496	1.60633	2.58708	1.43147	1.06397	0.661012	0.453885	0.811621	1.85965
ENSMUSG00000026655	6.87606	8.11921	7.75906	11.8993	12.3222	11.6645	17.6146	12.2397
ENSMUSG00000081070	1.2195	1.01656	0.789607	1.69333	1.69191	1.1486	1.16282	1.28699
ENSMUSG00000026657	0.97238	0.980243	1.31011	1.09086	1.15763	1.61699	2.22426	2.80702
ENSMUSG00000039449	5.63643	7.60411	6.63805	6.60855	7.00821	7.04689	9.37851	8.39066
ENSMUSG00000083378	0	0.358411	0.537588	0	0.0653721	0.0809933	1.53742	1.21002
ENSMUSG00000048186	0.815941	1.57085	1.17287	0.215804	0.254022	0.827062	0.333437	0.546729
ENSMUSG00000026662	6.09191	6.49958	8.57723	6.5249	6.83274	5.70928	6.32017	5.40611
ENSMUSG00000026664	118.579	109	72.3436	61.3635	53.7141	69.9873	66.4456	92.9156
ENSMUSG00000086670	4.71574	1.63792	2.33976	1.08095	0.955988	3.9481	0.624525	0.794008
ENSMUSG00000026669	0.165949	0.24282	0.556249	1.00856	0.982408	1.72398	1.75239	1.00437
ENSMUSG00000026672	12.8885	16.2242	10.8655	12.1615	12.0414	13.5611	13.2176	10.7625
ENSMUSG00000086430	0.0255016	0.0956605	0.10932	0.0485625	0	0.403522	0.401221	0.231865
ENSMUSG00000026676	4.16034	2.53106	2.58362	0.745762	0.714514	0.977228	1.54218	1.12304
ENSMUSG00000039145	1.12996	1.01051	1.04246	5.69627	6.1081	2.63278	6.76801	2.77387
ENSMUSG00000039128	17.2617	19.75	17.5581	15.3828	14.0228	19.3327	18.845	19.7928
ENSMUSG00000025817	7.23798	6.82437	6.02422	4.16768	4.08858	6.30594	5.67944	6.30018
ENSMUSG00000056718	0.894571	1.70021	1.18881	1.19247	1.30572	1.13241	1.63775	1.99854
ENSMUSG00000025816	4.74038	5.57821	6.06068	1.84388	2.02673	3.04145	3.7639	4.31313
ENSMUSG00000025815	4.11698	5.19071	3.95717	1.25357	1.09933	1.04697	1.61319	3.50928
ENSMUSG00000043241	6.16713	8.27584	7.18359	4.43118	4.8158	6.01144	9.18268	7.75906
ENSMUSG00000045319	0.258442	0.511363	0.267842	0.186585	0.170994	0.423709	0.215289	0.151244
ENSMUSG00000039063	22.5062	15.7213	12.3039	5.54752	4.30005	5.48764	4.84664	8.30348
ENSMUSG00000039046	3.07011	3.56071	3.92229	2.92641	3.09892	3.09288	3.42711	2.71392
ENSMUSG00000086109	0.0712839	0.0594216	0.0763952	0.294116	0.932081	0.13428	0.067971	0.0308632
ENSMUSG00000002107	6.67543	8.51217	11.9163	3.73846	4.04989	4.15785	8.88895	10.9425
ENSMUSG00000082953	0.911956	0.962126	1.37439	0.759777	0.857931	0.869679	1.14131	1.48066
ENSMUSG00000015619	0.443777	12.8479	0.0804857	0.663065	0.834587	3.60363	0.986272	0.727171
ENSMUSG00000025782	3.23496	2.53008	2.13664	2.46898	2.25695	2.49358	2.88802	2.10368
ENSMUSG00000025781	162.158	161.877	176.531	127.251	124.075	118.04	107.293	125.964
ENSMUSG00000037262	9.84421	12.2692	10.5671	12.4975	11.0293	11.5224	13.0776	13.2417
ENSMUSG00000037254	0.122892	0.327814	0.298529	0.0780077	0.1719	0.370395	0.187489	0.159623
ENSMUSG00000025780	56.0579	62.4639	54.6246	5.18828	5.54481	9.58196	20.1505	31.106
ENSMUSG00000061186	0.0862857	0.0967294	0.149869	0.0934887	0.0841429	0.117701	0.289383	0.127534
ENSMUSG00000026778	0.329853	0.297343	0.143868	1.5813	2.08887	2.52733	3.0282	1.53442
ENSMUSG00000086006	0.100901	0.231303	0.234294	0.208157	0.337506	0.551206	0.16837	0.0436862
ENSMUSG00000026773	148.558	99.3408	96.8281	52.1192	53.3433	47.6625	61.0091	94.5905
ENSMUSG00000102329	10.7831	7.03374	5.18218	1.94906	2.63199	5.68385	7.03137	6.74129
ENSMUSG00000102376	1.7856	1.65025	1.49762	0.579037	0.720027	2.647	1.86917	1.49577
ENSMUSG00000037197	22.8566	23.115	22.6438	27.3004	27.3412	33.4534	29.4773	27.6346
ENSMUSG00000026770	0.80845	1.37955	0.866419	1.13201	1.53576	1.28999	2.32624	1.12421
ENSMUSG00000023206	11.0689	18.7442	23.5222	16.0648	20.0114	20.2917	21.1177	18.9316
ENSMUSG00000058594	22.3433	22.321	24.7363	17.6795	17.5733	14.175	18.5911	19.0349
ENSMUSG00000047909	10.3531	12.4468	12.3774	8.70567	9.50319	5.84818	8.22008	8.55426
ENSMUSG00000026768	0.328063	0.442469	0.446395	0.249189	0.410243	0.116653	0.427047	0.157998
ENSMUSG00000026767	3.39598	4.54843	4.21291	3.91961	4.23168	7.04741	7.35681	5.25731
ENSMUSG00000083547	0.067898	0.424493	0.145533	1.29298	0.867161	0.383706	0.291341	0.52915
ENSMUSG00000026730	1.80404	2.1542	1.93339	1.12673	1.28061	1.06212	1.10347	1.4843
ENSMUSG00000026727	9.88058	9.39281	9.26189	7.83378	7.75066	8.72137	8.1626	7.53787
ENSMUSG00000102691	0.39151	0.525801	0.279721	0.262323	0.3307	0.262223	0.70515	0.376686
ENSMUSG00000086358	0.0935019	0.14809	0.146969	0.035611	0.0568649	0.218405	0.0713251	0.18622
ENSMUSG00000026726	0.0418253	0.0522978	0.0214377	0.0363609	0.0398142	0.0554941	0.0182068	0.0283441
ENSMUSG00000026723	1.74215	1.53194	1.64697	1.70599	1.56344	1.80897	2.29933	1.79373
ENSMUSG00000026728	301.173	220.01	303.266	325.799	330.953	398.387	356.169	287.189
ENSMUSG00000003418	0.357917	0.638069	0.444346	0.242939	0.235993	1.57808	0.395348	0.418864
ENSMUSG00000063275	4.43677	6.62194	6.50019	2.60061	2.00033	5.0581	3.11791	3.91407
ENSMUSG00000102553	0.171286	0.222741	0.132169	0.0195708	0.0375015	0.10067	0.0293987	0.177985
ENSMUSG00000086657	0.38676	0.573156	0.337734	0.436448	0.0914726	0.0809506	0.389274	0.186058
ENSMUSG00000026718	3.10909	4.32491	3.82141	1.7916	2.3931	3.43715	4.09948	4.50528
ENSMUSG00000103901	0.20303	0.380799	0.318013	0.148704	0.149596	0.114737	0.256885	0.283998
ENSMUSG00000026712	5.38409	12.0892	19.1516	27.3086	24.9471	16.9599	39.6076	21.7385
ENSMUSG00000057914	0.100605	0.287531	0.0616105	0.0547375	0.041206	0.0951432	0.0734152	0.0400022
ENSMUSG00000070271	0.56451	0.313713	0.201662	1.73193	1.20161	2.76481	0.807411	20.2046
ENSMUSG00000083305	10.195	6.99065	8.37071	6.68016	8.60035	6.28797	4.62539	3.98687
ENSMUSG00000026707	1.71983	2.1708	1.88966	1.20878	1.11853	2.1707	1.9477	2.05769
ENSMUSG00000017418	1.63038	3.19143	2.70746	1.24239	1.2925	2.4609	3.19614	3.91061
ENSMUSG00000081389	1.95799	1.97439	2.91066	1.26291	2.07427	3.64074	2.89082	2.95339
ENSMUSG00000103865	0.512437	2.13582	0.45765	0.894513	0.77912	1.54448	1.95449	1.10933
ENSMUSG00000026748	8.70251	8.65729	8.2581	5.71389	5.63497	5.85031	5.99429	6.69784
ENSMUSG00000053702	0.0588286	0.147117	0.110809	0.0645003	0.0374039	0.0604459	0.0662935	0.0486255
ENSMUSG00000054057	2.28337	1.88999	1.5682	0.704286	0.6161	0.926891	0.50598	0.657912
ENSMUSG00000054074	0.578793	0.999416	0.584849	0.283421	0.11063	0.323973	0.331136	0.207636
ENSMUSG00000026743	6.53807	7.70369	6.40078	4.62294	4.79833	5.40449	6.97074	6.87975
ENSMUSG00000026740	3.60149	3.92905	3.78228	3.21164	3.18339	4.18911	4.47435	3.9785
ENSMUSG00000086882	4.35376	8.68429	6.44344	4.34282	5.86303	8.90432	5.18928	4.03931
ENSMUSG00000051154	26.9027	29.3392	25.1216	24.4056	25.0206	27.1921	24.0408	23.5279
ENSMUSG00000026739	8.47443	13.8777	13.0298	7.75656	8.20464	8.96794	14.7503	14.3894
ENSMUSG00000037708	0.0640547	0.160186	0.111552	0.0914842	0.0511298	0.0361987	0.0229042	0.0519998
ENSMUSG00000092353	0.235484	0.711578	0.378554	0.168162	0.10741	0	0.0842026	0.509778
ENSMUSG00000026737	8.022	7.45214	8.70602	22.3045	21.5481	17.9041	27.0589	16.2331
ENSMUSG00000026736	0.0930746	0.162931	0.139648	0.549449	0.237741	0.441827	0.505869	0.265965
ENSMUSG00000083281	0.330262	0.437246	0.270662	0.702906	0.336727	0.307404	0.38901	0.328037
ENSMUSG00000037683	0.124759	0.0479992	0.10285	0.383781	0.297662	0.27117	0.233347	0.0872567
ENSMUSG00000023094	14.4573	13.3668	7.92662	3.60569	3.49059	3.00946	2.90565	3.27916
ENSMUSG00000043415	4.0758	4.7006	3.54582	3.55203	4.20807	3.0458	4.88311	5.19434
ENSMUSG00000036617	5.01026	4.88457	5.96551	1.1202	1.16579	2.85815	2.7151	2.0463
ENSMUSG00000082164	0.781804	1.7851	1.93072	0.712028	0.558158	0.576279	1.50715	0.794718
ENSMUSG00000081128	1.38459	0.965514	0.570717	1.16621	0.898738	2.07653	0.685508	0.657114
ENSMUSG00000036591	7.46138	8.96697	10.891	3.84923	3.85898	4.72482	6.27242	7.42746
ENSMUSG00000075514	14.5655	11.7307	9.67947	8.14545	6.64369	3.95388	4.13927	5.16344
ENSMUSG00000026679	0.226182	0.369834	0.205107	0.381018	0.206335	0.747255	0.273735	0.271185
ENSMUSG00000048550	2.23024	2.40228	2.24617	1.03617	1.02953	1.13128	1.7871	1.64037
ENSMUSG00000082516	1.96806	0.820277	0.98428	3.37298	3.35135	2.66926	2.06425	1.53377
ENSMUSG00000083863	14.1454	34.8186	28.0237	4.73322	10.0284	13.1556	16.9949	25.4601
ENSMUSG00000083563	50.0995	18.0678	35.1916	12.3021	11.8027	90.937	13.3256	28.7236
ENSMUSG00000082884	15.8162	19.9762	18.9478	4.30992	4.08076	34.5486	10.3588	14.249
ENSMUSG00000026786	2.61921	2.72079	1.89621	11.2486	12.1741	8.64502	16.562	6.25692
ENSMUSG00000069136	0.465966	1.08204	0.713396	1.14086	0.303628	0.601891	0.380838	0.691699
ENSMUSG00000026784	1.31065	1.34303	1.55536	1.36359	1.39394	1.71259	1.93861	2.05116
ENSMUSG00000081861	0.502948	0.188664	0.323406	2.72962	2.11055	0	0.431616	0.326636
ENSMUSG00000058835	14.59	21.9658	21.9599	24.3716	28.5612	31.9679	41.0999	28.0848
ENSMUSG00000026781	6.42374	11.3499	11.8808	3.85975	4.16186	4.72302	8.09893	8.09107
ENSMUSG00000026779	0.178648	0.311555	0.901865	0.564013	0.37312	1.14242	1.35156	0.415235
ENSMUSG00000026775	8.90159	16.8122	15.5327	6.94517	7.60078	9.1066	16.3016	16.0989
ENSMUSG00000081648	0.214093	0.305941	0.163888	0.378574	0.446415	0.587657	0.131235	0.238356
ENSMUSG00000084098	10.023	12.6	13.0518	10.7748	11.0607	12.8511	17.2646	13.5087
ENSMUSG00000102704	0.536743	0.782992	0.613577	0.715481	0.669181	0.808866	0.537388	0.673928
ENSMUSG00000026771	1.21794	2.22322	1.99046	1.2477	1.32074	1.53184	2.31259	2.07954
ENSMUSG00000083373	18.8304	15.395	17.4639	27.4111	22.9591	23.534	19.6817	21.4012
ENSMUSG00000026986	14.9844	25.7624	19.2673	4.5024	4.36977	7.18391	9.28865	13.0218
ENSMUSG00000083116	2.13051	2.61596	4.54597	0.274129	0.472758	1.27992	4.1728	2.91687
ENSMUSG00000044103	0.0164801	0.0412129	0.0176618	0.737499	1.20272	1.73226	0.872137	0.0856229
ENSMUSG00000026981	0.0883225	0.116573	0.0736209	7.34439	9.57021	16.2827	22.7388	9.03745
ENSMUSG00000026979	0.677482	0.83847	0.350682	4.09637	4.75298	3.07329	5.23718	2.33462
ENSMUSG00000026976	0	6.33133	0.00960454	0.174928	0.0449655	0.227906	0.00640908	0.0116405
ENSMUSG00000102591	0	0.0127667	0	0.0291649	0.0931429	0.15002	0.160639	0.0132619
ENSMUSG00000084241	1.41524	2.4648	2.4737	1.33148	1.69067	1.21872	3.18089	2.84489
ENSMUSG00000004113	0.04644	0.0512364	0.0175658	0.065026	0.0398729	0.16364	0.101587	0.0567719
ENSMUSG00000036893	8.25885	7.85386	7.9688	4.66466	5.12555	5.78301	6.37054	6.42855
ENSMUSG00000026972	10.3551	10.4314	7.94343	28.7443	29.6819	16.4	14.4239	11.103
ENSMUSG00000026974	3.38838	3.00649	3.56849	2.8788	2.95434	3.58665	3.70933	3.88483
ENSMUSG00000026975	5.85674	5.04007	3.45833	4.51585	4.16949	3.97172	4.35266	4.47484
ENSMUSG00000036850	39.393	34.9538	30.811	29.325	30.5794	34.2915	24.8471	31.1451
ENSMUSG00000036833	4.21735	6.30624	4.72555	9.66283	8.84811	7.54717	6.37924	11.3275
ENSMUSG00000083796	1.54095	0.516101	0.943678	0.366802	0.125512	0.0622015	0.669071	0.107224
ENSMUSG00000006476	11.3995	10.1407	9.01257	8.79943	8.01071	7.05968	6.29969	7.81043
ENSMUSG00000087028	0.320518	0.377196	0.58597	0.00897589	0.0515988	1.05482	0.970799	1.27344
ENSMUSG00000078202	3.80775	1.94655	1.82621	0.570873	0.393422	3.60226	1.12835	3.04674
ENSMUSG00000059555	7.36367	6.62523	4.41757	20.744	20.6704	12.7677	16.4514	7.23486
ENSMUSG00000013465	23.4715	23.3224	19.1669	20.0125	20.0475	20.7684	18.687	20.2697
ENSMUSG00000036752	112.916	85.6306	76.2514	69.8505	61.0264	120.566	80.6304	82.008
ENSMUSG00000044628	0.279352	0.388108	0.232853	0.265984	0.297312	0.245572	0.110987	0.0201581
ENSMUSG00000006471	2.02472	1.95551	1.277	1.71067	1.88527	1.38358	1.65767	1.69884
ENSMUSG00000078201	11.4806	8.94717	9.20231	10.9313	9.80596	6.25431	6.64103	9.70727
ENSMUSG00000048707	3.44584	2.7566	2.93845	3.32505	3.48994	3.55962	2.79549	2.7432
ENSMUSG00000026966	21.7955	22.063	19.5488	27.1566	27.7856	23.1426	22.4366	20.2924
ENSMUSG00000026965	33.0956	29.8587	34.0154	29.5677	28.7172	22.5345	22.9915	26.6034
ENSMUSG00000097345	0.800683	1.10128	0.737961	0.365937	0.175302	0.126695	0.389371	0.519998
ENSMUSG00000036646	17.9751	16.1136	15.0797	15.8726	15.9842	12.0827	13.071	14.5661
ENSMUSG00000026958	8.04927	7.66301	5.47765	10.9188	12.5254	10.5602	10.5117	9.04909
ENSMUSG00000026956	4.82341	3.38677	4.1397	19.6789	18.7022	16.5057	12.9389	9.09862
ENSMUSG00000026955	0.100906	0.223226	0.549024	0.901647	1.00549	1.14048	0.910354	0.443604
ENSMUSG00000015085	20.8927	15.1445	22.1445	21.2175	18.6635	10.2706	11.3178	14.6378
ENSMUSG00000015094	50.1117	35.6461	29.2705	21.9336	20.5262	27.5451	19.7907	31.6099
ENSMUSG00000036587	0.184521	0.173042	0.135954	1.32866	1.55705	0.14338	0.511341	0.509302
ENSMUSG00000026944	11.7735	12.0889	8.98377	6.17828	7.06232	5.32572	5.98553	5.7315
ENSMUSG00000047617	15.512	15.4511	11.0453	11.628	11.4526	11.604	7.16366	8.24715
ENSMUSG00000015093	3.05943	1.84562	1.61064	1.63539	1.83617	1.00097	1.03639	0.697167
ENSMUSG00000015090	0.444692	0.761977	0.51188	0.501823	0.525871	1.43337	0.588924	0.556211
ENSMUSG00000015083	2.76503	3.25265	2.5344	3.56803	2.90409	1.06913	1.40499	1.98475
ENSMUSG00000015095	28.5296	24.3347	20.5711	26.512	24.021	16.3238	17.0299	18.9907
ENSMUSG00000026942	4.65343	4.04771	3.59481	9.32789	9.25761	8.88819	7.47057	6.3278
ENSMUSG00000083043	2.48959	1.69797	1.81916	2.26271	2.37437	7.41831	1.94227	2.64575
ENSMUSG00000015092	96.9234	80.9148	68.512	129.278	111.313	124.044	78.7527	78.0265
ENSMUSG00000026941	0.920948	1.00485	1.04356	0.860123	0.888298	0.974596	0.671196	1.01335
ENSMUSG00000036504	7.68751	5.72315	4.9053	7.68081	5.51347	5.20182	1.98929	3.21891
ENSMUSG00000015087	11.9723	12.3082	11.0102	13.4223	13.2405	11.8185	11.485	11.6464
ENSMUSG00000052403	0.16796	0.252018	0.198004	0.111946	0.0766111	0.0569508	0.0720695	0.0872644
ENSMUSG00000026940	0.429536	0.525896	0.565828	0.281175	0.171432	0.303425	0.127992	0.162726
ENSMUSG00000026939	11.8852	15.7993	9.39089	15.4881	12.4101	8.97365	7.65138	7.04275
ENSMUSG00000026938	6.95781	20.959	36.7963	21.4932	16.3731	16.1748	15.8322	29.6539
ENSMUSG00000049086	8.48206	4.97473	3.55319	3.28834	3.62945	3.80973	1.97586	2.4403
ENSMUSG00000058740	0.223015	0.243104	0.189979	0.22051	0.104331	0.151883	0.220829	0.308239
ENSMUSG00000026933	2.85937	3.3927	3.14788	2.22192	2.66176	3.84073	3.80192	3.78566
ENSMUSG00000036352	19.3994	17.6249	19.5187	15.5531	16.031	13.4822	12.8993	11.9823
ENSMUSG00000026932	12.2503	12.5626	13.5421	8.6761	8.76909	4.78024	7.63488	7.89944
ENSMUSG00000087679	40.3614	28.7486	26.3753	27.8592	26.8016	20.1882	18.5075	20.5295
ENSMUSG00000087595	2.17652	2.01154	0.912749	1.6669	0.992767	1.28348	0.8121	0.983321
ENSMUSG00000036327	6.27515	5.79154	4.57532	2.83987	3.00897	3.28513	4.4249	5.62117
ENSMUSG00000048038	0.317829	0.107128	0.174752	0.0999962	0.0958063	0.0999579	0.0316234	0.0143591
ENSMUSG00000026930	2.88595	2.51715	1.93575	1.76304	1.69377	1.56818	1.17626	1.69732
ENSMUSG00000075467	16.2713	10.9472	8.85375	13.3466	11.3344	12.0849	7.83303	9.04901
ENSMUSG00000026928	1.95432	1.83645	1.21859	16.5217	16.0131	8.19286	10.5372	7.03071
ENSMUSG00000086779	0.44457	0.530617	0.51976	0.173167	0.184345	0.365434	0.289029	0.367465
ENSMUSG00000036281	4.17928	3.63595	2.61528	3.51459	3.55066	3.46737	3.53727	4.11259
ENSMUSG00000085767	1.13298	1.03214	1.04076	0.231164	0.900678	0.603685	0.740795	0.988082
ENSMUSG00000026927	17.1042	18.7454	13.9731	13.2145	14.2702	17.4663	15.4645	16.1484
ENSMUSG00000026926	16.6241	16.7577	16.3546	12.2353	12.0293	11.1975	13.7801	14.0793
ENSMUSG00000026925	5.68947	5.95337	4.72364	4.55744	5.04622	3.9682	3.97396	4.26502
ENSMUSG00000026924	13.7022	13.9474	13.6743	9.03072	9.91418	10.2923	12.1326	13.091
ENSMUSG00000086714	0.40671	0.470874	0.468159	0.143425	0.192382	0.238353	0.258539	0.332614
ENSMUSG00000026923	6.9062	5.55015	5.16196	3.78299	3.46607	4.70843	5.99113	6.30577
ENSMUSG00000026921	58.3835	49.9861	30.4558	26.6033	22.6935	57.0212	32.8575	48.6938
ENSMUSG00000026922	469.089	209.465	282.566	221.53	224.054	59.6203	65.016	51.9709
ENSMUSG00000036186	7.73313	4.11464	3.80878	2.41258	1.77114	1.84724	1.56888	0.926083
ENSMUSG00000077192	3.90928	2.82996	2.86656	0.587717	2.44006	1.62784	3.23712	1.60348
ENSMUSG00000082951	0.664325	0.879526	0.753839	0.111624	0.427787	0.795016	1.17375	1.06591
ENSMUSG00000036160	5.2904	5.26368	5.21931	5.00548	5.67822	6.13778	6.2023	7.17491
ENSMUSG00000015776	19.9974	16.5757	16.0755	14.3465	14.9383	11.0504	10.9313	11.8597
ENSMUSG00000062647	36.8121	31.9192	22.1772	68.7216	65.0075	45.6052	52.1066	40.7236
ENSMUSG00000015790	37.7719	31.9254	23.2454	32.2912	27.6027	30.1186	24.9737	26.9254
ENSMUSG00000014873	6.31164	6.60655	4.37282	7.92935	6.65201	6.44013	6.20068	6.20032
ENSMUSG00000014867	90.194	75.7127	90.4069	111.225	107.992	85.821	89.1279	93.2396
ENSMUSG00000049897	0.396665	0.402988	0.371969	0.306868	0.486248	0	0.106377	0.209309
ENSMUSG00000052406	9.96034	10.6645	8.20262	14.2997	13.8088	10.4948	11.8276	10.9047
ENSMUSG00000015488	8.96432	8.66896	6.90917	7.19086	6.53056	4.6375	5.074	6.3292
ENSMUSG00000036067	0.964231	0.698015	0.271939	27.0515	31.2497	14.9515	16.0414	10.8104
ENSMUSG00000036040	0.716951	0.620303	1.3073	0.278234	0.458758	0.472371	0.422814	0.653189
ENSMUSG00000009614	9.33472	8.27106	10.0737	5.07479	5.09477	2.4469	3.13224	4.18878
ENSMUSG00000009621	8.66423	8.01964	6.72629	8.87788	7.78572	6.03719	6.30291	4.99434
ENSMUSG00000109946	1.64558	1.71765	0.935459	1.47146	1.31843	1.35854	0.961926	1.41255
ENSMUSG00000026918	7.87083	9.16572	7.91146	5.77398	6.23453	4.69904	6.0471	6.00607
ENSMUSG00000026917	11.9482	10.5203	10.5467	12.6349	13.1872	12.0618	12.7792	13.8811
ENSMUSG00000085929	1.18377	1.8185	1.66737	0.483055	0.370252	0.726317	0.919133	1.01041
ENSMUSG00000015846	69.0665	39.5427	55.0424	44.3618	36.7104	22.5699	25.4892	45.4876
ENSMUSG00000085766	0.524738	0.159061	0.204496	0.242244	0.166817	0.125805	0.147831	0.237518
ENSMUSG00000026837	36.321	26.3756	58.7857	18.7444	18.0232	9.95375	13.1818	12.029
ENSMUSG00000086560	2.25011	1.72759	1.56532	0.638971	0.180058	0.490786	0.79046	0.461468
ENSMUSG00000026835	0	0	0	1.12013	2.90503	0.114625	0.0290108	0.052691
ENSMUSG00000026833	24.2392	19.957	14.3526	10.2259	10.7528	10.4107	12.7699	7.77416
ENSMUSG00000087196	0.995146	0.985084	0.266625	0.355322	0.794346	0.421783	0.29653	0.64629
ENSMUSG00000035829	0.323841	0.568106	0.290081	0.501636	0.586441	0.502594	0.283443	0.282514
ENSMUSG00000035772	13.5377	10.4124	12.3346	12.6684	11.5435	12.0304	11.3515	10.5866
ENSMUSG00000082895	45.8177	32.4629	36.7368	103.058	67.4692	86.9906	50.0821	41.3354
ENSMUSG00000026829	1.88916	2.18438	2.72126	13.5777	14.9175	2.43368	9.96559	3.27173
ENSMUSG00000063611	2.2098	2.40658	3.1322	13.1673	9.49422	3.14216	7.34087	4.81466
ENSMUSG00000026821	16.7876	12.5549	10.4016	41.7179	40.3923	19.7366	20.2963	14.4738
ENSMUSG00000026816	5.87853	4.69177	3.86811	4.87702	5.15624	4.57754	4.82161	4.05372
ENSMUSG00000026815	0.623325	0.0927854	0.206768	1.59679	1.06957	0.503221	0.849081	0.231322
ENSMUSG00000026812	3.26149	3.78826	3.29118	2.42358	2.26131	2.45924	3.34846	3.66987
ENSMUSG00000026809	0.254504	0.272767	0.116894	2.5271	2.15588	1.767	1.45605	0.944488
ENSMUSG00000026807	0.536513	0.362621	0.248641	1.0631	0.489435	0.229445	0.186657	0.320183
ENSMUSG00000035666	4.10205	3.92201	5.13693	2.55376	3.14241	2.67904	4.18542	4.41568
ENSMUSG00000026806	1.9597	1.43179	1.63899	3.32208	3.26	3.28332	3.36353	3.27412
ENSMUSG00000079502	0.0207006	0.0129419	0.0443698	0.226665	0.236052	0.35095	0.162843	0.0941069
ENSMUSG00000026803	3.17451	3.83404	2.96237	2.4301	3.48831	3.8224	3.9729	3.74262
ENSMUSG00000043535	4.06672	5.46992	5.97733	2.96771	3.5074	5.08461	7.48236	6.45705
ENSMUSG00000035513	7.03824	4.83433	4.22373	5.56077	5.30294	2.74653	3.10569	3.24474
ENSMUSG00000079499	4.1446	3.13652	3.09498	2.73095	2.76938	2.64577	2.91112	2.8165
ENSMUSG00000026799	4.31593	3.42673	2.47977	3.47659	3.66026	4.86877	4.11926	3.76213
ENSMUSG00000039844	26.9716	18.4075	24.2706	13.5163	14.6475	18.6839	20.146	28.4936
ENSMUSG00000039826	10.7287	4.51646	4.29502	3.34504	3.39709	4.03875	4.09612	4.05491
ENSMUSG00000026798	4.32278	4.06634	2.9372	2.77691	2.31797	4.00074	2.39998	3.34189
ENSMUSG00000059316	16.9899	13.493	14.4015	8.89728	9.75429	8.29333	8.15297	8.53132
ENSMUSG00000069020	7.89681	7.22086	5.85536	10.5374	9.95677	7.99185	7.53284	7.64121
ENSMUSG00000039798	0.618132	0.434758	0.414034	0.110354	0.334811	0.240157	0.193398	0.10036
ENSMUSG00000039787	4.59209	4.30642	6.72815	3.9978	4.62857	2.84008	2.48023	1.89783
ENSMUSG00000026790	5.75274	5.52582	5.6517	5.00818	4.99067	4.86489	5.43578	4.97906
ENSMUSG00000019715	8.41056	7.44799	7.77514	5.08949	5.74322	6.37429	6.11368	6.09677
ENSMUSG00000057738	44.3832	33.8908	42.7907	15.5076	17.0662	24.372	25.7196	29.6718
ENSMUSG00000039715	8.18575	6.34851	5.60169	6.25935	5.10434	4.64546	4.14966	6.34052
ENSMUSG00000054766	17.9304	26.8839	30.1721	27.8546	29.1407	32.401	35.1327	33.6558
ENSMUSG00000026785	8.02967	6.34495	6.27963	3.45199	3.56938	8.14484	6.76486	6.66567
ENSMUSG00000015335	6.92293	7.17239	5.42996	9.98164	10.299	9.38951	8.00847	6.67983
ENSMUSG00000039686	7.72527	6.29278	6.00338	5.68519	5.28238	3.23154	3.86708	4.6151
ENSMUSG00000039678	19.2111	17.2712	22.7659	29.9201	30.231	18.2331	24.8598	21.0882
ENSMUSG00000085401	4.56857	3.92514	6.57826	5.23062	5.24157	1.96407	5.93305	6.73496
ENSMUSG00000015337	14.7676	6.0699	7.33825	11.1174	7.85467	5.97758	4.09284	5.07745
ENSMUSG00000039660	7.67856	5.92316	5.40551	7.83518	7.09532	5.90473	5.84618	5.50831
ENSMUSG00000039648	4.91523	6.80816	5.00876	5.13121	4.02621	3.42355	3.53503	2.20856
ENSMUSG00000100747	0.855258	0.784228	0.977687	0.470503	0.43345	0.300735	0.462122	0.715901
ENSMUSG00000007476	3.81414	4.98987	8.08741	4.58004	4.90574	5.52935	5.58155	6.5591
ENSMUSG00000099041	0.160212	0.392641	0.288456	0.158648	0.152	0.210051	0.238316	0.274688
ENSMUSG00000079484	2.15679	3.33588	4.28328	3.78599	3.45018	2.84205	3.01173	2.42967
ENSMUSG00000075419	67.0331	36.2353	58.6143	21.6561	21.5495	27.2533	24.6846	30.4479
ENSMUSG00000052533	8.35968	5.89298	8.00302	6.34369	5.76426	6.87117	8.36537	8.98167
ENSMUSG00000026860	76.6651	72.9746	62.466	45.6982	42.2186	36.7588	36.4505	49.8205
ENSMUSG00000026858	23.9865	17.477	20.8716	8.36328	8.81374	6.77886	9.19386	9.35968
ENSMUSG00000026856	16.608	12.2897	12.9012	11.446	10.7672	7.57679	8.96341	8.7837
ENSMUSG00000026853	86.6594	61.3073	55.9388	58.8463	50.4211	35.9778	38.1317	35.0802
ENSMUSG00000039515	59.2654	38.7182	45.0793	51.9185	47.9952	38.5895	38.3513	33.6515
ENSMUSG00000089762	5.68895	2.77194	2.05037	4.88662	3.86923	6.72736	3.83677	6.6004
ENSMUSG00000047363	0.0441972	0.331581	0.118416	0.357699	0.80638	0.474559	0.0948221	0.0287035
ENSMUSG00000044320	0.214312	0.255792	0.229679	0.231883	0.222167	0.396367	0.487658	0.29102
ENSMUSG00000026857	8.25064	6.22631	5.9191	7.20888	6.83598	7.52601	5.234	5.20702
ENSMUSG00000039483	5.9172	5.08237	4.00824	6.18556	6.28625	6.55242	5.02084	4.39742
ENSMUSG00000039476	0.858679	1.64516	0.727293	1.35825	1.50349	0.673099	0.79236	0.215869
ENSMUSG00000050737	33.3496	62.6492	32.4607	42.1213	48.2032	19.8032	22.5602	14.3583
ENSMUSG00000026848	13.2558	13.1579	10.081	10.6603	10.7671	10.2975	10.9601	10.1188
ENSMUSG00000026849	18.0244	13.3114	12.6639	23.6171	25.2107	21.0182	17.4659	17.7179
ENSMUSG00000026851	16.1879	13.8116	10.3204	16.4933	17.2375	13.645	13.0985	12.0564
ENSMUSG00000026854	3.37344	2.93384	1.77215	2.6241	2.2119	1.2698	1.54658	1.41232
ENSMUSG00000075415	11.9278	15.92	13.2619	18.1378	19.0427	10.7606	17.2035	16.1928
ENSMUSG00000087269	4.80559	4.62219	3.75193	3.80957	2.67795	2.62972	1.55506	2.96561
ENSMUSG00000000194	5.00805	5.29636	5.05933	6.316	6.4958	4.8115	6.14054	5.42717
ENSMUSG00000062661	0.723778	1.01448	0.706865	1.03927	0.830659	0.778462	0.893287	0.856708
ENSMUSG00000055632	2.72048	3.5411	1.08111	0.185021	0.194225	0.169974	0.316603	0.671602
ENSMUSG00000076441	0.765047	2.46185	0.422009	18.3931	19.6853	18.0695	20.2112	8.89953
ENSMUSG00000026843	5.87362	6.04655	6.82631	5.80681	6.27151	4.44305	5.7342	5.69055
ENSMUSG00000039356	5.60487	5.23267	5.58346	5.4083	5.705	6.64311	7.03469	7.2923
ENSMUSG00000026842	8.65178	8.5543	8.78016	7.4015	8.01011	5.19902	7.20229	6.1725
ENSMUSG00000043102	0.380433	0.174032	0.0894975	0.282715	0.211616	0.419494	0.119443	0.108469
ENSMUSG00000026840	3.40214	2.77653	5.99239	3.9908	2.9287	2.61053	1.50509	2.19502
ENSMUSG00000001864	1.54926	1.10335	0.786859	0.44895	0.356401	0.814613	0.587692	0.568696
ENSMUSG00000001855	3.76781	3.07284	3.56186	4.08013	3.78861	2.93649	4.3032	3.5609
ENSMUSG00000050592	0.577468	0.460525	0.662731	4.14757	4.51303	2.59016	3.75903	1.52966
ENSMUSG00000051373	2.32644	1.22568	1.05053	1.76711	1.29961	0.679517	0.878603	0.492311
ENSMUSG00000039262	17.5659	14.097	15.8791	8.59918	9.05286	8.16882	11.6757	12.1285
ENSMUSG00000039254	10.4387	7.50145	7.75784	6.60739	6.06901	3.63097	4.30544	4.43011
ENSMUSG00000002550	47.3681	57.241	47.929	53.5145	43.7971	22.272	18.8226	9.84822
ENSMUSG00000066068	2.13516	0.213582	4.85109	51.5565	1.09077	31.6618	13.9257	7.21063
ENSMUSG00000044627	34.8602	25.5598	22.6833	26.2136	25.1777	29.9665	19.3562	22.0519
ENSMUSG00000002546	21.357	19.1099	19.4644	18.4778	18.3343	12.9372	13.2428	15.355
ENSMUSG00000026825	6.22969	5.06578	4.05351	3.57176	3.96492	1.79535	1.48751	1.38445
ENSMUSG00000039205	6.84346	7.6689	6.1366	7.7212	8.27307	5.36582	6.13563	6.06394
ENSMUSG00000039195	15.6059	11.6476	9.49691	25.9555	22.0814	16.4079	8.56503	5.99729
ENSMUSG00000026822	0.911173	4.07824	1.88643	119.005	85.3228	57.8119	44.0732	8.94356
ENSMUSG00000026820	8.88123	5.78748	6.89396	7.07584	6.22095	4.10864	3.3024	4.20558
ENSMUSG00000083004	0.947413	0.394878	2.56254	2.4485	1.48162	2.34558	3.93617	1.23058
ENSMUSG00000026819	11.3169	3.4426	6.92679	4.03911	4.19446	7.16069	6.36884	9.68739
ENSMUSG00000039164	2.03256	1.6359	1.50227	1.92417	1.96077	1.53152	1.76266	1.54762
ENSMUSG00000103175	0.0391625	0.0734523	0.0139902	0.174013	0.0476347	0.147544	0.14937	0.0847792
ENSMUSG00000039157	5.67271	4.76418	2.81661	7.90792	8.63852	6.29515	6.38459	3.54162
ENSMUSG00000026810	18.6022	16.3336	12.2717	22.9863	22.8025	23.143	15.5894	13.6382
ENSMUSG00000079442	2.84497	2.39948	3.21959	8.52144	7.46873	5.46494	6.08271	5.43136
ENSMUSG00000026811	7.56396	5.51533	6.855	9.08709	9.20032	4.57737	4.51785	3.74379
ENSMUSG00000026817	4.82853	5.05529	6.06153	7.15052	6.61203	3.62249	3.01116	1.7822
ENSMUSG00000026814	72.5005	45.3856	49.3906	51.2975	53.2978	90.368	74.3418	69.7777
ENSMUSG00000009566	5.87901	4.72503	3.65172	4.31219	4.13151	4.07725	3.106	3.92478
ENSMUSG00000009555	14.4484	12.7928	12.1767	18.1987	18.5269	13.8337	13.117	12.7841
ENSMUSG00000059013	11.8332	7.47589	10.9796	9.90797	8.44174	13.1456	9.07854	11.1836
ENSMUSG00000009551	0.322646	0.379701	0.630541	0.144568	0.103883	0.943846	0.271457	0.665597
ENSMUSG00000039021	0.119045	0.101007	0.0683467	0.267178	0.228833	0.115328	0.0912151	0.104924
ENSMUSG00000009563	9.78621	10.1099	10.1253	14.4305	12.7292	9.25926	9.47574	9.06783
ENSMUSG00000053746	2.72788	1.55585	1.05143	3.34921	3.92924	2.67749	2.39575	2.08241
ENSMUSG00000038987	0.320597	0.190891	0.196334	0.65412	0.765981	0.241569	0.349369	0.257783
ENSMUSG00000026797	4.14698	3.73778	4.96274	9.26327	10.0998	9.74276	9.19635	7.87847
ENSMUSG00000087496	0.389578	0.208767	0.656091	1.80169	0.558476	0.377415	0.716412	0.289153
ENSMUSG00000026796	18.608	15.4896	21.6306	33.4038	31.7018	25.7293	21.1189	23.2787
ENSMUSG00000026792	6.32922	6.03284	4.57106	3.95558	3.71761	3.01893	3.0125	3.59966
ENSMUSG00000038900	19.7466	17.0552	14.4724	45.7968	41.6262	42.5553	25.9222	26.2859
ENSMUSG00000026791	13.9054	12.5615	10.6213	10.9998	10.562	7.48041	6.561	9.65188
ENSMUSG00000038860	0.969657	0.978754	1.95583	1.58272	1.79121	1.16802	0.915158	1.09097
ENSMUSG00000038831	1.89763	2.09336	1.09858	0.949005	1.38166	1.16259	1.91259	1.64935
ENSMUSG00000004105	30.2095	42.8356	59.0096	9.77858	9.31761	9.33688	12.7178	18.5362
ENSMUSG00000068966	2.64436	3.29619	5.04208	2.77234	2.80625	2.21717	4.27629	3.4454
ENSMUSG00000026788	4.32988	4.41311	6.36166	3.91976	3.67491	2.93159	4.41611	4.66529
ENSMUSG00000081244	0.463693	0.165656	0.0709916	0.756865	1.4503	1.04817	0.284235	0.258122
ENSMUSG00000038740	4.7228	3.36448	4.04249	4.31338	3.93423	2.23349	2.86641	2.36496
ENSMUSG00000038718	1.05365	1.31747	1.26737	1.92179	1.82505	1.70843	1.62147	1.18378
ENSMUSG00000038696	14.232	14.2565	13.1514	11.2447	10.7918	11.1472	13.0059	12.0457
ENSMUSG00000081992	114.593	141.625	151.186	110.794	45.7021	164.022	145.257	142.079
ENSMUSG00000026867	5.85341	6.28156	6.95483	4.77013	5.03702	5.99952	7.70241	8.09043
ENSMUSG00000026864	104.527	139.427	114.568	145.508	157.842	203.196	246.732	235.242
ENSMUSG00000070953	6.45867	4.5677	4.90706	5.66822	5.28131	6.02018	4.77675	4.24541
ENSMUSG00000035949	9.09308	9.16809	10.8479	9.37922	9.05142	9.53752	8.54101	9.4977
ENSMUSG00000026869	7.53545	7.20523	6.24402	5.40797	5.33216	5.66377	5.67907	5.42079
ENSMUSG00000026870	0.100136	2.47636	0.131164	0.211877	0.0913495	0.100603	0	0
ENSMUSG00000026873	0.495861	0.761544	1.05706	1.05717	1.21938	1.67524	1.84244	1.07811
ENSMUSG00000026875	0.960842	0.924172	0.44886	5.75308	7.88034	7.44874	5.71296	3.72007
ENSMUSG00000083533	14.1488	10.9809	10.806	12.0781	11.127	11.5801	11.863	13.9417
ENSMUSG00000035875	0.596612	0.400833	0.419898	0.559584	0.422411	0.332126	0.241988	0.393248
ENSMUSG00000057110	2.94664	3.23138	3.13223	4.03088	4.03698	4.92938	6.96581	3.88617
ENSMUSG00000026878	10.137	14.7468	14.2995	11.2447	12.0462	11.1116	14.9705	13.1979
ENSMUSG00000026879	4620.92	2719.43	2229.04	1003.66	742.66	1093.05	1166.56	2693.45
ENSMUSG00000026880	37.9863	37.4431	49.6263	79.9021	78.9117	64.5635	62.6584	47.7177
ENSMUSG00000075391	2.83826	3.1206	1.67822	1.63078	1.38389	2.10174	1.46983	1.6526
ENSMUSG00000035778	11.858	11.5963	11.0146	17.5454	19.0832	21.2965	25.259	15.8142
ENSMUSG00000026883	25.3769	23.9494	25.2308	10.2097	8.92304	7.31637	9.56046	15.6312
ENSMUSG00000026885	0.337465	0.354448	0.368895	0.430564	0.369424	0.266992	0.0965344	0.350662
ENSMUSG00000026895	112.958	95.3705	93.1004	120.137	125.923	141.967	89.331	83.5413
ENSMUSG00000026890	3.72485	2.40296	3.11358	1.80828	1.33033	7.17422	4.72128	5.01435
ENSMUSG00000026889	6.49418	8.2774	7.14443	4.76943	4.93482	7.65044	6.17905	7.78214
ENSMUSG00000026887	7.22278	6.23717	6.04264	3.86515	3.97234	6.65059	5.70452	6.77715
ENSMUSG00000087187	1.02301	2.59957	0.99026	4.65032	4.06411	2.68547	2.17119	1.02872
ENSMUSG00000047250	6.66393	18.1076	6.16753	13.1428	12.0308	12.3055	7.75109	5.03173
ENSMUSG00000106933	0.0268637	0.974109	0.129554	0.28136	0.171545	0.0910874	0.13448	0.139571
ENSMUSG00000083716	7.99926	5.09093	5.69811	7.7533	12.9779	24.7954	3.97361	3.11081
ENSMUSG00000083815	0.398228	0.531135	0.483687	0.657232	0.363285	0.540114	0.759442	0.620703
ENSMUSG00000009030	7.12467	9.86825	10.3204	5.34978	5.15864	5.70393	8.84405	7.07226
ENSMUSG00000075376	1.45179	3.03012	2.66385	1.19784	1.56428	2.10545	3.31366	3.05417
ENSMUSG00000066798	1.96209	4.58587	4.58944	2.1889	2.38494	3.29322	5.29155	5.26372
ENSMUSG00000050714	0.652576	1.67131	1.34659	0.38698	0.462151	0.682575	1.51878	1.05209
ENSMUSG00000035437	4.45225	5.31937	4.76688	2.82272	2.9578	3.18523	3.57815	4.21977
ENSMUSG00000026915	0.687149	1.2204	0.756746	0.423676	0.477793	0.580423	0.663561	0.577964
ENSMUSG00000053164	0.138233	0.172845	0.116956	0.0207818	0.0199111	0	0.0832477	0.0188999
ENSMUSG00000035403	1.15157	0.846705	1.13419	1.54045	1.28726	2.15856	0.649551	0.395006
ENSMUSG00000035392	3.47809	2.98562	2.58552	7.16598	6.44105	4.23317	6.01517	3.75665
ENSMUSG00000107529	0.104276	0.0118532	0.0101594	0.243703	0.449687	0.535715	0.189821	0.172381
ENSMUSG00000000247	0.0123648	0	0	0.0412057	0.0225595	0.083851	0.132639	0.224845
ENSMUSG00000026749	5.00901	3.88597	3.14049	4.91896	4.82848	5.78173	5.42401	5.28458
ENSMUSG00000026750	14.9411	21.7595	20.9897	15.0652	14.6802	15.0925	21.4155	20.6855
ENSMUSG00000026751	0.0384237	0.0320297	0.0823576	0.0731701	0.0759463	0.195427	0.0824355	0.149724
ENSMUSG00000063972	0.531943	0.649447	0.387227	0.291469	0.345637	0.30912	0.405537	0.365021
ENSMUSG00000046618	1.06612	0.833921	1.45559	0.282745	0.293102	0.467682	0.765908	0.240278
ENSMUSG00000035295	0.160817	0.248397	0.111519	0.216172	0.207114	0.149687	0.135303	0.282606
ENSMUSG00000062997	66.6615	26.7626	30.9829	91.519	92.7753	94.5134	41.6626	43.4633
ENSMUSG00000026755	10.6692	13.3029	9.31177	12.0272	11.2037	13.3964	11.4256	10.1407
ENSMUSG00000026754	5.96985	6.98323	5.88085	4.07405	4.44128	4.68186	5.45077	5.61464
ENSMUSG00000035236	0.917703	2.11335	2.00711	0.391843	0.554103	0.915347	1.53921	1.16626
ENSMUSG00000082315	0.0114354	0.0929417	0.153192	0.0108882	0.031296	0.0258497	0.106314	0.0965466
ENSMUSG00000026753	11.3856	17.912	17.4155	10.1308	11.2172	16.2324	18.3126	18.5115
ENSMUSG00000083240	5.02102	1.71224	2.20134	6.0846	5.27445	7.30868	3.37313	2.17391
ENSMUSG00000082536	35.297	38.3879	45.5257	168.779	60.1522	80.4854	108.568	159.688
ENSMUSG00000081999	5.12824	3.84737	4.66057	6.21098	5.87588	11.7778	5.16375	7.03401
ENSMUSG00000080994	0.203331	0.0726406	0.06226	0.331887	0.635962	0.229813	0.0830919	0.037729
ENSMUSG00000026866	0.0265011	0.0386593	0.00473354	0.26074	0.374723	0.619021	0.536976	0.183583
ENSMUSG00000049744	0.384996	0.446734	0.501724	2.0792	2.27305	1.33327	3.06165	1.94426
ENSMUSG00000036890	1.15447	1.07515	1.45386	1.41236	1.32818	1.64943	1.83252	2.02013
ENSMUSG00000083849	0.080861	0.0505537	0.0866589	0.0384958	0.165973	0.0456963	0.36142	0.249444
ENSMUSG00000026872	11.3501	10.9514	9.59515	5.86125	6.58722	5.00884	12.5388	8.83066
ENSMUSG00000052248	1.17371	1.99661	1.53577	1.76729	1.91734	2.09785	3.18181	3.06676
ENSMUSG00000100135	0.381449	1.1447	1.71696	0	0.0695956	0.603582	3.49173	4.55822
ENSMUSG00000086644	3.74164	1.7746	1.3136	2.88693	1.94206	3.35401	1.01496	1.75964
ENSMUSG00000052155	3.03785	5.67385	5.09851	1.48263	1.83881	3.03402	4.03075	4.32427
ENSMUSG00000026761	2.90965	5.46867	4.03542	1.81343	2.43508	4.72507	5.77109	5.15101
ENSMUSG00000036792	0.817598	1.09496	1.2187	0.807452	0.702946	0.680163	1.19117	1.05478
ENSMUSG00000081272	17.6908	21.6271	24.2555	36.7727	42.1268	28.9129	38.9048	25.7293
ENSMUSG00000069495	4.92069	6.90468	6.94046	4.8614	4.76847	4.48977	7.45151	7.31519
ENSMUSG00000026764	0.482948	15.5818	0.334183	1.01382	0.985213	0.898286	1.04429	0.849563
ENSMUSG00000026765	0.229455	0.430362	0.111776	0.099307	0.0856314	0.624774	0.238682	0.0812826
ENSMUSG00000050447	0.152948	0.418915	0.117082	0.520103	0.485023	0.592691	0.166674	0.179742
ENSMUSG00000026766	39.9694	36.6938	34.3724	23.1862	26.734	34.4038	31.0648	30.3148
ENSMUSG00000085862	0.194958	0.225021	0.112505	0	0.0136808	0.18645	0.150148	0.175312
ENSMUSG00000115545	0.602581	0.69964	0.553532	0.163927	0.431912	0.340531	0.36937	0.614965
ENSMUSG00000083449	0.188605	0.196525	0.336882	0.538741	0.630871	0.817151	0.4496	0.367465
ENSMUSG00000083270	1.05326	3.998	2.64727	1.45654	1.64716	1.84235	4.42974	4.08792
ENSMUSG00000017144	3.91578	6.50532	6.39005	7.20006	7.9773	6.21963	8.67712	8.20628
ENSMUSG00000081173	1.21953	1.15396	1.55423	1.19255	1.14258	1.2666	0.56571	0.984663
ENSMUSG00000087701	1.15688	0.344417	0.472318	1.52115	0.80409	1.24529	0.551558	0.500885
ENSMUSG00000036249	6.48808	7.19688	6.55533	11.6972	12.261	16.1935	16.2434	19.8825
ENSMUSG00000026946	9.89457	11.2689	10.6331	25.8079	25.7047	47.3563	40.9226	41.2883
ENSMUSG00000053475	1.22296	1.66818	1.37873	4.34017	5.46231	3.91335	6.86042	7.90114
ENSMUSG00000036202	1.20489	2.36979	2.17246	1.08076	1.3256	2.17424	4.03839	4.08381
ENSMUSG00000026950	0.0572159	0.232512	0.0832179	0.0836627	0.0661763	0.295625	0.208972	0.132709
ENSMUSG00000036093	13.326	21.5472	26.5182	15.8915	20.0214	19.596	25.4158	27.0852
ENSMUSG00000085315	0.63419	1.32825	0.86657	0.181153	0.0723176	0.376314	0.294799	0.679585
ENSMUSG00000017412	0.115145	0.511495	0.331236	0.126946	0.12992	0.130142	0.277375	0.314865
ENSMUSG00000025201	0.628685	0.31444	0.404258	0.897901	0.401463	1.13691	1.52864	0.898248
ENSMUSG00000055371	6.1263	7.02142	8.10642	5.5361	6.01356	6.74535	8.97578	7.26439
ENSMUSG00000036053	3.51296	4.88664	4.50336	5.74911	7.85131	6.36696	10.697	7.39207
ENSMUSG00000061136	4.81479	7.26404	8.27163	4.52999	5.83035	6.63945	11.5964	9.32345
ENSMUSG00000026960	4.06936	7.33715	7.33317	5.64452	5.16969	5.42838	7.83232	6.96919
ENSMUSG00000080716	0.73074	1.06599	0.652614	2.02934	1.77765	1.72065	2.17744	1.58191
ENSMUSG00000082301	6.43244	4.89864	6.1277	13.8119	13.3056	8.16777	12.4184	8.01117
ENSMUSG00000082971	7.72084	3.63446	3.54341	3.97839	4.20944	5.62597	2.33852	2.59561
ENSMUSG00000082578	0.235825	0.0491454	0.0842448	0.636197	0.645396	1.155	0.112433	0.0510516
ENSMUSG00000026826	0.48845	1.07927	0.623866	0.821848	0.683645	0.506692	0.803897	0.730041
ENSMUSG00000054181	2.25592	2.86485	1.30328	1.66132	0.852128	0.976072	1.08394	1.85426
ENSMUSG00000026827	12.2505	16.2771	13.04	8.31975	11.3533	6.01836	10.1132	9.4642
ENSMUSG00000026830	0	0	0	0.0995966	0.143135	0.0422235	0.0961786	0.00970471
ENSMUSG00000026832	0.861813	0.785539	0.699179	5.39124	6.20135	7.46474	9.54432	5.44528
ENSMUSG00000086862	0.0201328	0.0251738	0	0.134186	0.0550986	0.0910199	0.316753	0.392253
ENSMUSG00000026834	14.2752	29.7054	28.2921	3.97968	4.04223	4.19549	13.1185	17.8281
ENSMUSG00000026836	6.76589	10.64	9.90913	4.25727	4.07888	5.39683	6.42732	8.81733
ENSMUSG00000026839	0.895858	0.875131	0.41254	0.289883	0.306468	0.36388	0.320334	0.618171
ENSMUSG00000036641	0.016412	0.0342023	0.0293147	0.0312534	0.0224579	0.111297	0.0312986	0.0390818
ENSMUSG00000026991	18.674	18.4763	16.3511	11.5274	12.0646	15.2272	13.1096	13.9883
ENSMUSG00000081157	5.92682	6.84076	5.16519	5.45717	7.78335	4.78482	5.21666	6.00633
ENSMUSG00000035168	7.88865	5.62883	6.29277	2.57708	2.37387	4.82674	4.46843	5.05543
ENSMUSG00000026988	15.2327	11.5338	9.60242	6.84221	6.6657	6.85082	6.61819	7.67693
ENSMUSG00000026987	3.56538	4.1996	3.91692	1.95665	2.34474	3.14567	3.91676	3.3906
ENSMUSG00000082330	15.4493	0.10239	21.1205	3.92441	0.273906	0.215955	11.1266	0.0354539
ENSMUSG00000026977	3.92581	8.61487	7.21011	3.46171	3.72201	4.68231	8.51976	9.0237
ENSMUSG00000060703	71.4684	89.2627	70.2083	108.728	111.693	90.6611	100.155	112.265
ENSMUSG00000080198	9.51217	5.8124	8.30298	23.4006	2.90559	17.9509	0.677179	10.2308
ENSMUSG00000026980	0.243862	0.231151	0.379376	1.99985	2.38969	2.19165	2.31216	1.05753
ENSMUSG00000054580	1.6858	1.85721	1.78852	1.28518	1.43483	2.65857	2.23347	2.3107
ENSMUSG00000026970	18.341	27.0162	25.7082	19.7927	24.269	33.9663	44.6016	41.2001
ENSMUSG00000064289	10.5188	8.09991	7.95942	7.63569	9.27881	10.8364	14.6499	10.7578
ENSMUSG00000026914	22.7867	25.8911	24.2968	28.2162	25.927	33.8205	33.2115	27.8585
ENSMUSG00000035000	5.08026	8.08277	7.23634	3.98185	4.35217	9.15696	5.3298	3.17093
ENSMUSG00000000394	0	0.113653	0	0.415414	0.928686	0.308197	0.208008	0
ENSMUSG00000000392	1.88032	2.47709	2.08712	1.32449	1.26462	0.937917	0.891895	1.27724
ENSMUSG00000026896	3.87846	5.22389	6.64122	8.27885	8.64505	15.1208	20.5955	22.9676
ENSMUSG00000026893	2.67688	4.18392	2.52729	3.09495	3.83741	3.21462	6.03933	4.29446
ENSMUSG00000059742	0.0695657	0.142743	0.0898469	0.112093	0.130177	0.177413	0.112255	0.125111
ENSMUSG00000075324	0.501283	0.827781	0.805839	0.124512	0.183913	0.406453	0.806601	0.626338
ENSMUSG00000084104	7.18107	3.28083	4.88398	10.1247	8.23068	8.53258	11.8512	3.58745
ENSMUSG00000026888	4.15798	1.66843	0.644112	0.331117	0.306898	1.39704	1.78954	1.89026
ENSMUSG00000034903	10.0699	11.1095	12.4005	2.47994	2.97597	8.17272	8.11647	11.1852
ENSMUSG00000086881	2.96697	2.06896	1.8956	1.24952	0.884858	2.83749	0.897689	1.25988
ENSMUSG00000061171	0.207514	0.180845	0.431308	0.0838235	0.160622	0.163468	0.116923	0.0898456
ENSMUSG00000057182	0.00435977	0.0054514	0.0350428	0.014529	0.0119316	0.0344932	0.0498858	0.00566284
ENSMUSG00000075318	0.121589	0.176039	0.137166	0.0385903	0.0467031	0.0385755	0.0762752	0.0415606
ENSMUSG00000026994	0.0372554	1.0559	0.00665445	0.218748	0.356856	1.14392	1.15453	0.879093
ENSMUSG00000034848	1.35181	1.36833	1.34213	0.785649	0.771414	0.853231	1.06718	0.885526
ENSMUSG00000034810	25.4048	33.7188	32.8788	5.91337	6.0235	11.1399	22.1225	31.8105
ENSMUSG00000082218	2.86466	3.51305	3.18814	4.14382	4.12096	7.28496	5.35799	5.86751
ENSMUSG00000027022	0.00906893	0	0	0.00215874	0.00206829	0.176814	0.0583703	0
ENSMUSG00000034780	0.132184	0.531262	0.849974	0.988893	0.951764	0.250779	1.11411	0.797143
ENSMUSG00000027030	5.69493	6.9084	7.90665	6.74801	5.65523	9.10672	8.72553	7.60352
ENSMUSG00000075312	23.6828	16.1194	23.9062	16.757	15.0638	16.8626	13.0521	13.7344
ENSMUSG00000082836	0.557111	1.21906	0.447793	0.729372	0.698811	1.49547	1.09564	0.723623
ENSMUSG00000027035	3.06019	4.54961	3.71252	10.9674	11.8311	12.1714	21.2676	18.471
ENSMUSG00000034738	1.1652	1.13318	2.49749	2.23258	2.91328	2.47133	2.32497	2.11137
ENSMUSG00000005233	0.391883	1.90676	2.88509	1.72776	1.43776	3.50487	3.70421	1.65982
ENSMUSG00000027068	0.304518	0.468023	1.43459	0.573851	0.688705	1.90733	1.21591	0.766346
ENSMUSG00000027070	0.387036	0.75845	0.773805	1.76516	1.69861	2.14495	1.01411	0.257694
ENSMUSG00000063145	2.43266	2.97232	2.44043	1.63936	1.38827	2.02132	1.62055	1.97665
ENSMUSG00000027086	2.70989	2.88943	3.18765	1.5331	2.04456	2.33908	2.36935	2.5796
ENSMUSG00000042133	5.31012	7.98185	7.45045	6.27863	7.44928	7.92545	12.2534	10.5804
ENSMUSG00000082345	1.00357	0.235285	0.470545	0.895827	2.23156	4.82069	1.61482	0.407351
ENSMUSG00000070883	0.828153	1.18155	0.67134	0.525683	0.484285	1.27202	0.95671	0.96535
ENSMUSG00000083007	32.3303	26.1352	0.139712	1.40676	72.782	1.08052	32.568	0.112885
ENSMUSG00000027088	3.77159	5.24864	4.57245	2.7679	2.98341	3.60427	4.86576	5.57428
ENSMUSG00000042155	0.887843	2.03412	1.49522	0.309789	0.598649	0.704305	0.39437	0.322325
ENSMUSG00000068882	32.4527	43.9744	43.5251	31.9054	34.7552	48.3185	64.5806	54.9728
ENSMUSG00000051730	2.74155	4.04113	3.58308	2.42997	2.56198	2.8341	3.61835	3.25697
ENSMUSG00000085735	1.30299	1.1201	0.392742	0.27139	0.297164	0	0.407673	0.793328
ENSMUSG00000044308	9.62965	13.11	15.6838	5.95203	5.78931	6.939	12.0225	11.9561
ENSMUSG00000047965	29.9267	21.232	23.0238	47.7888	38.298	121.726	29.9895	28.6965
ENSMUSG00000014959	24.322	23.0548	23.0957	28.4486	26.7724	25.9791	23.8321	21.5745
ENSMUSG00000041997	8.92721	9.80911	10.2732	7.74508	7.94103	7.0269	11.1544	8.93086
ENSMUSG00000041975	1.61188	2.1126	2.00843	1.55324	1.42615	1.65719	1.56937	1.41889
ENSMUSG00000041966	1.42083	2.08827	2.07183	1.19989	1.03339	1.56832	2.13123	1.57209
ENSMUSG00000027015	1.02248	0.521573	1.85357	0.285768	0.436214	0.873921	0.349238	0.317153
ENSMUSG00000027012	10.7325	15.1177	13.0417	12.6737	12.9176	14.8922	15.3552	13.5057
ENSMUSG00000027010	2.04563	2.34969	1.86723	5.61077	5.44316	4.8248	5.47074	3.44502
ENSMUSG00000027018	4.11246	6.63657	7.29177	7.94782	8.93688	13.1891	16.0981	11.7955
ENSMUSG00000041921	9.17079	8.38321	6.60142	5.7624	5.83222	5.18937	4.94879	6.42242
ENSMUSG00000084946	0.133297	0.250008	0.232138	0.0793238	0.0912001	0.150657	0.428968	0.194779
ENSMUSG00000064263	0.59318	1.16554	0.817345	0.080685	0.309217	0.0957768	0.484811	1.15571
ENSMUSG00000027111	24.21	22.2195	35.847	7.48136	6.96748	20.775	20.6473	27.3497
ENSMUSG00000006494	6.70688	9.42518	8.55723	10.1623	9.86391	7.54488	8.18456	7.60495
ENSMUSG00000049044	0.431163	0.574722	0.518748	0.437641	0.374776	0.832119	0.378157	0.665697
ENSMUSG00000004085	5.37578	5.69051	5.17196	2.87441	2.76858	2.54321	4.02389	3.571
ENSMUSG00000055612	1.13658	0.837851	2.05437	2.92353	2.14333	4.3811	3.95491	2.20341
ENSMUSG00000027109	13.5438	18.5528	20.2088	10.5839	11.3559	12.3707	21.7575	20.1448
ENSMUSG00000084213	0.0914451	1.94381	0.294006	0.261208	0.834209	1.24026	0.915549	2.61308
ENSMUSG00000063714	6.57666	5.02539	4.4704	5.16031	3.99972	3.9575	3.87584	4.4689
ENSMUSG00000027108	12.4851	15.287	15.3584	14.0663	12.9829	14.7491	15.8174	13.6312
ENSMUSG00000041777	6.82633	8.93331	7.87785	6.96628	7.17634	6.17039	6.57876	7.22507
ENSMUSG00000008226	6.23843	7.34202	5.40421	2.83569	2.68085	4.01636	3.92892	4.76216
ENSMUSG00000041762	2.57807	2.51175	1.65601	1.37835	1.34285	1.24091	1.29698	1.16726
ENSMUSG00000075284	8.0197	6.90594	8.06651	16.5964	18.2374	14.3226	22.6115	13.2168
ENSMUSG00000086382	1.66597	2.27688	1.41173	0.442674	1.37841	1.57642	0.443315	0.654203
ENSMUSG00000086544	0.383026	0.490068	0.334119	0.407103	0.316912	0.201354	0.191106	0.277678
ENSMUSG00000056486	1.69398	2.20883	1.90233	0.479407	0.27637	0.757163	0.714048	1.01978
ENSMUSG00000027104	5.73571	7.88115	7.78237	4.182	4.66952	4.66427	6.92262	7.13978
ENSMUSG00000097377	0.234131	0.263479	0.175643	0.100317	0.0747552	0.0793874	0.0669749	0.228082
ENSMUSG00000018770	166.89	194.259	237.79	142.02	151.11	139	135.915	132.372
ENSMUSG00000009207	0.501409	1.25762	1.38633	0.839009	0.676645	1.02277	2.21089	1.66479
ENSMUSG00000075279	2.20083	2.10783	1.90698	3.21015	4.39988	4.02229	2.00925	1.52054
ENSMUSG00000050368	0.089733	1.30901	0.496863	0.085439	0.25922	0.287357	0.256688	0.194255
ENSMUSG00000043342	3.56019	5.67581	3.81547	2.15496	1.70509	4.67058	1.92772	1.7341
ENSMUSG00000052371	1.96696	2.36487	1.80396	0.801358	0.992076	1.29327	0.798009	1.05633
ENSMUSG00000027102	9.53145	17.9203	13.9699	5.99368	5.2008	13.7933	9.11679	10.9404
ENSMUSG00000079277	0.0583232	0.469971	0.0763952	0.135746	0.0827641	0.292975	0.129763	0.168345
ENSMUSG00000115956	0.137918	0.238778	0.102328	0.0202028	0.0193563	0.203844	0.045522	0.151579
ENSMUSG00000100642	0.269513	0.356252	0.239322	0.0806507	0.126444	0.50479	0.17622	0.350066
ENSMUSG00000075277	0.125862	0.584539	0.0963475	0.0770394	0.0574088	0.365797	0.231453	0.210189
ENSMUSG00000027099	10.6346	13.0663	11.7139	8.37357	8.58228	10.6665	10.3271	9.98305
ENSMUSG00000087333	0.079599	0.209012	0.196205	0.037895	0.05083	0.0539797	0.0796947	0.051695
ENSMUSG00000100303	0.102205	0.0340787	0.0511154	0.0389256	0.0341867	0.0346548	0.0146182	0.0177003
ENSMUSG00000081406	3.11425	4.12042	6.2094	4.72368	5.88017	5.97558	6.88859	5.97351
ENSMUSG00000059005	16.8159	27.2066	19.4295	16.9554	15.9511	26.9021	24.2388	35.7343
ENSMUSG00000015839	30.3072	31.3293	28.6312	50.0569	64.479	50.2901	47.5642	45.4805
ENSMUSG00000087222	1.04678	1.21369	0.815881	0.616135	0.590319	0.645336	0.326661	0.840509
ENSMUSG00000086813	0.0560272	0.140111	0.0750556	0.133365	0.255555	0.253297	0.120203	0.127352
ENSMUSG00000042410	3.44787	5.53315	6.34901	4.53455	5.33338	5.62057	8.73311	6.37309
ENSMUSG00000075273	3.25474	4.24338	3.66889	1.46446	1.60225	1.80567	2.01537	2.57776
ENSMUSG00000075271	0.532819	0.949149	0.704002	0.37528	0.372872	0.354729	0.741206	0.483501
ENSMUSG00000075270	0.359828	0.20214	0.698602	0.114203	0.237865	0.288811	0.514657	0.53511
ENSMUSG00000042369	11.1613	13.8486	11.3635	10.3956	10.2994	10.7874	15.4932	11.8394
ENSMUSG00000042359	0.334665	2.92923	0.728893	0.182453	0.228974	0.219631	0.17757	0.175279
ENSMUSG00000002731	12.6288	14.8363	14.8834	12.254	11.5084	10.6862	10.4392	10.8196
ENSMUSG00000002732	18.9657	21.7706	21.1292	11.7718	12.5131	16.1854	14.1256	17.2226
ENSMUSG00000002733	12.3198	17.3274	15.6148	8.5454	9.05125	14.6903	16.838	16.9048
ENSMUSG00000051747	0.0120888	0.00465099	0.00772355	0.00863276	0.0116643	0.156603	0.0249382	0.00724707
ENSMUSG00000044033	0.368551	0.802831	0.847089	0.377399	0.560352	0.712592	0.450882	0.273976
ENSMUSG00000042272	2.65337	4.68894	4.25806	3.23999	3.88091	3.76816	4.23647	3.42853
ENSMUSG00000081611	0.807435	0.550694	0.314666	0.37275	0.267849	0.304199	0.489943	0.572054
ENSMUSG00000027016	0.264226	0.631862	0.311489	0.380519	0.259119	0.205315	0.16534	0.17589
ENSMUSG00000027014	3.87761	3.69363	3.95085	4.63213	3.92596	5.42655	6.21231	3.49043
ENSMUSG00000085431	0	0	0	0.332006	0.706876	0	0	0.0251617
ENSMUSG00000027011	7.61571	10.5978	10.5221	8.31747	8.62363	10.7752	10.9634	9.69103
ENSMUSG00000027009	0.573183	0.728848	0.678834	3.43733	4.29831	3.62349	9.07079	4.44176
ENSMUSG00000075256	0.0770984	0.0642685	0.0661012	0.11256	0.131289	0.0987585	0.183788	0.0867896
ENSMUSG00000027007	11.6902	18.208	11.9826	8.24882	10.2662	9.67659	14.8125	12.5002
ENSMUSG00000059173	7.48097	8.19614	10.0459	4.38305	3.72135	2.77759	5.14321	8.5023
ENSMUSG00000050114	0.48011	0.270734	0.272401	0.179269	0.223285	0.670321	0.309686	0.403511
ENSMUSG00000027006	11.0992	20.2237	15.1408	15.8547	17.4432	15.2439	19.904	16.0239
ENSMUSG00000027004	0.0671219	0.251785	0.107902	0.607144	1.31649	0.787089	1.63206	0.250653
ENSMUSG00000027002	37.0129	48.6064	51.8102	16.2169	17.8733	31.9456	28.9385	40.8126
ENSMUSG00000083284	0.357358	0.558544	0.765962	0.212661	0.20375	1.11073	0.319453	0.290104
ENSMUSG00000027001	2.84118	3.83633	3.31729	1.51251	1.78864	2.45202	2.70049	2.53492
ENSMUSG00000026999	3.04189	4.12639	2.26557	1.61334	1.70768	4.20412	2.21578	2.04366
ENSMUSG00000086436	0.0952954	4.28962	0.102128	0.0907352	21.1248	0.323121	2.3171	7.55044
ENSMUSG00000064193	1.62705	2.60825	1.83313	4.38937	2.43574	1.76823	1.76028	1.21924
ENSMUSG00000081400	0.410984	0.171296	0.403748	6.0002	0.906059	1.16128	7.88666	0.711761
ENSMUSG00000027091	18.2879	25.6188	25.7044	18.8685	18.904	27.5377	29.2629	30.1666
ENSMUSG00000027087	2.56324	4.80439	4.62172	3.218	3.82801	4.19991	6.93824	3.51978
ENSMUSG00000048388	0.435001	0.57348	0.668883	0.306137	0.297623	0.288581	0.358428	0.178103
ENSMUSG00000059588	4.89555	8.76463	6.88613	2.15584	3.14648	5.53945	8.30698	6.53218
ENSMUSG00000027082	7.31304	8.04385	10.8264	4.77618	3.94112	3.81528	5.85917	6.85127
ENSMUSG00000087362	0.253298	0.844588	0.27146	3.91243	4.72413	0.731625	0.764833	0.365561
ENSMUSG00000034101	4.49746	5.97156	5.26137	4.04552	5.58214	6.90765	5.00495	5.67299
ENSMUSG00000076437	12.559	12.9412	15.0036	18.3829	15.7725	23.2055	16.6235	12.5075
ENSMUSG00000050043	34.3861	32.6186	26.4458	23.3402	23.1491	25.7956	24.3243	25.7686
ENSMUSG00000027080	8.05938	9.40112	7.08227	6.09125	6.49784	11.7926	9.84814	9.0633
ENSMUSG00000034075	19.4801	18.894	20.6174	16.3499	17.7953	17.8632	21.5355	20.5215
ENSMUSG00000027079	4.39101	5.38878	4.04137	5.86485	6.75962	6.4219	6.68747	6.27111
ENSMUSG00000034059	1.75589	1.46803	1.24711	1.39487	1.31747	0.728072	0.802469	1.10661
ENSMUSG00000097187	12.7192	9.30845	5.21192	7.33756	6.72297	8.62545	4.76205	7.38574
ENSMUSG00000023224	117.643	106.567	111.682	786.709	738.443	868.069	791.746	621.263
ENSMUSG00000027078	10.9399	9.06833	13.9992	46.5757	49.4776	70.3742	56.4777	66.1879
ENSMUSG00000027076	22.9937	12.9588	12.5355	18.181	18.4224	21.092	14.5373	14.1972
ENSMUSG00000027075	6.94184	21.5425	15.6277	19.6344	12.505	15.6973	19.579	35.8753
ENSMUSG00000050896	6.54634	6.0207	7.73083	32.5391	20.1367	12.25	15.76	20.0276
ENSMUSG00000027074	34.7886	33.4269	37.7068	43.4121	40.9215	69.067	59.7301	63.7097
ENSMUSG00000027073	0.810238	0.526818	0.868334	4.35107	4.8192	0.0732612	0.139065	0.252577
ENSMUSG00000027071	0.340829	0.572282	0.333958	0.241071	0.0977182	0.1761	0.264634	0.25297
ENSMUSG00000027067	29.5648	25.59	28.6003	33.3261	34.29	30.3679	37.2758	34.9557
ENSMUSG00000033955	52.7461	37.2928	38.5813	22.3177	21.4506	21.4836	18.0471	24.9001
ENSMUSG00000044338	31.8215	20.5464	28.0364	7.5782	6.1287	3.10367	3.8961	1.51635
ENSMUSG00000082534	0.295852	0.281146	0.152191	0.529585	0.399439	0.307633	0.236966	0.215195
ENSMUSG00000085135	0.24088	0.150596	0.193614	0.372699	0.0549357	0.170158	0.602923	0.62575
ENSMUSG00000075224	0.05991	0.0582638	0.164081	0.0697194	0.0728706	0.0902837	0.0952094	0.0951086
ENSMUSG00000045392	1.24291	3.45891	2.69821	1.01957	1.38388	1.7794	3.61014	7.45106
ENSMUSG00000102091	0.139078	0.598221	0.423303	0.0688599	0.131949	0.308096	0.445585	0.874329
ENSMUSG00000083864	0.720471	1.14217	1.00653	0.416497	0.492938	0.654354	1.2329	1.00265
ENSMUSG00000081041	0.596177	0.552186	0.615261	0.10512	0.32229	0.274521	0.631633	0.401523
ENSMUSG00000081853	0.445897	0.3548	0.217213	0.540349	0.665624	0.137447	0.115957	0.0526517
ENSMUSG00000082028	1.6361	1.34435	1.67826	1.42428	1.3646	0.977426	1.50434	1.54829
ENSMUSG00000082908	39.9337	23.7582	29.4517	50.5948	47.9852	43.5574	32.5503	27.1895
ENSMUSG00000083688	1.01284	1.92312	1.40709	2.10734	2.01904	2.96789	1.9852	1.94899
ENSMUSG00000081073	0.840728	0.502765	0.509267	1.25295	0.73361	0.247885	0.418255	0.332351
ENSMUSG00000025314	1.21618	3.09018	4.18546	22.3392	19.2643	10.5005	17.5856	9.3598
ENSMUSG00000051329	1.5717	2.04276	2.29238	1.37548	1.63458	2.13379	3.51165	2.70584
ENSMUSG00000008200	9.48075	12.3859	10.4479	12.0597	12.2807	14.2454	15.177	16.9926
ENSMUSG00000040812	0.114354	0.0714936	0.140062	0.101105	0.122949	0.355433	0.198608	0.0424381
ENSMUSG00000080977	0	0	0	52.127	2.81368	44.4469	50.977	0.333848
ENSMUSG00000027282	27.1176	25.7116	26.1308	17.6905	17.2819	17.0837	17.1625	17.9583
ENSMUSG00000040794	0.589502	0.394878	0.338448	0.681569	0.518568	0.309344	0.120451	0.21877
ENSMUSG00000005510	62.3115	48.4133	27.7301	58.6055	26.5392	50.3574	39.3448	40.411
ENSMUSG00000005505	2.01596	1.74179	2.15123	1.66411	1.53124	1.04636	1.81914	1.60706
ENSMUSG00000063235	8.45591	7.52197	7.06332	6.90711	7.1221	7.99908	7.35997	7.67966
ENSMUSG00000005506	15.361	18.3428	18.3027	8.14426	9.65696	9.03158	17.6106	19.1503
ENSMUSG00000002104	0.391864	0.433445	0.27459	0.516617	0.439974	0.357728	0.172455	0.195764
ENSMUSG00000086495	0.810722	1.26714	0.564754	0.540349	0.44375	0.458156	1.04361	0.368562
ENSMUSG00000002102	54.5996	46.4907	44.8154	63.0866	63.1613	71.7075	55.6234	54.6538
ENSMUSG00000002105	11.5576	10.1272	8.49465	9.03942	8.86421	8.34081	7.99407	7.58567
ENSMUSG00000002111	4.98842	4.1835	3.71527	84.2762	82.0229	58.1126	62.7725	32.2006
ENSMUSG00000002100	0.208766	0.00815745	0.20276	0.608752	0.833207	0.634133	0.33592	0.33048
ENSMUSG00000040687	2.96521	3.84969	2.58198	4.98065	6.38897	4.58454	6.13507	4.41443
ENSMUSG00000002108	56.5321	47.7458	48.8041	61.8573	60.418	60.4165	56.3607	52.0804
ENSMUSG00000002103	13.4801	11.3613	11.4832	30.2127	35.7403	18.5919	30.0741	17.7676
ENSMUSG00000002109	3.90115	4.22011	3.61704	3.12848	3.04267	3.13023	2.58402	2.99129
ENSMUSG00000097868	0.734859	0.306286	0.295332	0.437309	0.502783	0.622927	0.218971	0.477249
ENSMUSG00000097317	0.0983754	0.104083	0.105429	0.129694	0.02071	0	0.0324704	0.0294873
ENSMUSG00000027257	11.9006	10.6815	8.22679	6.4365	6.06947	4.23522	4.07577	5.80471
ENSMUSG00000027255	7.86031	8.31509	8.20539	7.86621	7.63862	5.07767	8.53302	9.60304
ENSMUSG00000040591	1.73334	1.82136	1.50513	1.71005	1.73365	2.29545	1.26199	1.46477
ENSMUSG00000027253	0.356813	0.630436	0.659498	0.408671	0.320786	0.707211	0.621291	0.403008
ENSMUSG00000040549	4.18496	5.18616	6.15231	3.7114	4.24979	4.98307	7.89061	5.47306
ENSMUSG00000083832	1.93994	4.85135	4.64727	3.36826	3.43533	5.03009	4.57005	2.37154
ENSMUSG00000075040	4.52653	4.38897	3.95059	4.36799	4.09843	3.76047	3.89618	4.29516
ENSMUSG00000027247	18.0045	15.3791	16.1022	20.7542	22.9388	16.831	15.5018	13.0049
ENSMUSG00000027244	12.7402	12.626	11.1815	12.0121	11.7697	9.86672	11.1076	12.2515
ENSMUSG00000027243	1.67193	1.79886	1.50533	1.25873	1.33014	1.225	1.40422	1.76131
ENSMUSG00000040506	8.67302	7.54408	7.05556	8.26221	8.57164	7.20529	8.5026	8.03837
ENSMUSG00000027239	1.02565	2.07758	3.03377	7.46099	6.71797	2.31846	1.81905	1.22562
ENSMUSG00000040479	15.0177	12.8201	10.1386	30.6396	30.9127	21.1448	23.6232	12.0965
ENSMUSG00000095332	1.93299	2.0866	0.998536	0.370746	0.405956	0.345787	0.855276	0.722512
ENSMUSG00000027230	11.4563	8.4018	13.273	11.524	11.0507	12.7361	10.1479	5.54289
ENSMUSG00000058318	5.38996	5.5257	5.18485	5.79355	6.32062	3.87605	5.07745	3.75389
ENSMUSG00000040434	0.102365	0.558525	0.0648253	0.212653	0.165541	0.252429	0.0399302	0.00604362
ENSMUSG00000027222	69.8488	62.9255	71.5448	64.1317	65.6878	33.4981	31.0982	33.3488
ENSMUSG00000044916	4.15044	5.66831	5.03103	3.52979	3.84139	2.14055	2.363	1.67486
ENSMUSG00000027223	5.53243	6.4716	4.58159	2.89556	2.93962	2.20771	1.57255	1.89145
ENSMUSG00000068742	16.9874	14.0459	11.2097	8.29797	6.32729	3.39021	4.43772	9.1429
ENSMUSG00000084781	1.39219	1.11296	1.24742	0.391153	0.0832807	0.154772	0.359076	1.2747
ENSMUSG00000049922	6.59284	6.57414	5.31473	12.3257	13.4207	9.81349	10.2837	6.90453
ENSMUSG00000027221	110.664	105.895	101.145	28.9473	28.3537	28.7837	37.396	98.4718
ENSMUSG00000085976	0.683728	0.33247	0.488502	0.325505	0.0346518	0.300525	0.325976	0.148014
ENSMUSG00000027220	0.0144425	0.270881	0.0851295	0.226898	0.171278	0.146912	0.0929564	0.0187592
ENSMUSG00000075028	0.291606	0.396499	0.44401	0.421788	0.524768	0.441248	0.405685	0.304252
ENSMUSG00000075027	0.0305675	0.0955528	0.114657	0.00727618	0.0557704	0.0259115	0.0327902	0.109185
ENSMUSG00000068735	30.0959	14.274	22.0468	19.7766	13.4019	25.0147	18.9806	22.9155
ENSMUSG00000027217	7.14278	6.11478	9.22153	3.01457	2.80643	1.98635	3.18842	2.45103
ENSMUSG00000085852	0.293613	0.340906	0.0674283	0.139781	0.229585	0.0711115	0.329961	0.190685
ENSMUSG00000027215	15.1206	14.9964	12.3594	43.0792	49.2799	29.4196	25.4919	19.2525
ENSMUSG00000040310	0.284671	0.226076	0.535957	0.234421	0.196524	0.160874	0.0990394	0.0999338
ENSMUSG00000027198	14.1022	9.69476	11.7848	11.3065	10.4304	8.7381	7.78181	9.95525
ENSMUSG00000040272	2.76657	3.10605	3.7201	3.89872	3.08071	2.3782	2.2618	3.914
ENSMUSG00000075023	0.69813	0.497086	0.831319	1.24635	0.804933	0.37261	0.402184	0.81863
ENSMUSG00000087006	7.80436	2.68358	3.49195	8.06253	8.91723	12.4815	9.12533	11.9616
ENSMUSG00000027196	0.77097	0.460096	0.450682	0.450457	0.463551	0.871383	0.676663	0.77381
ENSMUSG00000040174	9.62049	7.63255	8.62417	10.5354	9.9057	7.89032	7.30427	7.45957
ENSMUSG00000027195	62.3634	102.358	89.4842	58.6916	63.2627	59.9518	79.9019	60.3821
ENSMUSG00000075020	0.10793	0.159492	0.168246	0.0373693	0.0626561	0.0332693	0.0140338	0.1147
ENSMUSG00000027194	4.09625	4.11641	4.51307	4.09308	3.75611	3.15028	3.74878	3.55751
ENSMUSG00000081476	2.13816	2.16157	1.65766	2.94548	2.73906	2.21097	1.30136	1.47725
ENSMUSG00000045464	1.75736	2.16408	2.38274	1.24227	1.33596	1.92605	1.80898	1.95405
ENSMUSG00000027193	13.224	17.6186	19.6349	16.0335	18.289	20.2212	27.5807	22.3613
ENSMUSG00000050587	3.34059	3.23738	3.76259	0.519874	0.305282	0.749827	0.638187	2.3106
ENSMUSG00000082820	2.94363	3.54178	3.6904	2.1153	2.432	2.25986	3.81305	3.46274
ENSMUSG00000027165	6.8452	5.88293	4.5672	3.20154	3.28113	4.4302	2.98881	3.68476
ENSMUSG00000027164	3.93107	5.43231	5.7231	3.27714	3.74956	3.87843	5.60778	5.60273
ENSMUSG00000032841	2.9144	3.60995	4.68213	4.18584	3.49169	4.87608	6.31131	7.64907
ENSMUSG00000027163	16.6312	16.3438	13.3723	18.0791	15.4966	14.7351	13.4334	11.7809
ENSMUSG00000048058	4.08988	3.46755	4.86156	2.90668	2.88361	2.8031	2.77974	2.77036
ENSMUSG00000027189	27.3949	28.3407	33.6956	15.0347	15.4845	20.332	25.4818	31.4959
ENSMUSG00000075012	0.814602	0.606806	1.13306	3.23451	3.80257	9.9024	5.96192	2.17243
ENSMUSG00000027188	1.84176	1.58395	0.784712	0.282291	0.249973	0.517869	0.944473	1.01524
ENSMUSG00000005089	0.0144761	0.0129291	0.0288118	0.0669477	0.0509368	0.00701206	0.0621149	0.0188027
ENSMUSG00000005087	4.50916	4.88643	4.83248	25.3558	33.1127	27.018	37.5441	23.6826
ENSMUSG00000010914	16.7862	17.0402	19.3155	10.686	10.2319	7.46713	9.08371	11.0318
ENSMUSG00000010911	34.465	38.1704	36.7907	31.3418	28.6906	32.0778	29.9887	33.5481
ENSMUSG00000012350	0.00974146	3.35575	0.0156599	0.185506	0.177733	1.78365	0.104498	0.0632651
ENSMUSG00000027187	317.2	325.364	307.485	248.461	221.021	169.659	211.799	252.269
ENSMUSG00000032724	0.297166	0.388462	0.352251	1.90774	2.66983	1.78113	2.66612	1.59072
ENSMUSG00000027185	5.72686	4.63705	4.04314	4.42188	4.18498	4.37912	5.17472	4.94432
ENSMUSG00000027184	24.1028	31.0683	34.9626	19.3662	21.0956	23.5172	38.5566	35.0833
ENSMUSG00000081010	10.8866	17.9111	17.1938	5.89205	4.49523	8.0303	12.3748	19.2012
ENSMUSG00000032698	13.5796	10.0499	9.2453	32.7244	32.3255	22.6751	23.2248	18.7132
ENSMUSG00000046085	0.169533	0.317973	0.218027	0.0322841	0.123725	0.114968	0.339473	0.264244
ENSMUSG00000027180	9.65977	13.641	12.7213	6.73556	6.48415	7.15134	9.03907	10.5338
ENSMUSG00000068686	1.73401	2.08981	0.985145	0.397839	0.24776	0.897281	0.926315	1.00403
ENSMUSG00000032679	34.1627	35.9472	20.5241	9.93829	9.59027	16.9839	14.5858	18.4077
ENSMUSG00000032671	0.660807	0.495759	0.177047	0.346052	0.150706	0.373436	0.283543	0.729565
ENSMUSG00000027177	19.3824	29.2272	33.2792	8.80008	9.43641	12.0026	27.3723	39.8391
ENSMUSG00000086454	0.223603	0.215069	0.184335	0.278412	0.015691	0	0.0246013	0.156388
ENSMUSG00000027176	3.21531	4.95038	4.19344	2.98227	3.15232	3.50354	5.27939	4.98637
ENSMUSG00000027175	0.734566	0.671585	0.702587	1.22962	1.19611	1.37034	1.36696	1.05671
ENSMUSG00000027173	0.233237	3.1594	0.430488	0.900643	1.02839	0.688327	0.963723	0.72371
ENSMUSG00000074994	2.89413	4.31774	5.32402	1.74553	2.14395	2.53058	3.94601	4.21977
ENSMUSG00000083856	0.275495	0.200944	0.147624	0.196734	0.230377	0.51896	0.426873	0.178918
ENSMUSG00000027171	0.0257433	0.0536484	0.0183928	0.147069	0.156563	0.232769	0.0859141	0.144896
ENSMUSG00000045106	0.811467	1.38148	0.976686	0.404148	0.353048	0.656118	0.669595	0.916171
ENSMUSG00000027170	18.1096	21.4902	22.9032	26.4886	24.3838	26.6431	30.6114	29.6106
ENSMUSG00000074987	0.454493	0.324738	0.494039	0.741847	0.610072	0.491672	0.343601	0.2783
ENSMUSG00000016458	2.79702	2.52161	5.15884	6.56611	7.10286	6.6893	3.45502	2.14678
ENSMUSG00000005973	15.5596	34.0657	27.6039	29.274	26.6443	34.7208	30.228	30.4421
ENSMUSG00000027167	3.24961	3.03977	3.15804	1.56654	1.65771	3.08075	3.40688	3.03009
ENSMUSG00000042670	19.7651	25.034	21.1518	9.34193	9.23588	21.4072	17.7754	19.2082
ENSMUSG00000027166	8.31242	6.72244	5.59169	6.44127	5.61035	6.12135	7.63289	6.39051
ENSMUSG00000016386	0.0713672	0.446183	0.127474	0.00755023	0.057871	0.179249	0.0226835	0.0205995
ENSMUSG00000027122	3.61918	5.24125	4.88123	3.60174	4.04307	4.14833	5.60784	5.19223
ENSMUSG00000082066	0.940999	0.933175	0.799822	1.01955	1.00643	1.46698	0.649745	0.505758
ENSMUSG00000063684	37.5055	50.5587	49.0205	21.4953	23.4574	19.0456	30.195	34.659
ENSMUSG00000057234	1.62358	2.64212	2.84029	1.27309	0.795011	0.971492	1.24647	1.27151
ENSMUSG00000027115	0.0773451	0.145067	0.322683	0.228822	0.0881978	0.237279	0.482012	0.190161
ENSMUSG00000048482	0.00873707	0.136559	0.0514995	0.0124785	0.0039852	0	0.00624826	0
ENSMUSG00000027162	9.19123	15.361	16.1853	8.45969	9.56296	10.042	14.1858	15.7539
ENSMUSG00000050199	5.05427	13.1475	17.086	3.21706	3.33912	4.99783	10.53	20.66
ENSMUSG00000027160	1.30039	1.63117	1.97506	1.9164	1.85499	3.01441	1.88363	1.75361
ENSMUSG00000074971	1.62931	3.38546	3.55647	0.992404	0.7541	1.51654	1.74779	1.38492
ENSMUSG00000084094	0.324408	0.604894	0.701437	0.233018	0.321901	0.231574	0.56168	0.532254
ENSMUSG00000027134	3.12672	3.78931	2.8457	5.56031	5.31855	5.69782	5.03629	3.28649
ENSMUSG00000027133	39.0612	46.3613	29.5265	34.0674	41.7104	39.111	27.6367	33.1772
ENSMUSG00000027130	3.07528	4.54018	3.36451	3.58192	4.31905	3.03492	4.28007	3.73762
ENSMUSG00000027131	41.6682	45.3546	33.9761	33.8731	33.8904	40.2964	39.7686	37.7581
ENSMUSG00000027132	2.05152	5.45732	4.24635	1.83845	2.25681	3.15982	4.38222	4.55435
ENSMUSG00000055943	13.5003	16.8398	13.644	11.1543	11.5332	14.8582	14.2687	14.7077
ENSMUSG00000003604	3.04122	3.015	2.68309	2.76642	2.39784	3.08131	2.64096	2.6029
ENSMUSG00000044042	0.0881963	0.161008	0.215506	0.525689	0.654922	0.420663	0.433943	0.217658
ENSMUSG00000074934	0.235711	0	0	0.056108	0.340461	0.547622	1.46092	0.467747
ENSMUSG00000041219	0.804792	1.44576	3.16067	3.39976	3.59652	4.15657	6.54224	3.0566
ENSMUSG00000068614	1.89678	0.314828	0.125925	0.447508	1.27096	1.59364	0.0480166	0.130816
ENSMUSG00000040383	5.27309	4.07916	4.58604	3.89043	4.18285	4.06166	5.93952	5.00537
ENSMUSG00000040321	1.37535	1.8497	2.49803	0.803233	0.875349	1.01674	1.82419	1.89548
ENSMUSG00000057147	1.62801	1.60009	1.59149	1.45584	1.2878	1.61211	1.69395	1.39068
ENSMUSG00000040282	1.0429	1.10101	1.35193	1.58166	1.3046	1.72928	1.65243	1.22483
ENSMUSG00000027210	1.68913	2.49557	1.69665	1.33775	1.20558	1.12407	1.18378	1.35623
ENSMUSG00000086328	2.26013	1.78982	0.807394	1.36292	0.824722	0.723772	0.754281	1.66353
ENSMUSG00000086308	0.146806	0.328484	0.115929	0.0588553	0.0493406	0.0611309	0.0884107	0.0903242
ENSMUSG00000081787	11.4001	9.43319	12.3074	8.50013	8.0675	3.2686	7.37344	7.13154
ENSMUSG00000085316	0.0817344	0.189799	0.125136	0.289058	0.117169	0.158365	0.133604	0.136496
ENSMUSG00000099470	0.0352351	0.0264345	0.0226569	0.208004	0.257146	0.0398242	0.0705548	0.036613
ENSMUSG00000027351	3.30282	7.26344	10.7176	7.26919	8.98423	9.01347	20.6309	14.7939
ENSMUSG00000027349	7.73916	8.03407	7.50417	7.94857	8.68988	10.7483	10.8744	8.61624
ENSMUSG00000027347	0.34434	0.648868	0.311856	5.88766	8.03893	4.36328	7.82458	4.00642
ENSMUSG00000087203	0.0101492	0.0634519	0.097892	0.0434858	0.0416637	0.11471	0.0725812	0.0593217
ENSMUSG00000040152	10.6213	15.8753	11.2535	5.33116	10.2849	32.041	35.1675	62.967
ENSMUSG00000040133	0.20897	0.148066	0.149303	0.238765	0.546483	0.181077	0.209221	0.316666
ENSMUSG00000005102	2.768	2.54571	3.19677	2.14658	2.14967	2.60984	3.26621	2.84314
ENSMUSG00000009549	70.7957	73.091	57.9452	58.7737	60.5406	81.3007	66.1835	66.7747
ENSMUSG00000084028	0.627958	0.549633	0.605686	0.807177	0.429642	1.20657	0.628713	0.36704
ENSMUSG00000040093	4.50843	4.42191	5.82907	4.87851	4.5326	1.33234	1.84873	0.973751
ENSMUSG00000080747	0.391182	0.419253	0.718681	0.585298	1.01959	0.315807	0.639431	0.653271
ENSMUSG00000040084	1.18802	1.30277	3.92173	5.29289	4.66543	5.19865	6.36975	3.84536
ENSMUSG00000074923	0.0364833	0.130338	0.13964	0.263012	0.237728	0.700994	0.238544	0.0880054
ENSMUSG00000040061	0.82338	0.545658	0.317671	3.12808	4.0223	2.17765	3.78032	1.48657
ENSMUSG00000074918	13.7264	14.3046	14.8631	6.88628	6.62209	7.64144	6.26006	8.96648
ENSMUSG00000045838	26.159	11.0285	8.24656	4.46414	3.23504	4.07231	4.49499	5.77241
[truncated: 17,489 more rows]

## Sheet: S1C File (DE D6vsD0)
			Adjusted p-values reported by the three Differential Expression algorithms			Number of algorithms with adjusted p-value<0.01
GeneID	Description	Symbol	DESeq2	edgeR	limma	# Significant	log2(D6/D0) (DESeq2)
ENSMUSG00000000001	guanine nucleotide binding protein (G protein), alpha inhibiting 3 [Source:MGI Symbol;Acc:MGI:95773]	Gnai3	0.375063	0.413052	0.503048	0	0.278897
ENSMUSG00000000028	Cell division control [Source:UniProtKB/Swiss-Prot;Acc:Q9Z1X9]	Cdc45	0.357121	0.4225	0.551807	0	0.377923
ENSMUSG00000000031		H19	0.323668	0.350824	0.177659	0	-1.00892
ENSMUSG00000000037	Scm polycomb group protein like 2 [Source:MGI Symbol;Acc:MGI:1340042]	Scml2	0.666067	0.680049	0.626065	0	-0.426593
ENSMUSG00000000056	Nuclear prelamin A recognition factor [Source:UniProtKB/Swiss-Prot;Acc:Q9CYQ7]	Narf	0.155196	0.190096	0.117004	0	-0.526655
ENSMUSG00000000058	Caveolin-2 [Source:UniProtKB/Swiss-Prot;Acc:Q9WVC3]	Cav2	0.109083	0.145773	0.090147	0	-0.754075
ENSMUSG00000000078	Kruppel like factor 6 [Source:HGNC Symbol;Acc:HGNC:2235]	Klf6	1.74011e-05	0.000126527	0.00634838	3	1.19087
ENSMUSG00000000085	Polycomb protein SCMH1 [Source:UniProtKB/Swiss-Prot;Acc:Q8K214]	Scmh1	0.155275	0.31088	0.085958	0	-0.303559
ENSMUSG00000000088	Cytochrome c oxidase subunit 5A, mitochondrial [Source:UniProtKB/Swiss-Prot;Acc:P12787]	Cox5a	0.506439	0.561896	0.78245	0	0.172429
ENSMUSG00000000093	T-box transcription factor TBX2 [Source:UniProtKB/Swiss-Prot;Acc:Q60707]	Tbx2	0.0538571	0.0841146	0.0847836	0	-1.03305
ENSMUSG00000000094	T-box 4 [Source:MGI Symbol;Acc:MGI:102556]	Tbx4	0.803394	0.802896	0.554407	0	-0.330979
ENSMUSG00000000120	nerve growth factor receptor [Source:HGNC Symbol;Acc:HGNC:7809]	Ngfr	0.610306	0.674478	0.254614	0	-0.364406
ENSMUSG00000000126	wingless-type MMTV integration site family, member 9A [Source:MGI Symbol;Acc:MGI:2446084]	Wnt9a	0.0365741	0.103957	0.0200051	0	-0.913442
ENSMUSG00000000127	Tyrosine-protein kinase Fer [Source:UniProtKB/Swiss-Prot;Acc:P70451]	Fer	0.371255	0.444561	0.509127	0	0.240886
ENSMUSG00000000131	exportin 6 [Source:MGI Symbol;Acc:MGI:2429950]	Xpo6	0.0172221	0.0708684	0.0937998	0	0.425662
ENSMUSG00000000134	Transcription factor E3 [Source:UniProtKB/Swiss-Prot;Acc:Q64092]	Tfe3	0.359903	0.371675	0.494468	0	0.269796
ENSMUSG00000000142	Axin-2 [Source:UniProtKB/Swiss-Prot;Acc:O88566]	Axin2	0.000432727	0.00183444	0.0700576	2	-2.3334
ENSMUSG00000000148	BRCA1-associated ATM activator 1 [Source:UniProtKB/Swiss-Prot;Acc:Q8C3R1]	Brat1	0.0100973	0.0453011	0.0202646	0	-0.515585
ENSMUSG00000000149	guanine nucleotide binding protein, alpha 12 [Source:MGI Symbol;Acc:MGI:95767]	Gna12	0.288068	0.449802	0.0891821	0	-0.232793
ENSMUSG00000000154	solute carrier family 22 (organic cation transporter), member 18 [Source:MGI Symbol;Acc:MGI:1336884]	Slc22a18	0.917018	0.950911	0.732266	0	-0.0603142
ENSMUSG00000000157	Integrin beta-2-like protein [Source:UniProtKB/Swiss-Prot;Acc:Q3UV74]	Itgb2l	0.81429	0.819556	0.308333	0	0.580372
ENSMUSG00000000159		Igsf5	0.907651	0.907111	0.387654	0	-0.316922
ENSMUSG00000000167	PIH1 domain-containing protein 2 [Source:UniProtKB/Swiss-Prot;Acc:Q8CHR9]	Pih1d2	0.880818	0.897073	0.625813	0	-0.13894
ENSMUSG00000000168	Dihydrolipoyllysine-residue acetyltransferase component of pyruvate dehydrogenase complex, mitochondrial [Source:UniProtKB/Swiss-Prot;Acc:Q8BMF4]	Dlat	1.0831e-05	0.000276032	0.00203709	3	-0.9652
ENSMUSG00000000171	succinate dehydrogenase complex, subunit D, integral membrane protein [Source:MGI Symbol;Acc:MGI:1914175]	Sdhd	0.120117	0.35893	0.0674836	0	-0.276302
ENSMUSG00000000182	Fibroblast growth factor 23 [Source:UniProtKB/Swiss-Prot;Acc:Q9EPC2]	Fgf23	1.22944e-05	6.43486e-06	0.0718224	2	7.81673
ENSMUSG00000000184	G1/S-specific cyclin-D2 [Source:UniProtKB/Swiss-Prot;Acc:P30280]	Ccnd2	0.612908	0.658249	0.389681	0	-0.22647
ENSMUSG00000000194	G protein-coupled receptor 107 [Source:MGI Symbol;Acc:MGI:2139054]	Gpr107	0.670453	0.715919	0.907525	0	0.0961594
ENSMUSG00000000197	sodium leak channel, non-selective [Source:HGNC Symbol;Acc:HGNC:19082]	Nalcn	0.438807	0.36874	0.36583	0	-0.900679
ENSMUSG00000000202	BTB/POZ domain-containing protein 17 [Source:UniProtKB/Swiss-Prot;Acc:Q9DB72]	Btbd17	0.395714	0.313284	0.238577	0	-1.03602
ENSMUSG00000000204	schlafen 4 [Source:MGI Symbol;Acc:MGI:1329010]	Slfn4	1.03581e-54	2.09258e-34	0.000134453	3	6.61731
ENSMUSG00000000223	Dystrophin-related protein 2 [Source:UniProtKB/Swiss-Prot;Acc:Q05AA6]	Drp2	0.852983	0.87009	0.916887	0	-0.30421
ENSMUSG00000000244	tetraspanin 32 [Source:MGI Symbol;Acc:MGI:1350360]	Tspan32	4.15574e-06	2.10061e-05	0.00954923	3	1.74949
ENSMUSG00000000247	LIM/homeobox protein Lhx2 [Source:UniProtKB/Swiss-Prot;Acc:Q9Z0S2]	Lhx2	0.0014464	1.41206e-06	0.0128114	2	5.05066
ENSMUSG00000000248	C-type lectin domain family 2 member G [Source:UniProtKB/Swiss-Prot;Acc:Q9D676]	Clec2g	0.000174635	7.14011e-05	0.0210308	2	3.86951
ENSMUSG00000000253	guanosine monophosphate reductase [Source:MGI Symbol;Acc:MGI:1913605]	Gmpr	0.000204328	0.00894978	0.00437034	3	-1.11256
ENSMUSG00000000263	Glycine receptor subunit alpha-1 [Source:UniProtKB/Swiss-Prot;Acc:Q64018]	Glra1	0.856561	0.826314	0.877176	0	0.310972
ENSMUSG00000000266	Mus musculus midline 2 (Mid2), transcript variant 2, mRNA. [Source:RefSeq mRNA;Acc:NM_001358366]	Mid2	0.398582	0.437611	0.240651	0	-0.343119
ENSMUSG00000000275	E3 ubiquitin/ISG15 ligase TRIM25 [Source:UniProtKB/Swiss-Prot;Acc:Q61510]	Trim25	1.34837e-09	7.81402e-08	0.00121687	3	1.43364
ENSMUSG00000000276	Diacylglycerol kinase epsilon [Source:UniProtKB/Swiss-Prot;Acc:Q9R1C6]	Dgke	1.27651e-09	4.77787e-07	0.00126962	3	-1.18982
ENSMUSG00000000278	serine carboxypeptidase 1 [Source:MGI Symbol;Acc:MGI:1921867]	Scpep1	2.31392e-12	1.15354e-08	0.0010007	3	1.40599
ENSMUSG00000000282	Max-binding protein MNT [Source:UniProtKB/Swiss-Prot;Acc:O08789]	Mnt	0.814146	0.784399	0.915275	0	0.11192
ENSMUSG00000000290		Itgb2	6.2917e-28	1.62042e-20	0.000199777	3	3.69283
ENSMUSG00000000295	HD domain-containing protein 2 [Source:UniProtKB/Swiss-Prot;Acc:Q3SXD3]	Hddc2	0.0729124	0.229479	0.0528907	0	-0.477099
ENSMUSG00000000296	tumor protein D52-like 1 [Source:MGI Symbol;Acc:MGI:1298386]	Tpd52l1	0.00222087	0.0045904	0.0776432	2	-3.05562
ENSMUSG00000000301	Phosphatidylethanolamine N-methyltransferase [Source:UniProtKB/Swiss-Prot;Acc:Q61907]	Pemt	0.0170667	0.0712531	0.0370086	0	-0.810128
ENSMUSG00000000303	cadherin 1 [Source:HGNC Symbol;Acc:HGNC:1748]	Cdh1	NA	0.968203	0.790653	0	0.123918
ENSMUSG00000000305	Cadherin-4 [Source:UniProtKB/Swiss-Prot;Acc:P39038]	Cdh4	0.00351663	0.000155442	0.0120128	2	-4.26908
ENSMUSG00000000308	creatine kinase, mitochondrial 1, ubiquitous [Source:MGI Symbol;Acc:MGI:99441]	Ckmt1	0.484577	0.508504	0.581284	0	1.19021
ENSMUSG00000000317	B-cell CLL/lymphoma 6 member B protein [Source:UniProtKB/Swiss-Prot;Acc:O88282]	Bcl6b	0.325464	0.311391	0.574092	0	0.494286
ENSMUSG00000000318	C-type lectin domain family 10 member A [Source:UniProtKB/Swiss-Prot;Acc:P49300]	Clec10a	0.131832	0.13203	0.274546	0	0.692513
ENSMUSG00000000320	arachidonate 12-lipoxygenase [Source:MGI Symbol;Acc:MGI:87998]	Alox12	0.697746	0.748536	0.53847	0	-0.347773
ENSMUSG00000000325	Armadillo repeat protein deleted in velo-cardio-facial syndrome homolog [Source:UniProtKB/Swiss-Prot;Acc:P98203]	Arvcf	9.03071e-05	0.00133407	0.00673397	3	-1.24626
ENSMUSG00000000326	Catechol O-methyltransferase [Source:UniProtKB/Swiss-Prot;Acc:O88587]	Comt	0.0225956	0.0371253	0.0691788	0	-0.893276
ENSMUSG00000000339	RNA 3'-terminal phosphate cyclase [Source:MGI Symbol;Acc:MGI:1913618]	Rtca	0.320407	0.477961	0.712794	0	0.24271
ENSMUSG00000000340	Mus musculus dihydrolipoamide branched chain transacylase E2 (Dbt), transcript variant 2, mRNA. [Source:RefSeq mRNA;Acc:NM_001357344]	Dbt	0.00642343	0.00976478	0.0122301	2	-0.882608
ENSMUSG00000000346	DAZ-associated protein 2 [Source:UniProtKB/Swiss-Prot;Acc:Q9DCP9]	Dazap2	0.0150202	0.059957	0.0940202	0	0.536171
ENSMUSG00000000355	Malignant T-cell-amplified sequence 1 [Source:UniProtKB/Swiss-Prot;Acc:Q9DB27]	Mcts1	0.800284	0.83851	0.562393	0	-0.0956026
ENSMUSG00000000359	GTP-binding protein REM 1 [Source:UniProtKB/Swiss-Prot;Acc:O35929]	Rem1	0.352359	0.444521	0.296807	0	-0.473366
ENSMUSG00000000365	RING finger protein 17 [Source:UniProtKB/Swiss-Prot;Acc:Q99MV7]	Rnf17	0.186961	0.153333	0.33994	0	1.10635
ENSMUSG00000000374		Trappc10	0.0634495	0.192434	0.0298181	0	-0.340524
ENSMUSG00000000378	Cerebral cavernous malformations [Source:UniProtKB/Swiss-Prot;Acc:Q8K2Y9]	Ccm2	0.491251	0.603664	0.867491	0	0.126478
ENSMUSG00000000384	Protein TBRG4 [Source:UniProtKB/Swiss-Prot;Acc:Q91YM4]	Tbrg4	0.702832	0.689666	0.947558	0	0.105229
ENSMUSG00000000385	Transmembrane protease serine 2 Transmembrane protease serine 2 non-catalytic chain Transmembrane protease serine 2 catalytic chain [Source:UniProtKB/Swiss-Prot;Acc:Q9JIQ8]	Tmprss2	NA	0.593516	0.877646	0	1.48629
ENSMUSG00000000386	MX dynamin-like GTPase 1 [Source:MGI Symbol;Acc:MGI:97243]	Mx1	1.49623e-39	4.463e-32	0.00014987	3	4.38135
ENSMUSG00000000392	Prolyl endopeptidase FAP Antiplasmin-cleaving enzyme FAP, soluble form [Source:UniProtKB/Swiss-Prot;Acc:P97321]	Fap	7.12492e-05	0.00650992	0.00635663	3	-1.04036
ENSMUSG00000000394	Glucagon Glicentin Glicentin-related polypeptide Oxyntomodulin Glucagon Glucagon-like peptide 1 Glucagon-like peptide 1(7-37) Glucagon-like peptide 1(7-36) Glucagon-like peptide 2 [Source:UniProtKB/Swiss-Prot;Acc:P55095]	Gcg	0.30685	0.244163	0.478715	0	2.29098
ENSMUSG00000000399	NADH dehydrogenase [ubiquinone] 1 alpha subcomplex subunit 9, mitochondrial [Source:UniProtKB/Swiss-Prot;Acc:Q9DC69]	Ndufa9	0.0267078	0.0787994	0.0236691	0	-0.492103
ENSMUSG00000000402	Epidermal growth factor-like protein 6 [Source:UniProtKB/Swiss-Prot;Acc:Q9JJZ5]	Egfl6	0.587281	0.605156	0.374108	0	-0.94951
ENSMUSG00000000409	Proto-onco tyrosine-protein kinase LCK [Source:UniProtKB/Swiss-Prot;Acc:P06240]	Lck	7.09802e-13	2.82406e-10	0.00512658	3	3.69061
ENSMUSG00000000416	Cortactin-binding protein 2 [Source:UniProtKB/Swiss-Prot;Acc:B9EJA2]	Cttnbp2	0.101853	0.156344	0.0533805	0	-0.789365
ENSMUSG00000000420	Polypeptide N-acetylgalactosaminyltransferase 1 Polypeptide N-acetylgalactosaminyltransferase 1 soluble form [Source:UniProtKB/Swiss-Prot;Acc:O08912]	Galnt1	0.90892	0.893168	0.851364	0	0.0471347
ENSMUSG00000000439	Probable E3 ubiquitin-protein ligase makorin-2 [Source:UniProtKB/Swiss-Prot;Acc:Q9ERV1]	Mkrn2	0.0304097	0.0692048	0.0307244	0	-0.536524
ENSMUSG00000000440	peroxisome proliferator activated receptor gamma [Source:MGI Symbol;Acc:MGI:97747]	Pparg	9.06552e-06	0.00266696	0.00308926	3	-0.756862
ENSMUSG00000000441	Mus musculus v-raf-leukemia viral onco 1 (Raf1), transcript variant 3, mRNA. [Source:RefSeq mRNA;Acc:NM_001356334]	Raf1	0.236862	0.246589	0.121662	0	-0.46061
ENSMUSG00000000486	Septin-1 [Source:UniProtKB/Swiss-Prot;Acc:P42209]	Sept1	3.77856e-05	6.01909e-05	0.0193395	2	1.79641
ENSMUSG00000000489	platelet derived growth factor, B polypeptide [Source:MGI Symbol;Acc:MGI:97528]	Pdgfb	0.532303	0.514333	0.758274	0	0.26474
ENSMUSG00000000530	Serine/threonine-protein kinase receptor R3 [Source:UniProtKB/Swiss-Prot;Acc:Q61288]	Acvrl1	0.363715	0.347164	0.390314	0	0.331
ENSMUSG00000000531	ral receptor for phosphoinositides 1-associated scaffold protein [Source:UniProtKB/Swiss-Prot;Acc:Q9JJA9]	Grasp	0.831984	0.879255	0.690955	0	-0.122765
ENSMUSG00000000532	Activin receptor type-1B [Source:UniProtKB/Swiss-Prot;Acc:Q61271]	Acvr1b	0.0951493	0.109842	0.174293	0	0.539839
ENSMUSG00000000538	TOM1-like protein 2 [Source:UniProtKB/Swiss-Prot;Acc:Q5SRX1]	Tom1l2	0.093248	0.125138	0.0588737	0	-0.522772
ENSMUSG00000000552	zinc finger protein 385A [Source:MGI Symbol;Acc:MGI:1352495]	Zfp385a	0.00651816	0.00874616	0.0265852	2	-0.915063
ENSMUSG00000000555	Integrin alpha-5 Integrin alpha-5 heavy chain Integrin alpha-5 light chain [Source:UniProtKB/Swiss-Prot;Acc:P11688]	Itga5	0.00399743	0.00633181	0.041927	2	0.847353
ENSMUSG00000000561	WD repeat domain 77 [Source:MGI Symbol;Acc:MGI:1917715]	Wdr77	0.861096	0.914026	0.470471	0	-0.0548885
ENSMUSG00000000562	adenosine A3 receptor [Source:MGI Symbol;Acc:MGI:104847]	Adora3	4.29889e-06	7.10331e-06	0.00753191	3	2.75697
ENSMUSG00000000563	ATP synthase F(0) complex subunit B1, mitochondrial [Source:UniProtKB/Swiss-Prot;Acc:Q9CQQ7]	Atp5f1	0.397674	0.592468	0.181387	0	-0.18472
ENSMUSG00000000567	Transcription factor SOX-9 [Source:UniProtKB/Swiss-Prot;Acc:Q04887]	Sox9	0.00916186	0.0341264	0.0199078	1	-1.28218
ENSMUSG00000000568	Heteroous nuclear ribonucleoprotein D0 [Source:UniProtKB/Swiss-Prot;Acc:Q60668]	Hnrnpd	6.03279e-05	0.00122557	0.0112161	2	0.805034
ENSMUSG00000000579	dynein light chain Tctex-type 1C [Source:MGI Symbol;Acc:MGI:3807476]	Dynlt1c	0.576321	0.592626	0.919241	0	0.54419
ENSMUSG00000000581	Mus musculus C1D nuclear receptor co-repressor (C1d), transcript variant 2, mRNA. [Source:RefSeq mRNA;Acc:NM_001330649]	C1d	0.176091	0.209056	0.262786	0	0.353764
ENSMUSG00000000594	Ganglioside GM2 activator [Source:UniProtKB/Swiss-Prot;Acc:Q60648]	Gm2a	0.0570808	0.198347	0.169359	0	0.347551
ENSMUSG00000000600	Krev interaction trapped protein 1 [Source:UniProtKB/Swiss-Prot;Acc:Q6S5J6]	Krit1	0.756206	0.749871	0.892908	0	0.134873
ENSMUSG00000000605	Mus musculus chloride channel, voltage-sensitive 4 (Clcn4), transcript variant 7, mRNA. [Source:RefSeq mRNA;Acc:NM_001357103]	Clcn4	0.014806	0.0775552	0.0156933	0	-0.446739
ENSMUSG00000000627	Semaphorin-4F [Source:UniProtKB/Swiss-Prot;Acc:Q9Z123]	Sema4f	0.0720121	0.0642703	0.185994	0	1.31744
ENSMUSG00000000628	Hexokinase-2 [Source:UniProtKB/Swiss-Prot;Acc:O08528]	Hk2	0.176249	0.212431	0.077278	0	-0.490444
ENSMUSG00000000631	myosin XVIIIA [Source:MGI Symbol;Acc:MGI:2667185]	Myo18a	0.266041	0.295042	0.4122	0	0.280342
ENSMUSG00000000632	Seizure protein 6 [Source:UniProtKB/Swiss-Prot;Acc:Q7TSK2]	Sez6	5.06889e-12	4.73357e-12	0.00305597	3	-5.86647
ENSMUSG00000000673	3-hydroxyanthranilate 3,4-dioxygenase [Source:MGI Symbol;Acc:MGI:1349444]	Haao	0.601168	0.597496	0.683416	0	0.452387
ENSMUSG00000000682	CAMPATH-1 antigen [Source:UniProtKB/Swiss-Prot;Acc:Q64389]	Cd52	0.798865	0.763152	0.237749	0	0.558872
ENSMUSG00000000686	abhydrolase domain containing 15 [Source:MGI Symbol;Acc:MGI:1914727]	Abhd15	0.00463767	0.00747534	0.020459	2	-1.06692
ENSMUSG00000000690	Homeobox protein Hox-B6 [Source:UniProtKB/Swiss-Prot;Acc:P09023]	Hoxb6	0.00566689	0.0164332	0.066461	1	-1.634
ENSMUSG00000000693	Lysyl oxidase homolog 3 [Source:UniProtKB/Swiss-Prot;Acc:Q9Z175]	Loxl3	0.0015646	0.00410346	0.0385883	2	0.867719
ENSMUSG00000000708	Histone acetyltransferase KAT2B [Source:UniProtKB/Swiss-Prot;Acc:Q9JHD1]	Kat2b	0.945213	0.96985	0.608573	0	-0.0281012
ENSMUSG00000000711	RAB5B, member RAS oncogene family [Source:MGI Symbol;Acc:MGI:105938]	Rab5b	0.00326823	0.0288447	0.00905227	2	-0.573384
ENSMUSG00000000730	DNA (cytosine-5)-methyltransferase 3-like [Source:UniProtKB/Swiss-Prot;Acc:Q9CWR8]	Dnmt3l	0.150948	0.152733	0.396047	0	1.60178
ENSMUSG00000000731	Autoimmune regulator [Source:UniProtKB/Swiss-Prot;Acc:Q9Z0E3]	Aire	NA	0.928949	0.671062	0	0.16798
ENSMUSG00000000732	icos ligand [Source:MGI Symbol;Acc:MGI:1354701]	Icosl	0.00771146	0.0414993	0.0638194	1	0.594651
ENSMUSG00000000738	Paraplegin [Source:UniProtKB/Swiss-Prot;Acc:Q3ULF4]	Spg7	0.0544259	0.0905395	0.0370774	0	-0.485682
ENSMUSG00000000739	sulfotransferase family 5A, member 1 [Source:MGI Symbol;Acc:MGI:1931463]	Sult5a1	0.664933	0.823578	0.289264	0	-0.130745
ENSMUSG00000000740	60S ribosomal protein L13 [Source:UniProtKB/Swiss-Prot;Acc:P47963]	Rpl13	0.00648853	0.014251	0.113078	1	1.51754
ENSMUSG00000000743	Charged multivesicular body protein 1a [Source:UniProtKB/Swiss-Prot;Acc:Q921W0]	Chmp1a	0.905386	0.894379	0.679728	0	0.0286759
ENSMUSG00000000751	Replication protein A 70 kDa DNA-binding subunit [Source:UniProtKB/Swiss-Prot;Acc:Q8VEE4]	Rpa1	0.188368	0.263083	0.34665	0	0.278975
ENSMUSG00000000753	Pigment epithelium-derived factor [Source:UniProtKB/Swiss-Prot;Acc:P97298]	Serpinf1	5.5179e-07	7.71714e-05	0.00141846	3	-0.950757
ENSMUSG00000000759	tubulin, gamma complex associated protein 3 [Source:MGI Symbol;Acc:MGI:2183752]	Tubgcp3	0.257592	0.346167	0.456935	0	0.250505
ENSMUSG00000000776	DNA-directed RNA polymerase III subunit RPC4 [Source:UniProtKB/Swiss-Prot;Acc:Q91WD1]	Polr3d	0.0816546	0.167045	0.213099	0	0.415131
ENSMUSG00000000782	transcription factor 7, T cell specific [Source:MGI Symbol;Acc:MGI:98507]	Tcf7	3.20841e-06	0.000122409	0.0111263	2	1.78957
ENSMUSG00000000787	ATP-dependent RNA helicase DDX3X [Source:UniProtKB/Swiss-Prot;Acc:Q62167]	Ddx3x	0.771922	0.777977	0.89055	0	0.13288
ENSMUSG00000000791	Interleukin-12 receptor subunit beta-1 [Source:UniProtKB/Swiss-Prot;Acc:Q60837]	Il12rb1	2.14009e-63	1.32917e-50	0.000144711	3	5.88572
ENSMUSG00000000794	Small conductance calcium-activated potassium channel protein 3 [Source:UniProtKB/Swiss-Prot;Acc:P58391]	Kcnn3	0.0890711	0.107134	0.0571244	0	-0.934689
ENSMUSG00000000804	ubiquitin specific peptidase 32 [Source:MGI Symbol;Acc:MGI:2144475]	Usp32	0.626684	0.631703	0.901573	0	0.145096
ENSMUSG00000000805	Carbonic anhydrase 4 [Source:UniProtKB/Swiss-Prot;Acc:Q64444]	Car4	0.414358	0.412258	0.667134	0	0.368823
ENSMUSG00000000811	thioredoxin reductase 3 [Source:MGI Symbol;Acc:MGI:2386711]	Txnrd3	0.00330782	0.00527675	0.0106889	2	-1.24589
ENSMUSG00000000817	Tumor necrosis factor ligand superfamily member 6 Tumor necrosis factor ligand superfamily member 6, membrane form Tumor necrosis factor ligand superfamily member 6, soluble form ADAM10-processed FasL form FasL intracellular domain [Source:UniProtKB/Swiss-Prot;Acc:P41047]	Fasl	2.82707e-08	1.34862e-06	0.00575444	3	3.96492
ENSMUSG00000000823	zinc finger protein 512B [Source:MGI Symbol;Acc:MGI:2685478]	Zfp512b	0.00303348	0.0035264	0.0105096	2	-0.937518
ENSMUSG00000000826	DnaJ homolog subfamily C member 5 [Source:UniProtKB/Swiss-Prot;Acc:P60904]	Dnajc5	0.483029	0.633074	0.904581	0	0.130054
ENSMUSG00000000827	tumor protein D52-like 2 [Source:MGI Symbol;Acc:MGI:1913564]	Tpd52l2	0.876667	0.8772	0.722584	0	0.0353909
ENSMUSG00000000838	fragile X mental retardation 1 [Source:HGNC Symbol;Acc:HGNC:3775]	Fmr1	0.255842	0.290449	0.182492	0	-0.657763
ENSMUSG00000000861	B-cell lymphoma/leukemia 11A [Source:UniProtKB/Swiss-Prot;Acc:Q9QYE3]	Bcl11a	0.414761	0.404257	0.409575	0	0.699806
ENSMUSG00000000869	Interleukin-4 [Source:UniProtKB/Swiss-Prot;Acc:P07750]	Il4	0.930242	0.906978	0.762198	0	0.0964092
ENSMUSG00000000876	Peroxisomal membrane protein 4 [Source:UniProtKB/Swiss-Prot;Acc:Q9JJW0]	Pxmp4	0.0116438	0.031701	0.0129617	0	-0.606153
ENSMUSG00000000881	Disks large homolog 3 [Source:UniProtKB/Swiss-Prot;Acc:P70175]	Dlg3	0.865462	0.90443	0.515381	0	-0.0890302
ENSMUSG00000000884	guanine nucleotide binding protein (G protein), beta polypeptide 1-like [Source:MGI Symbol;Acc:MGI:1338057]	Gnb1l	0.10813	0.24114	0.0930193	0	-0.639935
ENSMUSG00000000901	Stromelysin-3 [Source:UniProtKB/Swiss-Prot;Acc:Q02853]	Mmp11	0.00111213	0.00325452	0.0370774	2	-1.72512
ENSMUSG00000000902	SWI/SNF related, matrix associated, actin dependent regulator of chromatin, subfamily b, member 1 [Source:MGI Symbol;Acc:MGI:1328366]	Smarcb1	0.654214	0.638145	0.859465	0	0.143841
ENSMUSG00000000903	pre-B lymphocyte gene 3 [Source:MGI Symbol;Acc:MGI:98938]	Vpreb3	0.51478	0.401465	0.811357	0	1.09155
ENSMUSG00000000915	Huntingtin-interacting protein 1-related protein [Source:UniProtKB/Swiss-Prot;Acc:Q9JKY5]	Hip1r	0.173647	0.171598	0.322311	0	0.504845
ENSMUSG00000000916	Probable 28S rRNA (cytosine-C(5))-methyltransferase [Source:UniProtKB/Swiss-Prot;Acc:Q8K4F6]	Nsun5	0.421358	0.53341	0.182289	0	-0.301148
ENSMUSG00000000934	Mus musculus DNA topoisomerase 1, mitochondrial (Top1mt), transcript variant 2, mRNA. [Source:RefSeq mRNA;Acc:NM_001355589]	Top1mt	0.0749775	0.180165	0.0591557	0	-0.566302
ENSMUSG00000000938	Homeobox protein Hox-A10 [Source:UniProtKB/Swiss-Prot;Acc:P31310]	Hoxa10	0.279225	0.335914	0.923639	0	-1.69155
ENSMUSG00000000942	homeobox A4 [Source:MGI Symbol;Acc:MGI:96176]	Hoxa4	0.0607752	0.128461	0.071748	0	-0.909967
ENSMUSG00000000948	SNRPN upstream reading frame protein [Source:UniProtKB/Swiss-Prot;Acc:Q9WU12]	Gm38393	0.807266	0.784068	0.580274	0	-0.438236
ENSMUSG00000000957	Matrix metalloproteinase-14 [Source:UniProtKB/Swiss-Prot;Acc:P53690]	Mmp14	0.0279664	0.0324032	0.0885513	0	0.854185
ENSMUSG00000000958	Y+L amino acid transporter 1 [Source:UniProtKB/Swiss-Prot;Acc:Q9Z1K8]	Slc7a7	1.93451e-06	3.07075e-05	0.00856193	3	1.48847
ENSMUSG00000000959	Mitochondrial inner membrane protein OXA1L [Source:UniProtKB/Swiss-Prot;Acc:Q8BGA9]	Oxa1l	0.152952	0.311825	0.0715052	0	-0.271069
ENSMUSG00000000976	HEAT repeat-containing protein 6 [Source:UniProtKB/Swiss-Prot;Acc:Q6P1G0]	Heatr6	0.26588	0.313979	0.484629	0	0.268268
ENSMUSG00000000982	C-C motif chemokine 3 [Source:UniProtKB/Swiss-Prot;Acc:P10855]	Ccl3	5.87366e-23	5.47183e-15	0.00666563	3	6.15312
ENSMUSG00000000983	WAP four-disulfide core domain 18 [Source:MGI Symbol;Acc:MGI:107506]	Wfdc18	0.00352956	0.000622342	0.0276092	2	3.04504
ENSMUSG00000001016	Interleukin enhancer-binding factor 2 [Source:UniProtKB/Swiss-Prot;Acc:Q9CXY6]	Ilf2	0.692077	0.814797	0.354931	0	-0.0868776
ENSMUSG00000001017	Chromatin target of PRMT1 protein [Source:UniProtKB/Swiss-Prot;Acc:Q9CY57]	Chtop	0.64992	0.71373	0.987144	0	0.101161
ENSMUSG00000001018	SNARE-associated protein Snapin [Source:UniProtKB/Swiss-Prot;Acc:Q9Z266]	Snapin	0.00053026	0.0375098	0.0137058	1	-0.465033
ENSMUSG00000001020	S100 calcium binding protein A4 [Source:MGI Symbol;Acc:MGI:1330282]	S100a4	0.00613225	0.0147364	0.105643	1	2.16583
ENSMUSG00000001025	S100 calcium binding protein A6 (calcyclin) [Source:MGI Symbol;Acc:MGI:1339467]	S100a6	0.0252691	0.03636	0.149141	0	1.06097
ENSMUSG00000001027	sodium channel, voltage-gated, type IV, alpha [Source:MGI Symbol;Acc:MGI:98250]	Scn4a	0.293729	0.135554	0.0926719	0	-1.26775
ENSMUSG00000001029	Intercellular adhesion molecule 2 [Source:UniProtKB/Swiss-Prot;Acc:P35330]	Icam2	0.249584	0.229484	0.359352	0	0.506461
ENSMUSG00000001034	Mitogen-activated protein kinase 7 [Source:UniProtKB/Swiss-Prot;Acc:Q9WVS8]	Mapk7	0.457195	0.450056	0.635876	0	0.218943
ENSMUSG00000001036	Epsin-2 [Source:UniProtKB/Swiss-Prot;Acc:Q8CHU3]	Epn2	0.023177	0.0674838	0.0205654	0	-0.478425
ENSMUSG00000001039	B9 domain-containing protein 1 [Source:UniProtKB/Swiss-Prot;Acc:Q9R1S0]	B9d1	0.740853	0.831853	0.394324	0	-0.154819
ENSMUSG00000001052	Sec24 related gene family, member B (S. cerevisiae) [Source:MGI Symbol;Acc:MGI:2139764]	Sec24b	0.562702	0.58226	0.798212	0	0.202235
ENSMUSG00000001053	NEDD4-binding protein 3 [Source:UniProtKB/Swiss-Prot;Acc:Q8C7U1]	N4bp3	0.959093	0.933224	0.845913	0	0.0303617
ENSMUSG00000001054	B [Source:UniProtKB/Swiss-Prot;Acc:Q91YQ7]	Rmnd5b	0.295244	0.409415	0.147987	0	-0.264105
ENSMUSG00000001056	H/ACA ribonucleoprotein complex subunit 2 [Source:UniProtKB/Swiss-Prot;Acc:Q9CRB2]	Nhp2	0.0216921	0.0242088	0.0865057	0	0.699846
ENSMUSG00000001062	VPS9 domain containing 1 [Source:MGI Symbol;Acc:MGI:1914143]	Vps9d1	0.812713	0.793074	0.924003	0	0.0745339
ENSMUSG00000001065	zinc finger protein (C2H2 type) 276 [Source:MGI Symbol;Acc:MGI:1888495]	Zfp276	0.946337	0.987175	0.681208	0	-0.0240985
ENSMUSG00000001082	Mus musculus major facilitator superfamily domain containing 10 (Mfsd10), transcript variant 3, mRNA. [Source:RefSeq mRNA;Acc:NM_001356979]	Mfsd10	0.0756268	0.124378	0.196723	0	0.372898
ENSMUSG00000001089	Leucine zipper protein 1 [Source:UniProtKB/Swiss-Prot;Acc:Q8R4U7]	Luzp1	0.909253	0.883051	0.801656	0	0.0411922
ENSMUSG00000001095	Solute carrier family 13 member 2 [Source:UniProtKB/Swiss-Prot;Acc:Q9ES88]	Slc13a2	NA	0.0613453	0.796664	0	-4.19008
ENSMUSG00000001098	potassium channel tetramerisation domain containing 10 [Source:MGI Symbol;Acc:MGI:2141207]	Kctd10	0.784268	0.82365	0.624853	0	-0.11891
ENSMUSG00000001100	Polymerase delta-interacting protein 2 [Source:UniProtKB/Swiss-Prot;Acc:Q91VA6]	Poldip2	5.48657e-09	2.35251e-05	0.00120809	3	-0.968141
ENSMUSG00000001105	Intraflagellar transport [Source:UniProtKB/Swiss-Prot;Acc:Q61025]	Ift20	0.164024	0.299523	0.0901188	0	-0.293988
ENSMUSG00000001119	Collagen alpha-1(VI) chain [Source:UniProtKB/Swiss-Prot;Acc:Q04857]	Col6a1	0.00193242	0.00573881	0.0179977	2	-1.34568
ENSMUSG00000001120	Mus musculus poly(rC) binding protein 3 (Pcbp3), transcript variant 2, mRNA. [Source:RefSeq mRNA;Acc:NM_001347216]	Pcbp3	0.21069	0.308692	0.167215	0	-0.547088
ENSMUSG00000001123	Galectin-9 [Source:UniProtKB/Swiss-Prot;Acc:O08573]	Lgals9	3.99659e-14	1.42501e-11	0.000611676	3	2.03957
ENSMUSG00000001127	Serine/threonine-protein kinase A-Raf [Source:UniProtKB/Swiss-Prot;Acc:P04627]	Araf	0.474004	0.632906	0.209877	0	-0.164834
ENSMUSG00000001128	complement factor properdin [Source:MGI Symbol;Acc:MGI:97545]	Cfp	1.80267e-26	1.1978e-16	0.000206185	3	2.13021
ENSMUSG00000001131	Metalloproteinase inhibitor 1 [Source:UniProtKB/Swiss-Prot;Acc:P12032]	Timp1	1.93314e-23	1.0794e-17	0.00288631	3	4.40437
ENSMUSG00000001134	ubiquitously expressed transcript [Source:MGI Symbol;Acc:MGI:1277988]	Uxt	0.992143	0.976961	0.68689	0	0.00793146
ENSMUSG00000001138	Mus musculus cyclin M3 (Cnnm3), transcript variant 3, mRNA. [Source:RefSeq mRNA;Acc:NM_001331209]	Cnnm3	0.0197309	0.0278552	0.0246897	0	-0.689202
ENSMUSG00000001143	VIP36-like protein [Source:UniProtKB/Swiss-Prot;Acc:P59481]	Lman2l	0.221511	0.274965	0.0907186	0	-0.33788
ENSMUSG00000001150	minichromosome maintenance complex component 3 associated protein [Source:MGI Symbol;Acc:MGI:1930089]	Mcm3ap	0.329834	0.514321	0.132806	0	-0.18711
ENSMUSG00000001151	pericentrin [Source:HGNC Symbol;Acc:HGNC:16068]	Pcnt	0.904079	0.950394	0.551324	0	-0.0384479
ENSMUSG00000001155	Formimidoyltransferase-cyclodeaminase Glutamate formimidoyltransferase Formimidoyltetrahydrofolate cyclodeaminase [Source:UniProtKB/Swiss-Prot;Acc:Q91XD4]	Ftcd	NA	0.0829369	0.0509301	0	-2.38759
ENSMUSG00000001156	MAX dimerization protein 1 [Source:HGNC Symbol;Acc:HGNC:6761]	Mxd1	1.72897e-05	3.31431e-05	0.0095232	3	1.29078
ENSMUSG00000001157	germ cell-less, spermatogenesis associated 1 [Source:MGI Symbol;Acc:MGI:1345156]	Gmcl1	0.533296	0.594804	0.294044	0	-0.238277
ENSMUSG00000001158	U4/U6.U5 small nuclear ribonucleoprotein 27 kDa protein [Source:UniProtKB/Swiss-Prot;Acc:Q8K194]	Snrnp27	0.356638	0.361906	0.519981	0	0.290452
ENSMUSG00000001166	Inactive 2'-5' oligoadenylate synthetase 1C [Source:UniProtKB/Swiss-Prot;Acc:Q924S2]	Oas1c	0.262562	0.354298	0.385147	0	0.537674
ENSMUSG00000001168		Oas1h	0.00294624	0.000335059	0.0683428	2	3.90388
ENSMUSG00000001173	Inositol polyphosphate 5-phosphatase OCRL-1 [Source:UniProtKB/Swiss-Prot;Acc:Q6NVF0]	Ocrl	0.997323	0.979609	0.588872	0	-0.00137071
ENSMUSG00000001175	Calmodulin-1 [Source:UniProtKB/Swiss-Prot;Acc:P0DP26]	Calm1	0.00174609	0.0340603	0.0714858	1	0.601188
ENSMUSG00000001211	1-acyl-sn-glycerol-3-phosphate acyltransferase gamma [Source:UniProtKB/Swiss-Prot;Acc:Q9D517]	Agpat3	0.0235876	0.0921414	0.0273803	0	-0.486984
ENSMUSG00000001225	Chloride anion exchanger [Source:UniProtKB/Swiss-Prot;Acc:Q9WVC8]	Slc26a3	0.829757	0.827728	0.741741	0	-0.54951
ENSMUSG00000001227	sema domain, transmembrane domain (TM), and cytoplasmic domain, (semaphorin) 6B [Source:MGI Symbol;Acc:MGI:1202889]	Sema6b	0.899631	0.930887	0.829016	0	-0.0618048
ENSMUSG00000001228	ubiquitin-like, containing PHD and RING finger domains, 1 [Source:MGI Symbol;Acc:MGI:1338889]	Uhrf1	0.0118242	0.0235748	0.023305	0	1.7766
ENSMUSG00000001229	Dipeptidyl peptidase 9 [Source:UniProtKB/Swiss-Prot;Acc:Q8BVG4]	Dpp9	0.969609	0.936451	0.725698	0	0.0113954
ENSMUSG00000001240	Receptor activity-modifying protein 2 [Source:UniProtKB/Swiss-Prot;Acc:Q9WUP0]	Ramp2	0.558978	0.606147	0.338712	0	-0.274368
ENSMUSG00000001247	Lipolysis-stimulated lipoprotein receptor [Source:UniProtKB/Swiss-Prot;Acc:Q99KG5]	Lsr	0.395905	0.46438	0.659769	0	0.451211
ENSMUSG00000001248	GRAM domain-containing protein 1A [Source:UniProtKB/Swiss-Prot;Acc:Q8VEF1]	Gramd1a	0.0913612	0.127636	0.234076	0	0.510669
ENSMUSG00000001249	Serine protease hepsin Serine protease hepsin non-catalytic chain Serine protease hepsin catalytic chain [Source:UniProtKB/Swiss-Prot;Acc:O35453]	Hpn	0.0046007	0.0191942	0.0431246	1	1.20868
ENSMUSG00000001270	Creatine kinase B-type [Source:UniProtKB/Swiss-Prot;Acc:Q04447]	Ckb	0.973287	0.986705	0.900344	0	-0.0276828
ENSMUSG00000001280	Transcription factor Sp1 [Source:UniProtKB/Swiss-Prot;Acc:O89090]	Sp1	0.710864	0.764936	0.338968	0	-0.128434
ENSMUSG00000001281	Integrin beta-7 [Source:UniProtKB/Swiss-Prot;Acc:P26011]	Itgb7	1.1954e-13	1.71121e-11	0.00145731	3	3.23363
ENSMUSG00000001285	UPF0160 protein MYG1, mitochondrial [Source:UniProtKB/Swiss-Prot;Acc:Q9JK81]	Myg1	0.967518	0.93606	0.827615	0	0.0157759
ENSMUSG00000001288	Retinoic acid receptor gamma [Source:UniProtKB/Swiss-Prot;Acc:P18911]	Rarg	0.614985	0.64954	0.549296	0	-0.258082
ENSMUSG00000001289	Prefoldin subunit 5 [Source:UniProtKB/Swiss-Prot;Acc:Q9WU28]	Pfdn5	0.227893	0.241057	0.370429	0	0.424149
ENSMUSG00000001300	Ephrin-B2 [Source:UniProtKB/Swiss-Prot;Acc:P52800]	Efnb2	1.25998e-07	2.61385e-06	0.00150211	3	-1.49797
ENSMUSG00000001305	RRP15-like protein [Source:UniProtKB/Swiss-Prot;Acc:Q9CYX7]	Rrp15	0.0517588	0.108873	0.189077	0	0.551499
ENSMUSG00000001313	Rho family GTPase 2 [Source:MGI Symbol;Acc:MGI:1338755]	Rnd2	0.000199791	0.00897947	0.0130248	2	-1.17745
ENSMUSG00000001323	Serine racemase [Source:UniProtKB/Swiss-Prot;Acc:Q9QZX7]	Srr	0.0212099	0.114676	0.0313371	0	-0.498418
ENSMUSG00000001333	syncoilin [Source:MGI Symbol;Acc:MGI:1916078]	Sync	0.674648	0.707731	0.448713	0	-0.309411
ENSMUSG00000001334	Fibronectin type III domain-containing protein 5 Irisin [Source:UniProtKB/Swiss-Prot;Acc:Q8K4Z2]	Fndc5	0.921478	0.940786	0.850465	0	-0.103246
ENSMUSG00000001348	Tartrate-resistant acid phosphatase type 5 [Source:UniProtKB/Swiss-Prot;Acc:Q05117]	Acp5	0.000184156	0.00238371	0.00596047	3	-0.89062
ENSMUSG00000001349	Calponin-1 [Source:UniProtKB/Swiss-Prot;Acc:Q08091]	Cnn1	NA	0.0345882	0.647614	0	-3.68152
ENSMUSG00000001366	F-box only protein 9 [Source:UniProtKB/Swiss-Prot;Acc:Q8BK06]	Fbxo9	6.53052e-09	8.82302e-06	0.00166633	3	-0.932247
ENSMUSG00000001376	VPS50 EARP/GARPII complex subunit [Source:MGI Symbol;Acc:MGI:1920538]	Vps50	0.934134	0.919455	0.76913	0	0.0286557
ENSMUSG00000001380	Histidine--tRNA ligase, cytoplasmic [Source:UniProtKB/Swiss-Prot;Acc:Q61035]	Hars	0.708392	0.699247	0.928687	0	0.102605
ENSMUSG00000001383	zinc finger, matrin type 2 [Source:MGI Symbol;Acc:MGI:1913742]	Zmat2	0.207105	0.349728	0.529331	0	0.234786
ENSMUSG00000001403	ubiquitin-conjugating enzyme E2C [Source:MGI Symbol;Acc:MGI:1915862]	Ube2c	0.000618481	0.00222144	0.0369559	2	1.99446
ENSMUSG00000001415	Protein SMG5 [Source:UniProtKB/Swiss-Prot;Acc:Q6ZPY2]	Smg5	0.834961	0.890856	0.441133	0	-0.0691485
ENSMUSG00000001416	chaperonin containing Tcp1, subunit 3 (gamma) [Source:MGI Symbol;Acc:MGI:104708]	Cct3	0.00258257	0.0424394	0.0702313	1	0.485975
ENSMUSG00000001418	Glycosylated lysosomal membrane protein [Source:UniProtKB/Swiss-Prot;Acc:Q9JHJ3]	Glmp	0.424094	0.505907	0.737801	0	0.192636
ENSMUSG00000001419	Myocyte-specific enhancer factor 2D [Source:UniProtKB/Swiss-Prot;Acc:Q63943]	Mef2d	0.414761	0.547591	0.186421	0	-0.206203
ENSMUSG00000001420	Transmembrane protein 79 [Source:UniProtKB/Swiss-Prot;Acc:Q9D709]	Tmem79	3.02749e-11	1.19119e-05	0.00152436	3	-1.80429
ENSMUSG00000001424	Staphylococcal nuclease domain-containing protein 1 [Source:UniProtKB/Swiss-Prot;Acc:Q78PY7]	Snd1	0.375266	0.508528	0.676132	0	0.189308
ENSMUSG00000001435	Collagen alpha-1(XVIII) chain Endostatin Non-collagenous domain 1 [Source:UniProtKB/Swiss-Prot;Acc:P39061]	Col18a1	0.0868095	0.147818	0.0708729	0	-0.504414
ENSMUSG00000001436	solute carrier family 19 (folate transporter), member 1 [Source:MGI Symbol;Acc:MGI:103182]	Slc19a1	8.57059e-06	0.000139211	0.00533681	3	-1.09706
ENSMUSG00000001440	Importin subunit beta-1 [Source:UniProtKB/Swiss-Prot;Acc:P70168]	Kpnb1	0.857859	0.852614	0.997384	0	0.0594007
ENSMUSG00000001441	Puromycin-sensitive aminopeptidase [Source:UniProtKB/Swiss-Prot;Acc:Q11011]	Npepps	0.73025	0.811256	0.306412	0	-0.0983251
ENSMUSG00000001444	T-box transcription factor TBX21 [Source:UniProtKB/Swiss-Prot;Acc:Q9JKD8]	Tbx21	4.56304e-11	2.66022e-08	0.00247471	3	3.12347
ENSMUSG00000001445	39S ribosomal protein L10, mitochondrial [Source:UniProtKB/Swiss-Prot;Acc:Q3TBW2]	Mrpl10	0.0242605	0.0725656	0.0328828	0	-0.446308
ENSMUSG00000001467	Lanosterol 14-alpha demethylase [Source:UniProtKB/Swiss-Prot;Acc:Q8K0C4]	Cyp51	3.04028e-06	8.70278e-05	0.00238065	3	-0.906281
ENSMUSG00000001472	Transcription factor 25 [Source:UniProtKB/Swiss-Prot;Acc:Q8R3L2]	Tcf25	0.349135	0.565576	0.22071	0	-0.202727
ENSMUSG00000001473	tubulin, beta 6 class V [Source:MGI Symbol;Acc:MGI:1915201]	Tubb6	2.91952e-07	1.06051e-06	0.00341105	3	1.41072
ENSMUSG00000001482	Differentially expressed in FDCP 8 [Source:UniProtKB/Swiss-Prot;Acc:Q99J78]	Def8	0.849578	0.812417	0.939709	0	0.093659
ENSMUSG00000001493	Homeobox protein MOX-1 [Source:UniProtKB/Swiss-Prot;Acc:P32442]	Meox1	0.157368	0.176263	0.29557	0	0.601127
ENSMUSG00000001504	Iroquois-class homeodomain protein IRX-2 [Source:UniProtKB/Swiss-Prot;Acc:P81066]	Irx2	0.691054	0.69349	0.836536	0	-0.855891
ENSMUSG00000001506	Collagen alpha-1(I) chain [Source:UniProtKB/Swiss-Prot;Acc:P11087]	Col1a1	0.141516	0.202693	0.329122	0	-1.10134
ENSMUSG00000001507	Integrin alpha-3 Integrin alpha-3 heavy chain Integrin alpha-3 light chain [Source:UniProtKB/Swiss-Prot;Acc:Q62470]	Itga3	2.92976e-05	6.15351e-05	0.0142338	2	1.65109
ENSMUSG00000001508	Alpha-sarcoglycan [Source:UniProtKB/Swiss-Prot;Acc:P82350]	Sgca	0.295978	0.307669	0.50297	0	-1.58715
ENSMUSG00000001517	forkhead box M1 [Source:HGNC Symbol;Acc:HGNC:3818]	Foxm1	0.0455191	0.0712003	0.0661919	0	1.45565
ENSMUSG00000001518	KICSTOR complex protein ITFG2 [Source:UniProtKB/Swiss-Prot;Acc:Q91WI7]	Itfg2	0.925356	0.910878	0.828849	0	0.0354404
ENSMUSG00000001520	Nuclear receptor-interacting protein 2 [Source:UniProtKB/Swiss-Prot;Acc:Q9JHR9]	Nrip2	0.00340472	0.0152046	0.0234857	1	-1.44916
ENSMUSG00000001521	tubby-like protein 3 [Source:MGI Symbol;Acc:MGI:1329045]	Tulp3	0.0308544	0.056459	0.0428255	0	-0.625745
ENSMUSG00000001524	general transcription factor II H, polypeptide 4 [Source:MGI Symbol;Acc:MGI:1338799]	Gtf2h4	0.384624	0.533574	0.186178	0	-0.24908
ENSMUSG00000001525	tubulin, beta 5 class I [Source:MGI Symbol;Acc:MGI:107812]	Tubb5	0.00152333	0.00443768	0.0173759	2	0.970557
ENSMUSG00000001542	RNA polymerase II elongation factor ELL2 [Source:UniProtKB/Swiss-Prot;Acc:Q3UKU1]	Ell2	0.994751	0.991626	0.683815	0	-0.0041364
ENSMUSG00000001552	Junction plakoglobin [Source:UniProtKB/Swiss-Prot;Acc:Q02257]	Jup	0.0166422	0.0276844	0.0345966	0	-0.886634
ENSMUSG00000001555	Peptidyl-prolyl cis-trans isomerase FKBP10 [Source:UniProtKB/Swiss-Prot;Acc:Q61576]	Fkbp10	0.654982	0.691462	0.592139	0	-0.26431
ENSMUSG00000001558	kelch-like 10 [Source:MGI Symbol;Acc:MGI:2181067]	Klhl10	0.359028	0.294105	0.211612	0	-0.973291
ENSMUSG00000001569	Nucleolar MIF4G domain-containing protein 1 [Source:UniProtKB/Swiss-Prot;Acc:Q3UFM5]	Nom1	0.839662	0.812457	0.967022	0	0.0669952
ENSMUSG00000001576	Endoplasmic reticulum-Golgi intermediate compartment protein 1 [Source:UniProtKB/Swiss-Prot;Acc:Q9DC16]	Ergic1	0.00209362	0.0227797	0.016575	1	-0.609751
ENSMUSG00000001583	Non-receptor tyrosine-protein kinase TNK1 [Source:UniProtKB/Swiss-Prot;Acc:Q99ML2]	Tnk1	0.0937517	0.14032	0.112762	0	-1.29744
ENSMUSG00000001588	ArfGAP with coiled-coil, ankyrin repeat and PH domains 1 [Source:MGI Symbol;Acc:MGI:2388270]	Acap1	3.12883e-05	0.000103058	0.0193395	2	1.96711
ENSMUSG00000001604	Transcription elongation factor A protein 3 [Source:UniProtKB/Swiss-Prot;Acc:P23881]	Tcea3	0.601587	0.660469	0.228139	0	-0.425921
ENSMUSG00000001627	Interferon-related developmental regulator 1 [Source:UniProtKB/Swiss-Prot;Acc:P19182]	Ifrd1	0.0191458	0.0434909	0.0573951	0	0.544496
ENSMUSG00000001630	Mus musculus serine/threonine kinase 38 like (Stk38l), transcript variant 2, mRNA. [Source:RefSeq mRNA;Acc:NM_001346666]	Stk38l	0.805538	0.799954	0.890351	0	0.0994228
ENSMUSG00000001632	Peregrin [Source:UniProtKB/Swiss-Prot;Acc:B2RRD7]	Brpf1	0.0393516	0.0718597	0.100449	0	0.425183
ENSMUSG00000001642	Aldose reductase [Source:UniProtKB/Swiss-Prot;Acc:P45376]	Akr1b3	0.0488809	0.0611029	0.150943	0	0.718068
ENSMUSG00000001657	Homeobox protein Hox-C8 [Source:UniProtKB/Swiss-Prot;Acc:P09025]	Hoxc8	0.0044698	0.00583207	0.0135501	2	-1.1147
ENSMUSG00000001661	Homeobox protein Hox-C6 [Source:UniProtKB/Swiss-Prot;Acc:P10629]	Hoxc6	0.000450985	0.0007683	0.0166803	2	-1.20827
ENSMUSG00000001663	Glutathione S-transferase theta-1 [Source:UniProtKB/Swiss-Prot;Acc:Q64471]	Gstt1	0.581867	0.613822	0.471165	0	-0.279761
ENSMUSG00000001665	Mus musculus glutathione S-transferase, theta 3 (Gstt3), transcript variant 2, mRNA. [Source:RefSeq mRNA;Acc:NM_001346523]	Gstt3	0.144611	0.219154	0.0942199	0	-0.549158
ENSMUSG00000001666	D-dopachrome decarboxylase [Source:UniProtKB/Swiss-Prot;Acc:O35215]	Ddt	0.6307	0.687572	0.362802	0	-0.185919
ENSMUSG00000001672	MARVEL domain containing 3 [Source:HGNC Symbol;Acc:HGNC:30525]	Marveld3	0.909847	0.916915	0.431316	0	-0.239994
ENSMUSG00000001674	ATP-dependent RNA helicase DDX18 [Source:UniProtKB/Swiss-Prot;Acc:Q8K363]	Ddx18	0.382314	0.401465	0.625621	0	0.244223
ENSMUSG00000001687	ubiquitin-like 3 [Source:MGI Symbol;Acc:MGI:1344373]	Ubl3	0.472205	0.542726	0.68615	0	0.201649
ENSMUSG00000001700	GRAM domain containing 2B [Source:HGNC Symbol;Acc:HGNC:24911]	Gramd3	0.601115	0.630754	0.873011	0	0.170078
ENSMUSG00000001707	Eukaryotic translation elongation factor 1 epsilon-1 [Source:UniProtKB/Swiss-Prot;Acc:Q9D1M4]	Eef1e1	0.00694908	0.0643278	0.0913298	1	0.567246
ENSMUSG00000001729	Mus musculus thymoma viral proto-onco 1 (Akt1), transcript variant 3, mRNA. [Source:RefSeq mRNA;Acc:NM_001331107]	Akt1	0.361248	0.419652	0.51403	0	0.252685
ENSMUSG00000001739	Claudin-15 [Source:UniProtKB/Swiss-Prot;Acc:Q9Z0S5]	Cldn15	0.642891	0.626533	0.941944	0	0.20326
ENSMUSG00000001741	Pro-interleukin-16 Interleukin-16 [Source:UniProtKB/Swiss-Prot;Acc:O54824]	Il16	0.243224	0.260455	0.372591	0	0.373174
ENSMUSG00000001750	T cell, immune regulator 1, ATPase, H+ transporting, lysosomal V0 protein A3 [Source:MGI Symbol;Acc:MGI:1350931]	Tcirg1	1.11507e-15	8.90096e-12	0.000609239	3	1.83739
ENSMUSG00000001751	alpha-N-acetylglucosaminidase (Sanfilippo disease IIIB) [Source:MGI Symbol;Acc:MGI:1351641]	Naglu	0.463047	0.472385	0.635882	0	0.194384
ENSMUSG00000001755	Coenzyme A synthase [Source:MGI Symbol;Acc:MGI:1918993]	Ppat	7.67642e-06	0.000201417	0.0025459	3	-0.889234
ENSMUSG00000001761	smoothened, frizzled class receptor [Source:MGI Symbol;Acc:MGI:108075]	Smo	7.22597e-07	9.92258e-06	0.00197154	3	-1.02515
ENSMUSG00000001763	Tetraspanin-33 [Source:UniProtKB/Swiss-Prot;Acc:Q8R3S2]	Tspan33	0.000218671	0.00320214	0.0188637	2	1.54848
ENSMUSG00000001767	Crooked neck-like protein 1 [Source:UniProtKB/Swiss-Prot;Acc:P63154]	Crnkl1	0.355089	0.429361	0.634562	0	0.222816
ENSMUSG00000001768	Ras and Rab interactor 2 [Source:MGI Symbol;Acc:MGI:1921280]	Rin2	0.527346	0.526651	0.675734	0	0.285029
ENSMUSG00000001773	Glutamate carboxypeptidase 2 [Source:UniProtKB/Swiss-Prot;Acc:O35409]	Folh1	1.41661e-11	1.72677e-08	0.00206739	3	2.28443
ENSMUSG00000001774	Cysteine and histidine-rich domain-containing protein 1 [Source:UniProtKB/Swiss-Prot;Acc:Q9D1P4]	Chordc1	0.214017	0.229484	0.302825	0	0.420414
ENSMUSG00000001783	tRNA-splicing ligase RtcB homolog [Source:UniProtKB/Swiss-Prot;Acc:Q99LF4]	Rtcb	0.168635	0.231845	0.287714	0	0.332903
ENSMUSG00000001785	Periodic tryptophan [Source:UniProtKB/Swiss-Prot;Acc:Q99LL5]	Pwp1	0.0202098	0.103501	0.129556	0	0.408489
ENSMUSG00000001786	Mus musculus F-box protein 7 (Fbxo7), transcript variant 3, mRNA. [Source:RefSeq mRNA;Acc:NM_001347151]	Fbxo7	0.0531421	0.168374	0.21347	0	0.33331
ENSMUSG00000001794	calpain small subunit 1 [Source:HGNC Symbol;Acc:HGNC:1481]	Capns1	0.98452	0.955065	0.667751	0	0.00781537
ENSMUSG00000001802	LDL receptor related protein 3 [Source:HGNC Symbol;Acc:HGNC:6695]	Lrp3	0.000779046	0.000929656	0.00745936	3	-1.21069
ENSMUSG00000001827	Folate receptor alpha [Source:UniProtKB/Swiss-Prot;Acc:P35846]	Folr1	0.0400112	0.0736969	0.334661	0	-2.32882
ENSMUSG00000001829	Caseinolytic peptidase B protein homolog [Source:UniProtKB/Swiss-Prot;Acc:Q60649]	Clpb	0.00592463	0.0103578	0.0155127	1	-0.700261
ENSMUSG00000001833	septin-7 isoform 2 [Source:RefSeq peptide;Acc:NP_001192296]	Sept7	0.234149	0.268799	0.305162	0	0.423734
ENSMUSG00000001844	zinc finger, DHHC domain containing 4 [Source:MGI Symbol;Acc:MGI:1920131]	Zdhhc4	0.271903	0.371675	0.128587	0	-0.270339
ENSMUSG00000001847	RAS-related C3 botulinum substrate 1 [Source:MGI Symbol;Acc:MGI:97845]	Rac1	0.102166	0.179604	0.12458	0	0.401738
ENSMUSG00000001855	Nuclear pore complex protein Nup214 [Source:UniProtKB/Swiss-Prot;Acc:Q80U93]	Nup214	0.888547	0.862887	0.820456	0	0.0513238
ENSMUSG00000001864	Allograft inflammatory factor 1-like [Source:UniProtKB/Swiss-Prot;Acc:Q9EQX4]	Aif1l	0.0858058	0.174565	0.0734828	0	-0.799453
ENSMUSG00000001865	Mast cell carboxypeptidase A [Source:UniProtKB/Swiss-Prot;Acc:P15089]	Cpa3	0.166403	0.225511	0.141749	0	-0.923066
ENSMUSG00000001870	Latent-transforming growth factor beta-binding protein 1 [Source:UniProtKB/Swiss-Prot;Acc:Q8CG19]	Ltbp1	0.592415	0.613097	0.290462	0	-0.232146
ENSMUSG00000001891	UDP-glucose pyrophosphorylase 2 [Source:MGI Symbol;Acc:MGI:2183447]	Ugp2	0.213136	0.417681	0.0875114	0	-0.245659
ENSMUSG00000001909	tRNA methyltransferase 1 [Source:MGI Symbol;Acc:MGI:1289155]	Trmt1	0.293729	0.36172	0.527722	0	0.230641
ENSMUSG00000001910	Nucleus accumbens-associated protein 1 [Source:UniProtKB/Swiss-Prot;Acc:Q7TSZ8]	Nacc1	0.791883	0.860629	0.425203	0	-0.0858512
ENSMUSG00000001911	Nuclear factor 1 X-type [Source:UniProtKB/Swiss-Prot;Acc:P70257]	Nfix	0.00081789	0.00454466	0.00554918	3	-0.78728
ENSMUSG00000001918	solute carrier family 1 (neutral amino acid transporter), member 5 [Source:MGI Symbol;Acc:MGI:105305]	Slc1a5	0.000333808	0.00823641	0.00606967	3	-0.864214
ENSMUSG00000001924	ubiquitin-like modifier activating enzyme 1 [Source:MGI Symbol;Acc:MGI:98890]	Uba1	0.533244	0.62773	0.670887	0	0.149584
ENSMUSG00000001930	Von Willebrand factor [Source:MGI Symbol;Acc:MGI:98941]	Vwf	0.710864	0.684858	0.822505	0	0.225169
ENSMUSG00000001942	Sialate O-acetylesterase Sialate O-acetylesterase small subunit Sialate O-acetylesterase large subunit [Source:UniProtKB/Swiss-Prot;Acc:P70665]	Siae	0.363436	0.542843	0.159625	0	-0.209827
ENSMUSG00000001943	V-set and immunoglobulin domain containing 2 [Source:MGI Symbol;Acc:MGI:1928009]	Vsig2	0.524514	0.521524	0.791818	0	0.377113
ENSMUSG00000001946	Endothelial cell-selective adhesion molecule [Source:UniProtKB/Swiss-Prot;Acc:Q925F2]	Esam	0.812402	0.870921	0.496656	0	-0.0905589
ENSMUSG00000001948	sperm autoantigenic protein 17 [Source:MGI Symbol;Acc:MGI:1333778]	Spa17	0.467694	0.564213	0.210185	0	-0.413938
ENSMUSG00000001962	Protein FAM50A [Source:UniProtKB/Swiss-Prot;Acc:Q9WV03]	Fam50a	0.41635	0.448409	0.656406	0	0.211423
ENSMUSG00000001964	Emerin [Source:UniProtKB/Swiss-Prot;Acc:O08579]	Emd	0.00201267	0.00638074	0.0329922	2	0.629203
ENSMUSG00000001983	Translational activator of cytochrome c oxidase 1 [Source:UniProtKB/Swiss-Prot;Acc:Q8K0Z7]	Taco1	0.0380242	0.0999279	0.0444028	0	-0.707928
ENSMUSG00000001986	Mus musculus glutamate receptor, ionotropic, AMPA3 (alpha 3) (Gria3), transcript variant 5, mRNA. [Source:RefSeq mRNA;Acc:NM_001358361]	Gria3	0.122486	0.18263	0.224307	0	-1.04004
ENSMUSG00000001988	Neuronal PAS domain-containing protein 1 [Source:UniProtKB/Swiss-Prot;Acc:P97459]	Npas1	0.522771	0.391054	0.228303	0	-1.07329
ENSMUSG00000001995	Mus musculus signal-induced proliferation-associated 1 like 2 (Sipa1l2), transcript variant 2, mRNA. [Source:RefSeq mRNA;Acc:NM_001357372]	Sipa1l2	0.312458	0.360921	0.180646	0	-0.325335
ENSMUSG00000001998	AP-4 complex subunit epsilon-1 [Source:UniProtKB/Swiss-Prot;Acc:Q80V94]	Ap4e1	0.259187	0.27532	0.273465	0	0.493839
ENSMUSG00000001999	Biliverdin reductase A [Source:UniProtKB/Swiss-Prot;Acc:Q9CY64]	Blvra	0.000329756	0.000452819	0.015832	2	0.978202
ENSMUSG00000002006	PDZ domain-containing protein 4 [Source:UniProtKB/Swiss-Prot;Acc:Q9QY39]	Pdzd4	0.117991	0.248081	0.088226	0	-0.638165
ENSMUSG00000002007	serine/arginine-rich protein specific kinase 3 [Source:MGI Symbol;Acc:MGI:1891338]	Srpk3	0.850993	0.871734	0.548828	0	-0.200769
ENSMUSG00000002010	isocitrate dehydrogenase 3 (NAD+), gamma [Source:MGI Symbol;Acc:MGI:1099463]	Idh3g	3.83255e-05	0.00128185	0.00427538	3	-0.840962
ENSMUSG00000002012	pregnancy upregulated non-ubiquitously expressed CaM kinase [Source:MGI Symbol;Acc:MGI:1347357]	Pnck	0.026464	0.0471357	0.203928	0	-2.17717
ENSMUSG00000002014	signal sequence receptor, delta [Source:MGI Symbol;Acc:MGI:1099464]	Ssr4	0.0631834	0.148022	0.259606	0	0.382946
ENSMUSG00000002015	B-cell receptor-associated protein 31 [Source:UniProtKB/Swiss-Prot;Acc:Q61335]	Bcap31	0.00021943	0.039604	0.011652	1	-0.533689
ENSMUSG00000002017	Protein FAM98A [Source:UniProtKB/Swiss-Prot;Acc:Q3TJZ6]	Fam98a	0.890127	0.927606	0.524658	0	-0.0452287
ENSMUSG00000002020	latent transforming growth factor beta binding protein 2 [Source:HGNC Symbol;Acc:HGNC:6715]	Ltbp2	0.117652	0.127003	0.0678262	0	-0.728857
ENSMUSG00000002028	Mus musculus lysine (K)-specific methyltransferase 2A (Kmt2a), transcript variant 1, mRNA. [Source:RefSeq mRNA;Acc:NM_001357549]	Kmt2a	0.907764	0.890997	0.684934	0	0.0381927
ENSMUSG00000002031	Intraflagellar transport [Source:UniProtKB/Swiss-Prot;Acc:Q9DB07]	Ift46	0.000450913	0.00335583	0.00849863	3	-0.737988
ENSMUSG00000002032	Mus musculus transmembrane protein 25 (Tmem25), transcript variant 5, mRNA. [Source:RefSeq mRNA;Acc:NM_001357386]	Tmem25	0.899812	0.91145	0.444614	0	-0.145217
ENSMUSG00000002033	T-cell surface glycoprotein CD3 gamma chain [Source:UniProtKB/Swiss-Prot;Acc:P11942]	Cd3g	1.11594e-13	1.35272e-10	0.00604144	3	3.87688
ENSMUSG00000002043	trafficking protein particle complex 6A [Source:MGI Symbol;Acc:MGI:1914341]	Trappc6a	0.637341	0.697957	0.365136	0	-0.196216
ENSMUSG00000002052	Transcription elongation factor SPT6 [Source:UniProtKB/Swiss-Prot;Acc:Q62383]	Supt6	0.632029	0.725764	0.258051	0	-0.138775
ENSMUSG00000002055	Sperm-associated antigen 5 [Source:UniProtKB/Swiss-Prot;Acc:Q7TME2]	Spag5	0.0471459	0.0791979	0.058076	0	1.5641
ENSMUSG00000002058	unc-119 lipid binding chaperone [Source:MGI Symbol;Acc:MGI:1328357]	Unc119	0.0251863	0.0360412	0.0298181	0	-0.716037
ENSMUSG00000002059	RAB34, member RAS oncogene family [Source:HGNC Symbol;Acc:HGNC:16519]	Rab34	9.95934e-07	4.4327e-06	0.00166532	3	-1.26009
ENSMUSG00000002064	stromal cell derived factor 2 [Source:HGNC Symbol;Acc:HGNC:10675]	Sdf2	0.71159	0.719006	0.972168	0	0.105832
ENSMUSG00000002068	G1/S-specific cyclin-E1 [Source:UniProtKB/Swiss-Prot;Acc:Q61457]	Ccne1	0.136568	0.18467	0.220359	0	0.799409
ENSMUSG00000002076	Heat shock factor 2-binding protein [Source:UniProtKB/Swiss-Prot;Acc:Q9D4G2]	Hsf2bp	0.0321131	0.00730321	0.0772723	1	2.19793
ENSMUSG00000002083	Bcl-2-binding component 3 [Source:UniProtKB/Swiss-Prot;Acc:Q99ML1]	Bbc3	0.00115103	0.00368355	0.0707108	2	-1.98996
ENSMUSG00000002100	myosin binding protein C, cardiac [Source:HGNC Symbol;Acc:HGNC:7551]	Mybpc3	0.115494	0.129242	0.126188	0	1.59766
ENSMUSG00000002102	proteasome (prosome, macropain) 26S subunit, ATPase 3 [Source:MGI Symbol;Acc:MGI:1098754]	Psmc3	0.194021	0.267001	0.375847	0	0.321182
ENSMUSG00000002103	Mus musculus acid phosphatase 2, lysosomal (Acp2), transcript variant 1, mRNA. [Source:RefSeq mRNA;Acc:NM_001357067]	Acp2	0.00302987	0.00464898	0.0313266	2	0.86854
ENSMUSG00000002104	43 kDa receptor-associated protein of the synapse [Source:UniProtKB/Swiss-Prot;Acc:P12672]	Rapsn	0.491057	0.444352	0.205515	0	-0.573629
ENSMUSG00000002105	solute carrier family 39 (metal ion transporter), member 13 [Source:MGI Symbol;Acc:MGI:1915677]	Slc39a13	0.142417	0.234158	0.0808917	0	-0.331687
ENSMUSG00000002107	CUGBP Elav-like family member 2 [Source:UniProtKB/Swiss-Prot;Acc:Q9Z0H4]	Celf2	0.77358	0.797258	0.530704	0	-0.17325
ENSMUSG00000002108	Mus musculus nuclear receptor subfamily 1, group H, member 3 (Nr1h3), transcript variant 3, mRNA. [Source:RefSeq mRNA;Acc:NM_001355279]	Nr1h3	0.540795	0.612324	0.839368	0	0.142522
ENSMUSG00000002109	DNA damage-binding protein 2 [Source:UniProtKB/Swiss-Prot;Acc:Q99J79]	Ddb2	0.066788	0.30162	0.0466424	0	-0.421666
ENSMUSG00000002111	spleen focus forming virus (SFFV) proviral integration oncogene [Source:MGI Symbol;Acc:MGI:98282]	Spi1	4.53611e-35	5.33645e-27	0.000182791	3	3.56931
ENSMUSG00000002129	Splicing factor 3A subunit 1 [Source:UniProtKB/Swiss-Prot;Acc:Q8K4Z5]	Sf3a1	0.233527	0.22922	0.301281	0	0.336587
ENSMUSG00000002147	Signal transducer and transcription activator 6 [Source:UniProtKB/Swiss-Prot;Acc:P52633]	Stat6	0.130708	0.247309	0.337798	0	0.308868
ENSMUSG00000002190	Mus musculus calmegin (Clgn), transcript variant 2, mRNA. [Source:RefSeq mRNA;Acc:NM_001329627]	Clgn	NA	0.701361	0.601799	0	0.707534
ENSMUSG00000002204	Napsin-A [Source:UniProtKB/Swiss-Prot;Acc:O09043]	Napsa	2.68406e-16	3.73442e-13	0.0011527	3	2.86084
ENSMUSG00000002205	vaccinia related kinase 3 [Source:MGI Symbol;Acc:MGI:2182465]	Vrk3	0.141183	0.135554	0.246635	0	0.487786
ENSMUSG00000002210	Protein SMG9 [Source:UniProtKB/Swiss-Prot;Acc:Q9DB90]	Smg9	0.260229	0.274394	0.340072	0	0.358173
ENSMUSG00000002221	PAX-interacting protein 1 [Source:UniProtKB/Swiss-Prot;Acc:Q6NZQ4]	Paxip1	0.501701	0.632534	0.220091	0	-0.167294
ENSMUSG00000002222	A [Source:UniProtKB/Swiss-Prot;Acc:Q80YQ8]	Rmnd5a	0.334499	0.397017	0.137282	0	-0.327562
ENSMUSG00000002227	Putative helicase MOV-10 [Source:UniProtKB/Swiss-Prot;Acc:P23249]	Mov10	9.56651e-12	3.47608e-08	0.00146669	3	1.15375
ENSMUSG00000002228	Protein phosphatase 1J [Source:UniProtKB/Swiss-Prot;Acc:Q149T7]	Ppm1j	1.56063e-09	1.5723e-05	0.0059767	3	1.70663
ENSMUSG00000002233	Rho-related GTP-binding protein RhoC [Source:UniProtKB/Swiss-Prot;Acc:Q62159]	Rhoc	0.00506543	0.00761101	0.0497512	2	0.904119
ENSMUSG00000002249	TEA domain family member 3 [Source:MGI Symbol;Acc:MGI:109241]	Tead3	0.241815	0.358836	0.127298	0	-0.405495
ENSMUSG00000002250	Peroxisome proliferator-activated receptor delta [Source:UniProtKB/Swiss-Prot;Acc:P35396]	Ppard	0.822642	0.87961	0.527187	0	-0.0727706
ENSMUSG00000002257	DEF6, guanine nucleotide exchange factor [Source:HGNC Symbol;Acc:HGNC:2760]	Def6	3.62498e-06	1.81693e-05	0.0114404	2	1.74646
ENSMUSG00000002265	Paternally-expressed 3 protein [Source:UniProtKB/Swiss-Prot;Acc:Q3URU2]	Peg3	0.691063	0.711954	0.427361	0	-0.208187
ENSMUSG00000002266	zinc finger, imprinted 1 [Source:MGI Symbol;Acc:MGI:1341879]	Zim1	0.877923	0.892006	0.977897	0	-0.198514
ENSMUSG00000002274	meteorin, glial cell differentiation regulator [Source:MGI Symbol;Acc:MGI:1917333]	Metrn	0.513264	0.426684	0.622475	0	0.668036
ENSMUSG00000002279	Lipase maturation factor 1 [Source:UniProtKB/Swiss-Prot;Acc:Q3U3R4]	Lmf1	0.0924523	0.162169	0.0618727	0	-0.422383
ENSMUSG00000002280	Cytosolic Fe-S cluster assembly factor NARFL [Source:UniProtKB/Swiss-Prot;Acc:Q7TMW6]	Narfl	0.829607	0.900984	0.496953	0	-0.0620694
ENSMUSG00000002289	Angiopoietin-related protein 4 [Source:UniProtKB/Swiss-Prot;Acc:Q9Z1P8]	Angptl4	0.0126922	0.0241033	0.059444	0	0.865524
ENSMUSG00000002297	A [Source:UniProtKB/Swiss-Prot;Acc:Q9QZ41]	Dbf4	0.00570899	0.0128018	0.0303914	1	1.56594
ENSMUSG00000002307	Mus musculus Fas death domain-associated protein (Daxx), transcript variant 3, mRNA. [Source:RefSeq mRNA;Acc:NM_001355704]	Daxx	4.38836e-10	4.94143e-09	0.00159713	3	1.66523
ENSMUSG00000002308	CD320 antigen [Source:UniProtKB/Swiss-Prot;Acc:Q9Z1P5]	Cd320	2.41104e-07	1.02345e-06	0.00189748	3	-1.2462
ENSMUSG00000002319	Importin-4 [Source:UniProtKB/Swiss-Prot;Acc:Q8VI75]	Ipo4	0.700501	0.671819	0.916809	0	0.14984
ENSMUSG00000002320	Transmembrane 9 superfamily member 1 [Source:UniProtKB/Swiss-Prot;Acc:Q9DBU0]	Tm9sf1	0.369957	0.481162	0.140246	0	-0.213777
ENSMUSG00000002324	Meiotic recombination [Source:UniProtKB/Swiss-Prot;Acc:Q8C5S7]	Rec8	0.79177	0.80558	0.285195	0	-0.500876
ENSMUSG00000002325	Interferon regulatory factor 9 [Source:UniProtKB/Swiss-Prot;Acc:Q61179]	Irf9	1.63251e-12	6.39451e-09	0.000925629	3	1.35143
ENSMUSG00000002326	guanosine monophosphate reductase 2 [Source:MGI Symbol;Acc:MGI:1917903]	Gmpr2	0.900089	0.905798	0.656395	0	0.0623187
ENSMUSG00000002329	Magnesium-dependent phosphatase 1 [Source:UniProtKB/Swiss-Prot;Acc:Q9D967]	Mdp1	0.439165	0.482961	0.277193	0	-0.291847
ENSMUSG00000002332	Dehydrogenase/reductase SDR family member 1 [Source:UniProtKB/Swiss-Prot;Acc:Q99L04]	Dhrs1	0.360079	0.448877	0.176223	0	-0.256552
ENSMUSG00000002341	neurocan [Source:HGNC Symbol;Acc:HGNC:2465]	Ncan	1.02814e-07	2.27562e-06	0.00828446	3	-3.92671
ENSMUSG00000002342	Transmembrane protein 161A [Source:UniProtKB/Swiss-Prot;Acc:Q8VCA6]	Tmem161a	0.340727	0.477991	0.151478	0	-0.20846
ENSMUSG00000002343	Armadillo repeat-containing protein 6 [Source:UniProtKB/Swiss-Prot;Acc:Q8BNU0]	Armc6	0.89976	0.888725	0.915641	0	0.0622841
ENSMUSG00000002345	BLOC-1-related complex subunit 8 [Source:UniProtKB/Swiss-Prot;Acc:Q9D6Y4]	Borcs8	0.505496	0.572763	0.308937	0	-0.272088
ENSMUSG00000002346	Mitochondrial coenzyme A transporter SLC25A42 [Source:UniProtKB/Swiss-Prot;Acc:Q8R0Y8]	Slc25a42	1.52378e-10	4.43467e-06	0.000955495	3	-0.950965
ENSMUSG00000002365	sorting nexin 9 [Source:MGI Symbol;Acc:MGI:1913866]	Snx9	0.487709	0.618803	0.158536	0	-0.168358
ENSMUSG00000002372	Ran-binding protein 3 [Source:UniProtKB/Swiss-Prot;Acc:Q9CT10]	Ranbp3	0.730163	0.724337	0.977971	0	0.0991302
ENSMUSG00000002379		Ndufa11	0.656098	0.701567	0.398017	0	-0.189786
ENSMUSG00000002393	Nuclear receptor subfamily 2 group F member 6 [Source:UniProtKB/Swiss-Prot;Acc:P43136]	Nr2f6	0.0676785	0.114463	0.0541322	0	-0.585354
ENSMUSG00000002395	unconventional SNARE in the ER 1 homolog (S. cerevisiae) [Source:MGI Symbol;Acc:MGI:1914273]	Use1	0.542965	0.530657	0.750524	0	0.216474
ENSMUSG00000002396	occludin/ELL domain containing 1 [Source:MGI Symbol;Acc:MGI:1924340]	Ocel1	0.385322	0.482443	0.208144	0	-0.273073
ENSMUSG00000002409	Dual specificity tyrosine-phosphorylation-regulated kinase 1B [Source:UniProtKB/Swiss-Prot;Acc:Q9Z188]	Dyrk1b	1.08788e-08	1.92763e-06	0.0018623	3	-1.2127
ENSMUSG00000002413	Serine/threonine-protein kinase B-raf [Source:UniProtKB/Swiss-Prot;Acc:P28028]	Braf	0.179571	0.186065	0.274546	0	0.401071
ENSMUSG00000002416	NADH dehydrogenase [ubiquinone] 1 beta subcomplex subunit 2, mitochondrial [Source:UniProtKB/Swiss-Prot;Acc:Q9CPU2]	Ndufb2	0.496496	0.56622	0.254919	0	-0.29722
ENSMUSG00000002428	Helicase-like transcription factor [Source:UniProtKB/Swiss-Prot;Acc:Q6PCN7]	Hltf	0.0652698	0.0947443	0.152971	0	0.478636
ENSMUSG00000002455	Pre-mRNA-processing factor 6 [Source:UniProtKB/Swiss-Prot;Acc:Q91YR7]	Prpf6	0.809094	0.882891	0.380966	0	-0.0689545
ENSMUSG00000002458	regulator of G-protein signaling 19 [Source:MGI Symbol;Acc:MGI:1915153]	Rgs19	9.97438e-05	0.000172297	0.0140867	2	0.970259
ENSMUSG00000002475	abhydrolase domain containing 3 [Source:MGI Symbol;Acc:MGI:2147183]	Abhd3	0.141449	0.215821	0.111001	0	-0.587377
ENSMUSG00000002477	Small nuclear ribonucleoprotein Sm D1 [Source:UniProtKB/Swiss-Prot;Acc:P62315]	Snrpd1	3.97601e-05	0.000107569	0.0177667	2	1.39002
ENSMUSG00000002486	Trichoplein keratin filament-binding protein [Source:UniProtKB/Swiss-Prot;Acc:Q3TVW5]	Tchp	0.591993	0.742042	0.287971	0	-0.149694
ENSMUSG00000002489	T cell lymphoma invasion and metastasis 1 [Source:MGI Symbol;Acc:MGI:103306]	Tiam1	0.598648	0.656033	0.276333	0	-0.220092
ENSMUSG00000002496	tuberous sclerosis 2 [Source:MGI Symbol;Acc:MGI:102548]	Tsc2	0.0028718	0.034363	0.00958565	2	-0.527556
ENSMUSG00000002500	ribosomal protein L3-like [Source:MGI Symbol;Acc:MGI:1913461]	Rpl3l	0.873192	0.867874	0.606944	0	-0.24453
ENSMUSG00000002504	solute carrier family 9 (sodium/hydrogen exchanger), member 3 regulator 2 [Source:MGI Symbol;Acc:MGI:1890662]	Slc9a3r2	0.393778	0.455186	0.205921	0	-0.341659
ENSMUSG00000002524	Poly(U)-binding-splicing factor PUF60 [Source:UniProtKB/Swiss-Prot;Acc:Q3UEB3]	Puf60	0.477698	0.505899	0.692229	0	0.205979
ENSMUSG00000002546	golgi autoantigen, golgin subfamily a, 2 [Source:MGI Symbol;Acc:MGI:2139395]	Golga2	0.00424902	0.0369849	0.0105071	1	-0.52616
ENSMUSG00000002550	uridine-cytidine kinase 1 [Source:MGI Symbol;Acc:MGI:98904]	Uck1	1.58161e-06	1.30409e-05	0.00338575	3	-1.5758
ENSMUSG00000002565	scinderin [Source:MGI Symbol;Acc:MGI:1306794]	Scin	NA	0.0185108	0.361845	0	-3.74325
ENSMUSG00000002578	Mus musculus IKAROS family zinc finger 4 (Ikzf4), transcript variant 3, mRNA. [Source:RefSeq mRNA;Acc:NM_001358537]	Ikzf4	0.262546	0.36874	0.416719	0	0.528524
ENSMUSG00000002580	Migration and invasion enhancer 1 [Source:UniProtKB/Swiss-Prot;Acc:Q9CQ86]	Mien1	0.989423	0.991505	0.842842	0	-0.0102691
ENSMUSG00000002588	paraoxonase 1 [Source:MGI Symbol;Acc:MGI:103295]	Pon1	0.313716	0.382613	0.6122	0	-0.8678
ENSMUSG00000002602	AXL receptor tyrosine kinase [Source:MGI Symbol;Acc:MGI:1347244]	Axl	0.0725588	0.142125	0.162399	0	0.394342
ENSMUSG00000002603	transforming growth factor, beta 1 [Source:MGI Symbol;Acc:MGI:98725]	Tgfb1	0.000239173	0.000305392	0.0148045	2	1.2545
ENSMUSG00000002608	Coiled-coil domain-containing protein 97 [Source:UniProtKB/Swiss-Prot;Acc:Q9DBT3]	Ccdc97	0.645215	0.629268	0.785307	0	0.136138
ENSMUSG00000002617	zinc finger protein 40 [Source:MGI Symbol;Acc:MGI:99185]	Zfp40	0.77358	0.81115	0.488566	0	-0.17726
ENSMUSG00000002625	A-kinase anchoring protein 8 like [Source:HGNC Symbol;Acc:HGNC:29857]	Akap8l	0.150023	0.202113	0.12001	0	-0.442632
ENSMUSG00000002635	Programmed cell death protein 2-like [Source:UniProtKB/Swiss-Prot;Acc:Q8C5N5]	Pdcd2l	0.24479	0.355731	0.480178	0	0.320151
ENSMUSG00000002658	ral transcription factor IIF subunit 1 [Source:UniProtKB/Swiss-Prot;Acc:Q3THK3]	Gtf2f1	0.0252691	0.030553	0.0803106	0	0.595055
ENSMUSG00000002660	ATP-dependent Clp protease proteolytic subunit, mitochondrial [Source:UniProtKB/Swiss-Prot;Acc:O88696]	Clpp	0.527346	0.565467	0.380659	0	-0.25692
ENSMUSG00000002661	Alpha-ketoglutarate-dependent dioxygenase alkB homolog 7, mitochondrial [Source:UniProtKB/Swiss-Prot;Acc:Q9D6Z0]	Alkbh7	0.144022	0.263729	0.104793	0	-0.564036
ENSMUSG00000002668	DENN domain-containing protein 1C [Source:UniProtKB/Swiss-Prot;Acc:Q8CFK6]	Dennd1c	3.37822e-08	6.10497e-08	0.00272363	3	1.56492
ENSMUSG00000002679	Mus musculus mediator complex subunit 6 (Med6), transcript variant 1, mRNA. [Source:RefSeq mRNA;Acc:NM_001347384]	Med6	0.193929	0.30484	0.358352	0	0.360476
ENSMUSG00000002688	protein kinase D1 [Source:MGI Symbol;Acc:MGI:99879]	Prkd1	2.99151e-09	1.63577e-07	0.00104049	3	-1.27035
ENSMUSG00000002699	Lymphocyte cytosolic protein 2 [Source:UniProtKB/Swiss-Prot;Acc:Q60787]	Lcp2	5.16664e-46	6.53726e-33	0.000119737	3	4.29279
ENSMUSG00000002718	Exportin-2 [Source:UniProtKB/Swiss-Prot;Acc:Q9ERK4]	Cse1l	0.836486	0.82326	0.962511	0	0.0846354
ENSMUSG00000002728	N-alpha-acetyltransferase 20 [Source:UniProtKB/Swiss-Prot;Acc:P61600]	Naa20	0.0619536	0.0861501	0.158648	0	0.435122
ENSMUSG00000002731	Interferon-inducible double-stranded RNA-dependent protein kinase activator A [Source:UniProtKB/Swiss-Prot;Acc:Q9WTX2]	Prkra	0.0243295	0.143603	0.0361057	0	-0.400139
ENSMUSG00000002732	Mus musculus FK506 binding protein 7 (Fkbp7), transcript variant 2, mRNA. [Source:RefSeq mRNA;Acc:NM_001355079]	Fkbp7	0.0644249	0.198081	0.0492362	0	-0.372274
ENSMUSG00000002733	Pleckstrin homology domain-containing family A member 3 [Source:UniProtKB/Swiss-Prot;Acc:Q9ERS4]	Plekha3	0.692284	0.712739	0.947034	0	0.107358
ENSMUSG00000002741	YKT6 v-SNARE homolog (S. cerevisiae) [Source:MGI Symbol;Acc:MGI:1927550]	Ykt6	0.186529	0.356846	0.0617574	0	-0.275999
ENSMUSG00000002748	Tyrosine-protein kinase BAZ1B [Source:UniProtKB/Swiss-Prot;Acc:Q9Z277]	Baz1b	0.582683	0.656033	0.800517	0	0.128591
ENSMUSG00000002763	Peroxisome assembly factor 2 [Source:UniProtKB/Swiss-Prot;Acc:Q99LC9]	Pex6	0.00976181	0.0375164	0.015266	1	-0.559123
ENSMUSG00000002767	mitochondrial ribosomal protein L2 [Source:MGI Symbol;Acc:MGI:1351622]	Mrpl2	0.730334	0.786656	0.497372	0	-0.124999
ENSMUSG00000002768	Male-enhanced antigen 1 [Source:UniProtKB/Swiss-Prot;Acc:Q64327]	Mea1	0.965054	0.99864	0.741789	0	-0.0192945
ENSMUSG00000002769	glycine N-methyltransferase [Source:MGI Symbol;Acc:MGI:1202304]	Gnmt	0.691602	0.69174	0.35663	0	-0.466658
ENSMUSG00000002771	Glutamate receptor ionotropic, NMDA 2D [Source:UniProtKB/Swiss-Prot;Acc:Q03391]	Grin2d	0.0845725	0.194856	0.0478819	0	-0.728033
ENSMUSG00000002778	KDEL (Lys-Asp-Glu-Leu) endoplasmic reticulum protein retention receptor 1 [Source:MGI Symbol;Acc:MGI:1915387]	Kdelr1	0.902593	0.953213	0.562983	0	-0.0448016
ENSMUSG00000002781	transmembrane protein 143 [Source:HGNC Symbol;Acc:HGNC:25603]	Tmem143	4.46572e-06	1.15382e-05	0.00269455	3	-1.15962
ENSMUSG00000002797	Gamma-glutamylcyclotransferase [Source:UniProtKB/Swiss-Prot;Acc:Q9D7X8]	Ggct	2.76962e-13	1.93684e-09	0.000699883	3	1.72788
ENSMUSG00000002799	Protein jagged-2 [Source:UniProtKB/Swiss-Prot;Acc:Q9QYE5]	Jag2	0.759479	0.795017	0.485772	0	-0.148066
ENSMUSG00000002803	BTB/POZ domain-containing protein 6 [Source:UniProtKB/Swiss-Prot;Acc:Q8K2J9]	Btbd6	0.000122808	0.00319605	0.00705044	3	-1.06197
ENSMUSG00000002804	Uridine diphosphate glucose pyrophosphatase [Source:UniProtKB/Swiss-Prot;Acc:Q9D142]	Nudt14	0.831984	0.828492	0.938853	0	0.110657
ENSMUSG00000002808	Mammalian ependymin-related protein 1 [Source:UniProtKB/Swiss-Prot;Acc:Q99M71]	Epdr1	0.59526	0.694415	0.384366	0	-0.261823
ENSMUSG00000002812	isoform 2 [Source:RefSeq peptide;Acc:NP_001289136]	Flii	0.926818	0.915312	0.727622	0	0.0216353
ENSMUSG00000002814	topoisomerase (DNA) III alpha [Source:MGI Symbol;Acc:MGI:1197527]	Top3a	0.440613	0.572513	0.847076	0	0.189794
ENSMUSG00000002820	Cysteine protease ATG4D Cysteine protease ATG4D, mitochondrial [Source:UniProtKB/Swiss-Prot;Acc:Q8BGV9]	Atg4d	0.78138	0.782118	0.981588	0	0.0857082
ENSMUSG00000002825	Queuine tRNA-ribosyltransferase catalytic subunit 1 [Source:UniProtKB/Swiss-Prot;Acc:Q9JMA2]	Qtrt1	0.0714646	0.128075	0.191591	0	0.673395
ENSMUSG00000002831	Perilipin-4 [Source:UniProtKB/Swiss-Prot;Acc:O88492]	Plin4	0.00554926	0.0202435	0.0159692	1	-0.909325
ENSMUSG00000002833	Mus musculus HDGF like 2 (Hdgfl2), transcript variant 4, mRNA. [Source:RefSeq mRNA;Acc:NM_001331053]	Hdgfl2	0.0417628	0.0847364	0.0359929	0	-0.518399
ENSMUSG00000002835	Chromatin assembly factor 1 subunit A [Source:UniProtKB/Swiss-Prot;Acc:Q9QWF0]	Chaf1a	0.0419527	0.0679026	0.0865573	0	1.03577
ENSMUSG00000002844	[Protein ADP-ribosylarginine] hydrolase [Source:UniProtKB/Swiss-Prot;Acc:P54923]	Adprh	0.136299	0.166452	0.25938	0	0.363064
ENSMUSG00000002845	Transmembrane protein 39A [Source:UniProtKB/Swiss-Prot;Acc:Q9CYC3]	Tmem39a	0.661949	0.690847	0.855108	0	0.147565
ENSMUSG00000002846	Complex I assembly factor TIMMDC1, mitochondrial [Source:UniProtKB/Swiss-Prot;Acc:Q8BUY5]	Timmdc1	0.546972	0.681054	0.271365	0	-0.161929
ENSMUSG00000002847	Phospholipase A1 member A [Source:UniProtKB/Swiss-Prot;Acc:Q8VI78]	Pla1a	0.257077	0.227787	0.352423	0	0.430596
ENSMUSG00000002870	DNA replication licensing factor MCM2 [Source:UniProtKB/Swiss-Prot;Acc:P97310]	Mcm2	0.000437335	0.00061066	0.02257	2	1.49311
ENSMUSG00000002871	Transmembrane protein adipocyte-associated 1 [Source:UniProtKB/Swiss-Prot;Acc:Q99MU1]	Tpra1	0.192929	0.228724	0.122464	0	-0.409617
ENSMUSG00000002881	NGFI-A-binding protein 1 [Source:UniProtKB/Swiss-Prot;Acc:Q61122]	Nab1	0.0932728	0.124214	0.173651	0	0.473263
ENSMUSG00000002885	adhesion G protein-coupled receptor E5 [Source:MGI Symbol;Acc:MGI:1347095]	Adgre5	0.991339	0.966228	0.642773	0	0.00347615
ENSMUSG00000002897	Interleukin-17 receptor A [Source:UniProtKB/Swiss-Prot;Acc:Q60943]	Il17ra	4.14238e-24	1.28008e-18	0.000192059	3	1.86788
ENSMUSG00000002900	Laminin subunit beta-1 [Source:UniProtKB/Swiss-Prot;Acc:P02469]	Lamb1	0.244687	0.288033	0.17624	0	-0.559497
ENSMUSG00000002908	potassium calcium-activated channel subfamily N member 1 [Source:HGNC Symbol;Acc:HGNC:6290]	Kcnn1	0.0137182	0.0654316	0.0279694	0	-0.959152
ENSMUSG00000002910	Arrestin domain-containing protein 2 [Source:UniProtKB/Swiss-Prot;Acc:Q9D668]	Arrdc2	0.397674	0.482947	0.195042	0	-0.297946
ENSMUSG00000002944	Platelet glycoprotein 4 [Source:UniProtKB/Swiss-Prot;Acc:Q08857]	Cd36	0.0433446	0.113663	0.227593	0	-0.628112
ENSMUSG00000002948	Dual specificity mitogen-activated protein kinase kinase 7 [Source:UniProtKB/Swiss-Prot;Acc:Q8CE90]	Map2k7	0.123213	0.336278	0.0797807	0	-0.252246
ENSMUSG00000002949	translocase of inner mitochondrial membrane 44 [Source:MGI Symbol;Acc:MGI:1343262]	Timm44	0.160073	0.326711	0.0739439	0	-0.273335
ENSMUSG00000002957	Mus musculus adaptor-related protein complex 2, alpha 2 subunit (Ap2a2), transcript variant 1, mRNA. [Source:RefSeq mRNA;Acc:NM_001357068]	Ap2a2	0.377651	0.441782	0.511192	0	0.253338
ENSMUSG00000002963	polynucleotide kinase 3'- phosphatase [Source:MGI Symbol;Acc:MGI:1891698]	Pnkp	0.733535	0.70293	0.918821	0	0.124972
ENSMUSG00000002968	Mus musculus mediator complex subunit 25 (Med25), transcript variant 3, mRNA. [Source:RefSeq mRNA;Acc:NM_001331207]	Med25	0.224093	0.309912	0.108555	0	-0.329726
ENSMUSG00000002980	Basal cell adhesion molecule [Source:UniProtKB/Swiss-Prot;Acc:Q9R069]	Bcam	0.777483	0.824312	0.55784	0	-0.147372
ENSMUSG00000002981	Cleft lip and palate transmembrane [Source:UniProtKB/Swiss-Prot;Acc:Q8VBZ3]	Clptm1	0.780383	0.866853	0.412772	0	-0.0825355
ENSMUSG00000002983	avian reticuloendotheliosis viral (v-rel) oncogene related B [Source:MGI Symbol;Acc:MGI:103289]	Relb	1.17703e-08	3.54605e-08	0.00330495	3	1.50754
ENSMUSG00000002984	Mitochondrial import receptor subunit TOM40 homolog [Source:UniProtKB/Swiss-Prot;Acc:Q9QYA2]	Tomm40	0.778069	0.824202	0.597284	0	-0.118106
ENSMUSG00000002985	Apolipoprotein E [Source:UniProtKB/Swiss-Prot;Acc:P08226]	Apoe	0.00789378	0.0295779	0.0253632	1	-0.901711
ENSMUSG00000002996	HMG-box transcription factor 1 [Source:HGNC Symbol;Acc:HGNC:23200]	Hbp1	0.108145	0.115468	0.0648353	0	-0.614347
ENSMUSG00000002997	protein kinase, cAMP dependent regulatory, type II beta [Source:MGI Symbol;Acc:MGI:97760]	Prkar2b	0.0238267	0.0406275	0.0373503	0	-0.961422
ENSMUSG00000003031	Cyclin-dependent kinase inhibitor 1B [Source:UniProtKB/Swiss-Prot;Acc:P46414]	Cdkn1b	0.450184	0.478575	0.293012	0	-0.304935
ENSMUSG00000003032	Krueppel-like factor 4 [Source:UniProtKB/Swiss-Prot;Acc:Q60793]	Klf4	0.904079	0.878622	0.815461	0	0.0425554
ENSMUSG00000003033	AP-1 complex subunit mu-1 [Source:UniProtKB/Swiss-Prot;Acc:P35585]	Ap1m1	0.506608	0.526145	0.731519	0	0.173101
ENSMUSG00000003037	RAB8A, member RAS oncogene family [Source:MGI Symbol;Acc:MGI:96960]	Rab8a	0.00684769	0.0160696	0.0562833	1	0.630634
ENSMUSG00000003038	Non-histone chromosomal protein HMG-17 [Source:UniProtKB/Swiss-Prot;Acc:P09602]	Hmgn2	0.00637882	0.0630148	0.0895534	1	0.442913
ENSMUSG00000003039	Protein FAM32A [Source:UniProtKB/Swiss-Prot;Acc:Q9CR80]	Fam32a	0.713607	0.812457	0.349691	0	-0.0998524
ENSMUSG00000003051	ETS-related transcription factor Elf-3 [Source:UniProtKB/Swiss-Prot;Acc:Q3UPW2]	Elf3	NA	0.691312	0.898557	0	1.78448
ENSMUSG00000003062	Mus musculus STARD3 N-terminal like (Stard3nl), transcript variant 2, mRNA. [Source:RefSeq mRNA;Acc:NM_001347485]	Stard3nl	4.67284e-08	2.35085e-06	0.00308926	3	1.04189
ENSMUSG00000003068	Serine/threonine-protein kinase STK11 [Source:UniProtKB/Swiss-Prot;Acc:Q9WTK7]	Stk11	0.840845	0.912024	0.445547	0	-0.0552632
ENSMUSG00000003070	Ephrin-A2 [Source:UniProtKB/Swiss-Prot;Acc:P52801]	Efna2	0.283737	0.369843	0.119694	0	-0.684613
ENSMUSG00000003072	ATP synthase subunit delta, mitochondrial [Source:UniProtKB/Swiss-Prot;Acc:Q9D3D9]	Atp5d	0.387326	0.460358	0.237681	0	-0.354035
ENSMUSG00000003099	Serine/threonine-protein phosphatase 5 [Source:UniProtKB/Swiss-Prot;Acc:Q60676]	Ppp5c	0.730233	0.711901	0.933235	0	0.107041
ENSMUSG00000003119	Cyclin-dependent kinase 12 [Source:UniProtKB/Swiss-Prot;Acc:Q14AX6]	Cdk12	0.82743	0.875012	0.412522	0	-0.0720005
ENSMUSG00000003123	Hormone-sensitive lipase [Source:UniProtKB/Swiss-Prot;Acc:P54310]	Lipe	0.000154386	0.00271643	0.0071113	3	-0.999106
ENSMUSG00000003131	Platelet-activating factor acetylhydrolase IB subunit beta [Source:UniProtKB/Swiss-Prot;Acc:Q61206]	Pafah1b2	0.74376	0.760309	0.959494	0	0.0975613
ENSMUSG00000003134	Mus musculus TBC1 domain family, member 8 (Tbc1d8), transcript variant 3, mRNA. [Source:RefSeq mRNA;Acc:NM_001357522]	Tbc1d8	0.0857342	0.150186	0.172985	0	0.496203
ENSMUSG00000003135	CCR4-NOT transcription complex subunit 11 [Source:UniProtKB/Swiss-Prot;Acc:Q9CWN7]	Cnot11	0.891338	0.951484	0.515309	0	-0.0382468
ENSMUSG00000003153	solute carrier family 2 (facilitated glucose transporter), member 3 [Source:MGI Symbol;Acc:MGI:95757]	Slc2a3	0.414017	0.483868	0.181422	0	-0.259352
ENSMUSG00000003154	Forkhead box protein J2 [Source:UniProtKB/Swiss-Prot;Acc:Q9ES18]	Foxj2	0.0848032	0.128112	0.0480178	0	-0.430154
ENSMUSG00000003161	Sorcin [Source:UniProtKB/Swiss-Prot;Acc:Q6P069]	Sri	0.0159903	0.0996124	0.132296	0	0.398608
ENSMUSG00000003166		Dgcr2	0.00200653	0.0341676	0.0114048	1	-0.493229
ENSMUSG00000003184	interferon regulatory factor 3 [Source:MGI Symbol;Acc:MGI:1859179]	Irf3	0.728802	0.777304	0.524514	0	-0.149778
ENSMUSG00000003190	BCL2-like 12 (proline rich) [Source:MGI Symbol;Acc:MGI:1922986]	Bcl2l12	0.219334	0.423366	0.123165	0	-0.365947
ENSMUSG00000003198	zinc finger protein 959 [Source:MGI Symbol;Acc:MGI:2385058]	Zfp959	0.887412	0.901242	0.822728	0	0.0881175
ENSMUSG00000003199	MPN domain-containing protein [Source:UniProtKB/Swiss-Prot;Acc:Q3TV65]	Mpnd	0.0776415	0.125228	0.0587361	0	-0.43146
ENSMUSG00000003200	SH3-domain GRB2-like 1 [Source:MGI Symbol;Acc:MGI:700010]	Sh3gl1	0.983512	0.97899	0.746287	0	-0.00757509
ENSMUSG00000003206	Interleukin-27 subunit beta [Source:UniProtKB/Swiss-Prot;Acc:O35228]	Ebi3	9.69086e-19	8.47448e-15	0.000925629	3	3.302
ENSMUSG00000003208	Coiled-coil domain-containing protein 94 [Source:UniProtKB/Swiss-Prot;Acc:Q9D6J3]	Ccdc94	0.551741	0.606077	0.76346	0	0.219745
ENSMUSG00000003226	E3 SUMO-protein ligase RanBP2 [Source:UniProtKB/Swiss-Prot;Acc:Q9ERU9]	Ranbp2	0.117435	0.133078	0.245599	0	0.618653
ENSMUSG00000003228	G protein-coupled receptor kinase 5 [Source:UniProtKB/Swiss-Prot;Acc:Q8VEB1]	Grk5	0.869003	0.833346	0.96304	0	0.0617076
ENSMUSG00000003233	Segment polarity DVL-3 [Source:UniProtKB/Swiss-Prot;Acc:Q61062]	Dvl3	0.00118514	0.0217784	0.0114413	1	-0.541357
ENSMUSG00000003234	ATP-binding cassette, sub-family F (GCN20), member 3 [Source:MGI Symbol;Acc:MGI:1351656]	Abcf3	0.987163	0.97899	0.720855	0	-0.00616215
ENSMUSG00000003235	Translation initiation factor eIF-2B subunit epsilon [Source:UniProtKB/Swiss-Prot;Acc:Q8CHW4]	Eif2b5	0.666494	0.770732	0.324203	0	-0.105905
ENSMUSG00000003269	Cytohesin-2 [Source:UniProtKB/Swiss-Prot;Acc:P63034]	Cyth2	0.171703	0.242937	0.103195	0	-0.361916
ENSMUSG00000003271	Sulfotransferase family cytosolic 2B member 1 [Source:UniProtKB/Swiss-Prot;Acc:O35400]	Sult2b1	0.702713	0.69825	0.927112	0	-0.667136
ENSMUSG00000003273	Carbonic anhydrase-related protein 11 [Source:UniProtKB/Swiss-Prot;Acc:O70354]	Car11	0.024714	0.0719686	0.0354703	0	-1.05861
ENSMUSG00000003279	Mus musculus DLG associated protein 1 (Dlgap1), transcript variant 6, mRNA. [Source:RefSeq mRNA;Acc:NM_001347412]	Dlgap1	0.273145	0.271072	0.778063	0	-1.65867
ENSMUSG00000003282	Zinc finger protein PLAG1 [Source:UniProtKB/Swiss-Prot;Acc:Q9QYE0]	Plag1	0.825501	0.811396	0.853939	0	0.241272
ENSMUSG00000003283	Tyrosine-protein kinase HCK [Source:UniProtKB/Swiss-Prot;Acc:P08103]	Hck	3.64834e-71	5.95417e-48	7.72142e-05	3	5.54381
ENSMUSG00000003299	39S ribosomal protein L4, mitochondrial [Source:UniProtKB/Swiss-Prot;Acc:Q9DCU6]	Mrpl4	0.586512	0.638861	0.396047	0	-0.19797
ENSMUSG00000003308	Kelch-like ECH-associated protein 1 [Source:UniProtKB/Swiss-Prot;Acc:Q9Z2X8]	Keap1	0.0851321	0.11823	0.183219	0	0.395647
ENSMUSG00000003309	adaptor related protein complex 1 mu 2 subunit [Source:HGNC Symbol;Acc:HGNC:558]	Ap1m2	NA	0.563854	0.626306	0	-1.61344
ENSMUSG00000003316	Golgi apparatus protein 1 [Source:UniProtKB/Swiss-Prot;Acc:Q61543]	Glg1	0.674648	0.7122	0.343129	0	-0.1904
ENSMUSG00000003344	BTB (POZ) domain containing 2 [Source:MGI Symbol;Acc:MGI:1933831]	Btbd2	0.0483831	0.0725169	0.0412662	0	-0.502999
ENSMUSG00000003345	Casein kinase I isoform gamma-2 [Source:UniProtKB/Swiss-Prot;Acc:Q8BVP5]	Csnk1g2	0.160578	0.261288	0.084056	0	-0.354359
ENSMUSG00000003346	abhydrolase domain containing 17A [Source:MGI Symbol;Acc:MGI:106388]	Abhd17a	0.336226	0.391632	0.183913	0	-0.333439
ENSMUSG00000003348	MOB kinase activator 3A [Source:UniProtKB/Swiss-Prot;Acc:Q8BSU7]	Mob3a	0.395714	0.465234	0.768439	0	0.367178
ENSMUSG00000003352	Mus musculus calcium channel, voltage-dependent, beta 3 subunit (Cacnb3), transcript variant 4, mRNA. [Source:RefSeq mRNA;Acc:NM_001356543]	Cacnb3	0.605329	0.61836	0.838973	0	0.204731
ENSMUSG00000003355	Peptidyl-prolyl cis-trans isomerase FKBP11 [Source:UniProtKB/Swiss-Prot;Acc:Q9D1M7]	Fkbp11	0.250309	0.308676	0.414158	0	0.757811
ENSMUSG00000003360	DEAD-box helicase 23 [Source:HGNC Symbol;Acc:HGNC:17347]	Ddx23	0.650684	0.709359	0.961482	0	0.0984048
ENSMUSG00000003363	Phospholipase D3 [Source:UniProtKB/Swiss-Prot;Acc:O35405]	Pld3	0.00129807	0.0195851	0.0488722	1	0.563097
ENSMUSG00000003378	Glutamate receptor ionotropic, kainate 5 [Source:UniProtKB/Swiss-Prot;Acc:Q61626]	Grik5	0.849578	0.892014	0.573179	0	-0.0932298
ENSMUSG00000003379	B-cell antigen receptor complex-associated protein alpha chain [Source:UniProtKB/Swiss-Prot;Acc:P11911]	Cd79a	0.052685	0.0863673	0.219007	0	1.01036
ENSMUSG00000003380	Prenylated Rab acceptor protein 1 [Source:UniProtKB/Swiss-Prot;Acc:Q9Z0S9]	Rabac1	0.629165	0.691385	0.376526	0	-0.188815
ENSMUSG00000003382	ETS translocation variant 3 [Source:UniProtKB/Swiss-Prot;Acc:Q8R4Z4]	Etv3	0.69692	0.687451	0.688912	0	0.227172
ENSMUSG00000003402	protein kinase C substrate 80K-H [Source:MGI Symbol;Acc:MGI:107877]	Prkcsh	0.93807	0.985655	0.575453	0	-0.0245132
ENSMUSG00000003410	ELAV-like protein 3 [Source:UniProtKB/Swiss-Prot;Acc:Q60900]	Elavl3	0.291123	0.180365	0.151844	0	-1.33196
ENSMUSG00000003411	RAB3B, member RAS oncogene family [Source:MGI Symbol;Acc:MGI:1917158]	Rab3b	0.474255	0.305668	0.1717	0	-1.01321
ENSMUSG00000003418	ST8 alpha-N-acetyl-neuraminide alpha-2,8-sialyltransferase 6 [Source:MGI Symbol;Acc:MGI:2386797]	St8sia6	0.321466	0.374065	0.624672	0	0.753556
ENSMUSG00000003420	Mus musculus Fc receptor, IgG, alpha chain transporter (Fcgrt), transcript variant 2, mRNA. [Source:RefSeq mRNA;Acc:NM_001357117]	Fcgrt	0.0232576	0.0624911	0.023096	0	-0.601283
ENSMUSG00000003421	Nitric oxide synthase-interacting protein [Source:UniProtKB/Swiss-Prot;Acc:Q9D6T0]	Nosip	0.0996382	0.0946589	0.192472	0	0.519686
ENSMUSG00000003423	PIH1 domain-containing protein 1 [Source:UniProtKB/Swiss-Prot;Acc:Q9CQJ2]	Pih1d1	0.823697	0.792234	0.948169	0	0.0883075
ENSMUSG00000003429	ribosomal protein S11 [Source:MGI Symbol;Acc:MGI:1351329]	Rps11	0.00981669	0.0205249	0.0745542	1	0.834887
ENSMUSG00000003435	Transcription elongation factor SPT5 [Source:UniProtKB/Swiss-Prot;Acc:O55201]	Supt5	0.873918	0.868173	0.803308	0	0.0421631
ENSMUSG00000003436	Delta-like protein 3 [Source:UniProtKB/Swiss-Prot;Acc:O88516]	Dll3	NA	0.543058	0.958066	0	1.19121
ENSMUSG00000003437	RNA polymerase II-associated factor 1 homolog [Source:UniProtKB/Swiss-Prot;Acc:Q8K2T8]	Paf1	0.480921	0.620251	0.230988	0	-0.168444
ENSMUSG00000003438	Mitochondrial import inner membrane translocase subunit TIM50 [Source:UniProtKB/Swiss-Prot;Acc:Q9D880]	Timm50	0.0328088	0.0547456	0.0347333	0	-0.573371
ENSMUSG00000003444	Mediator of RNA polymerase II transcription subunit 29 [Source:UniProtKB/Swiss-Prot;Acc:Q9DB91]	Med29	0.79486	0.788384	0.959815	0	0.112634
ENSMUSG00000003452	Protein bicaudal D homolog 1 [Source:UniProtKB/Swiss-Prot;Acc:Q8BR07]	Bicd1	0.112523	0.158862	0.156544	0	1.13517
ENSMUSG00000003458	Nicastrin [Source:UniProtKB/Swiss-Prot;Acc:P57716]	Ncstn	0.784474	0.815459	0.839102	0	0.0617478
ENSMUSG00000003464	Peroxisomal biosis factor 19 [Source:UniProtKB/Swiss-Prot;Acc:Q8VCI5]	Pex19	0.00334495	0.0180829	0.012536	1	-0.681205
ENSMUSG00000003469	Phytanoyl-CoA hydroxylase-interacting protein [Source:UniProtKB/Swiss-Prot;Acc:Q8K0S0]	Phyhip	0.0503748	0.0590844	0.0337541	0	-1.31365
ENSMUSG00000003476	Corticotropin-releasing factor receptor 2 [Source:UniProtKB/Swiss-Prot;Acc:Q60748]	Crhr2	0.545591	0.46783	0.279292	0	-0.798086
ENSMUSG00000003477	Indolethylamine N-methyltransferase [Source:UniProtKB/Swiss-Prot;Acc:P40936]	Inmt	0.760799	0.6953	0.953975	0	0.536137
ENSMUSG00000003484	Leukotriene-B(4) omega-hydroxylase 2 [Source:UniProtKB/Swiss-Prot;Acc:Q99N16]	Cyp4f18	1.01839e-23	8.00268e-18	0.000278964	3	2.65244
ENSMUSG00000003500	Inosine-5'-monophosphate dehydrogenase 1 [Source:UniProtKB/Swiss-Prot;Acc:P50096]	Impdh1	0.0998149	0.117995	0.0959953	0	-0.600448
ENSMUSG00000003518	Dual specificity protein phosphatase 3 [Source:UniProtKB/Swiss-Prot;Acc:Q9D7X3]	Dusp3	0.642891	0.752679	0.265674	0	-0.120436
ENSMUSG00000003526	Proline dehydrogenase 1, mitochondrial [Source:UniProtKB/Swiss-Prot;Acc:Q9WU79]	Prodh	0.0362606	0.0466254	0.0783677	0	-1.13014
ENSMUSG00000003527	protein DGCR14 isoform 2 [Source:RefSeq peptide;Acc:NP_001075102]	Dgcr14	0.987939	0.974314	0.695844	0	-0.00458336
ENSMUSG00000003528	Tricarboxylate transport protein, mitochondrial [Source:UniProtKB/Swiss-Prot;Acc:Q8JZU2]	Slc25a1	8.18859e-32	2.88962e-17	6.59611e-05	3	-2.12604
ENSMUSG00000003531		Dgcr6	0.0349498	0.0469392	0.0444757	0	-0.654893
ENSMUSG00000003534	Epithelial discoidin domain-containing receptor 1 [Source:UniProtKB/Swiss-Prot;Acc:Q03146]	Ddr1	0.105514	0.134508	0.0778561	0	-0.595627
ENSMUSG00000003541	immediate early response 3 [Source:HGNC Symbol;Acc:HGNC:5392]	Ier3	0.000814292	0.00150176	0.0319445	2	1.4635
ENSMUSG00000003545	Protein fosB [Source:UniProtKB/Swiss-Prot;Acc:P13346]	Fosb	0.240145	0.334846	0.492095	0	0.55111
ENSMUSG00000003546	Mus musculus kinesin light chain 4 (Klc4), transcript variant 2, mRNA. [Source:RefSeq mRNA;Acc:NM_001357130]	Klc4	0.0320554	0.0643608	0.0333613	0	-0.574655
ENSMUSG00000003549	DNA excision repair protein ERCC-1 [Source:UniProtKB/Swiss-Prot;Acc:P07903]	Ercc1	0.0118524	0.0119765	0.0962328	0	0.963179
ENSMUSG00000003559	Arsenite methyltransferase [Source:UniProtKB/Swiss-Prot;Acc:Q91WU5]	As3mt	0.811501	0.863434	0.495879	0	-0.122608
ENSMUSG00000003573	Homer protein homolog 3 [Source:UniProtKB/Swiss-Prot;Acc:Q99JP6]	Homer3	0.542948	0.694975	0.261267	0	-0.178055
ENSMUSG00000003575	CREB-regulated transcription coactivator 1 [Source:UniProtKB/Swiss-Prot;Acc:Q68ED7]	Crtc1	0.0739847	0.150779	0.0572886	0	-0.461821
ENSMUSG00000003581	RING finger protein 215 [Source:UniProtKB/Swiss-Prot;Acc:Q5SPX3]	Rnf215	0.064465	0.169785	0.048654	0	-0.382152
ENSMUSG00000003585	SEC14-like protein 2 [Source:UniProtKB/Swiss-Prot;Acc:Q99J08]	Sec14l2	NA	0.0142805	0.216984	0	-2.99471
ENSMUSG00000003604	Cell death regulator Aven [Source:UniProtKB/Swiss-Prot;Acc:Q9D9K3]	Aven	0.830786	0.913249	0.44652	0	-0.0639502
ENSMUSG00000003617	Ceruloplasmin [Source:UniProtKB/Swiss-Prot;Acc:Q61147]	Cp	7.87867e-07	2.57108e-05	0.00391778	3	1.23783
ENSMUSG00000003623	Peroxisomal carnitine O-octanoyltransferase [Source:UniProtKB/Swiss-Prot;Acc:Q9DC50]	Crot	0.0693352	0.0864468	0.128441	0	-0.779891
ENSMUSG00000003644	ribosomal protein S6 kinase polypeptide 1 [Source:MGI Symbol;Acc:MGI:104558]	Rps6ka1	2.12429e-06	2.62962e-06	0.0104835	2	1.77525
ENSMUSG00000003660	U5 small nuclear ribonucleoprotein 200 kDa helicase [Source:UniProtKB/Swiss-Prot;Acc:Q6P4T2]	Snrnp200	0.992214	0.982432	0.601951	0	-0.00367648
ENSMUSG00000003662	Probable cytosolic iron-sulfur protein assembly protein CIAO1 [Source:UniProtKB/Swiss-Prot;Acc:Q99KN2]	Ciao1	0.38409	0.549855	0.202292	0	-0.181977
ENSMUSG00000003665	Hyaluronan synthase 1 [Source:UniProtKB/Swiss-Prot;Acc:Q61647]	Has1	7.20179e-17	1.6075e-10	0.000615811	3	3.11653
ENSMUSG00000003680	TATA-box binding protein associated factor 6 like [Source:MGI Symbol;Acc:MGI:2444957]	Taf6l	0.0404084	0.0578029	0.143613	0	0.495342
ENSMUSG00000003721	Insulin-induced 2 protein [Source:UniProtKB/Swiss-Prot;Acc:Q91WG1]	Insig2	0.0969491	0.112489	0.0463171	0	-0.536099
ENSMUSG00000003731	Importin subunit alpha-7 [Source:UniProtKB/Swiss-Prot;Acc:O35345]	Kpna6	0.012311	0.0496431	0.0102637	0	-0.525263
ENSMUSG00000003746	mannosidase 1, alpha [Source:MGI Symbol;Acc:MGI:104677]	Man1a	0.605199	0.631791	0.819451	0	0.164263
ENSMUSG00000003752	Inositol-trisphosphate 3-kinase C [Source:UniProtKB/Swiss-Prot;Acc:Q7TS72]	Itpkc	0.957469	0.988918	0.580132	0	-0.0255819
ENSMUSG00000003762	coenzyme Q8B [Source:HGNC Symbol;Acc:HGNC:19041]	Coq8b	0.216266	0.350051	0.10077	0	-0.271954
ENSMUSG00000003778	Bromodomain-containing protein 8 [Source:UniProtKB/Swiss-Prot;Acc:Q8R3B7]	Brd8	0.888971	0.879381	0.718072	0	0.0410015
ENSMUSG00000003779	Kinesin-like protein KIF20A [Source:UniProtKB/Swiss-Prot;Acc:P97329]	Kif20a	0.10593	0.145329	0.159622	0	1.12488
ENSMUSG00000003808	Phenylalanine--tRNA ligase alpha subunit [Source:UniProtKB/Swiss-Prot;Acc:Q8C0C7]	Farsa	0.00421029	0.0194715	0.0593425	1	0.512535
ENSMUSG00000003809	Glutaryl-CoA dehydrogenase, mitochondrial [Source:UniProtKB/Swiss-Prot;Acc:Q60759]	Gcdh	0.00455982	0.0108995	0.0165285	1	-0.664356
ENSMUSG00000003810	microtubule associated serine/threonine kinase 2 [Source:HGNC Symbol;Acc:HGNC:19035]	Mast2	0.578972	0.610085	0.90515	0	0.137579
ENSMUSG00000003812	Deoxyribonuclease-2-alpha [Source:UniProtKB/Swiss-Prot;Acc:P56542]	Dnase2a	3.55787e-08	4.69389e-07	0.00265427	3	1.33585
ENSMUSG00000003813	RAD23 homolog A, nucleotide excision repair protein [Source:MGI Symbol;Acc:MGI:105126]	Rad23a	0.97366	0.986737	0.666006	0	-0.00992257
ENSMUSG00000003814	Calreticulin [Source:UniProtKB/Swiss-Prot;Acc:P14211]	Calr	5.72027e-13	0.000437723	0.00492676	3	0.907127
ENSMUSG00000003824	Synaptonemal complex central element protein 2 [Source:UniProtKB/Swiss-Prot;Acc:Q505B8]	Syce2	0.0279967	0.0783905	0.116323	0	0.93104
ENSMUSG00000003847	nuclear factor of activated T cells 5 [Source:MGI Symbol;Acc:MGI:1859333]	Nfat5	0.737194	0.770415	0.972672	0	0.0894143
ENSMUSG00000003848	NIN1/RPN12 binding protein 1 homolog [Source:MGI Symbol;Acc:MGI:1914869]	Nob1	0.0896638	0.159544	0.222778	0	0.387433
ENSMUSG00000003849	NAD(P)H dehydrogenase [quinone] 1 [Source:UniProtKB/Swiss-Prot;Acc:Q64669]	Nqo1	0.98616	0.967414	0.664538	0	0.0118357
ENSMUSG00000003863	protein tyrosine phosphatase, receptor type, f polypeptide (PTPRF), interacting protein (liprin), alpha 3 [Source:MGI Symbol;Acc:MGI:1924037]	Ppfia3	0.0018061	0.00633628	0.0865267	2	-2.43396
ENSMUSG00000003865	Glycogen [starch] synthase, muscle [Source:UniProtKB/Swiss-Prot;Acc:Q9Z1E4]	Gys1	1.46717e-07	1.04032e-06	0.0013485	3	-1.5052
ENSMUSG00000003868	RuvB-like protein 2 [Source:MGI Symbol;Acc:MGI:1342299]	Ruvbl2	0.863889	0.835784	0.893782	0	0.0591212
ENSMUSG00000003872	B [Source:UniProtKB/Swiss-Prot;Acc:O88951]	Lin7b	0.0333941	0.0120689	0.0589749	0	-3.74264
ENSMUSG00000003873	Apoptosis regulator BAX [Source:UniProtKB/Swiss-Prot;Acc:Q07813]	Bax	7.02505e-07	1.85456e-06	0.00571837	3	1.24287
ENSMUSG00000003882	Interleukin-7 receptor subunit alpha [Source:UniProtKB/Swiss-Prot;Acc:P16872]	Il7r	9.56995e-13	1.24314e-08	0.00248267	3	2.70285
ENSMUSG00000003923	transcription factor A, mitochondrial [Source:MGI Symbol;Acc:MGI:107810]	Tfam	0.709911	0.814213	0.323089	0	-0.0908725
ENSMUSG00000003929	zinc finger protein 81 [Source:MGI Symbol;Acc:MGI:1890752]	Zfp81	0.893572	0.921854	0.65445	0	-0.0726544
ENSMUSG00000003934	Ephrin-B3 [Source:UniProtKB/Swiss-Prot;Acc:O35393]	Efnb3	0.347102	0.32988	0.262852	0	-0.748199
ENSMUSG00000003948	Monocyte to macrophage differentiation factor [Source:UniProtKB/Swiss-Prot;Acc:Q9CQY7]	Mmd	6.36915e-09	2.80465e-05	0.00111834	3	-1.11855
ENSMUSG00000003949	Hepatic leukemia factor [Source:UniProtKB/Swiss-Prot;Acc:Q8BW74]	Hlf	0.136891	0.18585	0.279398	0	-0.882806
ENSMUSG00000003955	Protein FAM162A [Source:UniProtKB/Swiss-Prot;Acc:Q9D6U8]	Fam162a	0.0328684	0.0965861	0.0361916	0	-0.465497
ENSMUSG00000003970	60S ribosomal protein L8 [Source:UniProtKB/Swiss-Prot;Acc:P62918]	Rpl8	0.0781947	0.11077	0.148401	0	0.599441
ENSMUSG00000003992	Single-stranded DNA-binding protein 2 [Source:UniProtKB/Swiss-Prot;Acc:Q9CYZ8]	Ssbp2	0.211645	0.393112	0.0839437	0	-0.33565
ENSMUSG00000004018	E3 ubiquitin-protein ligase FANCL [Source:UniProtKB/Swiss-Prot;Acc:Q9CR14]	Fancl	0.912026	0.916915	0.73301	0	0.0410176
ENSMUSG00000004032	Glutathione S-transferase Mu 5 [Source:UniProtKB/Swiss-Prot;Acc:P48774]	Gstm5	0.202337	0.248297	0.111567	0	-0.498987
ENSMUSG00000004035	Glutathione S-transferase Mu 7 [Source:UniProtKB/Swiss-Prot;Acc:Q80W21]	Gstm7	0.751188	0.808038	0.508286	0	-0.220483
ENSMUSG00000004040	Signal transducer and activator of transcription 3 [Source:UniProtKB/Swiss-Prot;Acc:P42227]	Stat3	9.41647e-08	4.49873e-05	0.00283766	3	1.00982
ENSMUSG00000004043	signal transducer and activator of transcription 5A [Source:MGI Symbol;Acc:MGI:103036]	Stat5a	0.0115391	0.0150149	0.014681	0	-0.737029
ENSMUSG00000004044	Caveolae-associated protein 1 [Source:UniProtKB/Swiss-Prot;Acc:O54724]	Cavin1	0.0344236	0.143858	0.105275	0	-0.502941
ENSMUSG00000004054	Mitogen-activated protein kinase kinase kinase 11 [Source:UniProtKB/Swiss-Prot;Acc:Q80XI6]	Map3k11	0.890681	0.93606	0.665027	0	-0.0568879
ENSMUSG00000004056	Mus musculus thymoma viral proto-onco 2 (Akt2), transcript variant 4, mRNA. [Source:RefSeq mRNA;Acc:NM_001331109]	Akt2	0.0185732	0.0334667	0.0502862	0	-1.16505
ENSMUSG00000004069	DnaJ homolog subfamily A member 3, mitochondrial [Source:UniProtKB/Swiss-Prot;Acc:Q99M87]	Dnaja3	0.108027	0.191097	0.0427359	0	-0.363645
ENSMUSG00000004070	Mus musculus heme oxygenase 2 (Hmox2), transcript variant 3, mRNA. [Source:RefSeq mRNA;Acc:NM_001357050]	Hmox2	0.422144	0.471588	0.729276	0	0.184425
ENSMUSG00000004071	Mus musculus cell death inducing Trp53 target 1 (Cdip1), transcript variant 5, mRNA. [Source:RefSeq mRNA;Acc:NM_001358078]	Cdip1	2.38518e-11	4.73315e-08	0.000462396	3	-1.22156
ENSMUSG00000004085	Mitogen-activated protein kinase kinase kinase 20 [Source:UniProtKB/Swiss-Prot;Acc:Q9ESL4]	Map3k20	0.00535448	0.0108392	0.0121224	1	-0.675817
ENSMUSG00000004096	Spliceosome-associated [Source:UniProtKB/Swiss-Prot;Acc:Q9JHS9]	Cwc15	0.0520155	0.20617	0.317979	0	0.310906
ENSMUSG00000004098	collagen, type V, alpha 3 [Source:MGI Symbol;Acc:MGI:1858212]	Col5a3	1.50763e-20	6.12241e-15	0.000120969	3	-2.58881
ENSMUSG00000004099	DNA (cytosine-5)-methyltransferase 1 [Source:UniProtKB/Swiss-Prot;Acc:P13864]	Dnmt1	0.00441925	0.00475426	0.0349146	2	0.922477
ENSMUSG00000004100	Suppressor of SWI4 1 homolog [Source:UniProtKB/Swiss-Prot;Acc:Q91YU8]	Ppan	0.328621	0.309672	0.386954	0	0.362175
ENSMUSG00000004105	Angiopoietin-related protein 2 [Source:UniProtKB/Swiss-Prot;Acc:Q9R045]	Angptl2	2.92236e-06	1.55585e-05	0.00339643	3	-1.69646
ENSMUSG00000004110	calcium voltage-gated channel subunit alpha1 E [Source:HGNC Symbol;Acc:HGNC:1392]	Cacna1e	0.665891	0.676188	0.800704	0	0.295337
ENSMUSG00000004113	Voltage-dependent N-type calcium channel subunit alpha-1B [Source:UniProtKB/Swiss-Prot;Acc:O55017]	Cacna1b	0.0784769	0.0495158	0.106963	0	1.50138
ENSMUSG00000004127	tRNA methyltransferase 10A [Source:MGI Symbol;Acc:MGI:1920421]	Trmt10a	0.701639	0.780549	0.877194	0	0.132602
ENSMUSG00000004151	ETS translocation variant 1 [Source:UniProtKB/Swiss-Prot;Acc:P41164]	Etv1	0.739467	0.776615	0.529004	0	-0.27331
ENSMUSG00000004187	Mus musculus kinesin family member C2 (Kifc2), transcript variant 5, mRNA. [Source:RefSeq mRNA;Acc:NM_001358909]	Kifc2	0.00377097	0.0140856	0.0255249	1	-1.14262
ENSMUSG00000004207	prosaposin [Source:MGI Symbol;Acc:MGI:97783]	Psap	0.000104202	0.00904757	0.0131849	2	0.809326
ENSMUSG00000004221	NF-kappa-B essential modulator [Source:UniProtKB/Swiss-Prot;Acc:O88522]	Ikbkg	0.77093	0.789932	0.920443	0	0.0730099
ENSMUSG00000004233	tryptophanyl tRNA synthetase 2 (mitochondrial) [Source:MGI Symbol;Acc:MGI:1917810]	Wars2	0.942229	0.933875	0.678515	0	0.0283651
ENSMUSG00000004263	Atrophin-1 [Source:UniProtKB/Swiss-Prot;Acc:O35126]	Atn1	0.777822	0.858501	0.384135	0	-0.119317
ENSMUSG00000004264	Prohibitin-2 [Source:UniProtKB/Swiss-Prot;Acc:O35129]	Phb2	0.647419	0.745496	0.328698	0	-0.139278
ENSMUSG00000004266	protein tyrosine phosphatase, non-receptor type 6 [Source:MGI Symbol;Acc:MGI:96055]	Ptpn6	2.09018e-30	7.41394e-23	0.000167567	3	3.66977
ENSMUSG00000004267	Gamma-enolase [Source:UniProtKB/Swiss-Prot;Acc:P17183]	Eno2	0.169913	0.235315	0.386954	0	0.560804
ENSMUSG00000004268	Ribosomal RNA small subunit methyltransferase NEP1 [Source:UniProtKB/Swiss-Prot;Acc:O35130]	Emg1	0.00653541	0.00950955	0.0502689	2	0.667297
ENSMUSG00000004270	Lysophospholipid acyltransferase 5 [Source:UniProtKB/Swiss-Prot;Acc:Q91V01]	Lpcat3	0.000527404	0.0108997	0.00556079	2	-0.60414
ENSMUSG00000004285	ATPase, H+ transporting, lysosomal V1 subunit F [Source:MGI Symbol;Acc:MGI:1913394]	Atp6v1f	0.0919327	0.0980863	0.236888	0	0.764192
ENSMUSG00000004296	Interleukin-12 subunit beta [Source:UniProtKB/Swiss-Prot;Acc:P43432]	Il12b	7.44972e-08	2.60185e-08	0.0051235	3	4.27792
ENSMUSG00000004317	H(+)/Cl(-) exchange transporter 5 [Source:UniProtKB/Swiss-Prot;Acc:Q9WVD4]	Clcn5	0.0891706	0.104088	0.157262	0	0.823573
ENSMUSG00000004319	H(+)/Cl(-) exchange transporter 3 [Source:UniProtKB/Swiss-Prot;Acc:P51791]	Clcn3	0.475754	0.570873	0.241813	0	-0.192045
ENSMUSG00000004328	Hypoxia-inducible factor 3-alpha [Source:UniProtKB/Swiss-Prot;Acc:Q0VBL6]	Hif3a	0.822528	0.858589	0.83575	0	-0.180074
ENSMUSG00000004347	phosphodiesterase 1C [Source:MGI Symbol;Acc:MGI:108413]	Pde1c	0.268808	0.319199	0.824219	0	-2.66099
ENSMUSG00000004356	UTP20 small subunit processome component [Source:MGI Symbol;Acc:MGI:1917933]	Utp20	0.211727	0.2537	0.378442	0	0.31928
ENSMUSG00000004359	Transcription factor Spi-C [Source:UniProtKB/Swiss-Prot;Acc:Q6P3D7]	Spic	1.60756e-42	8.64249e-26	0.000100435	3	5.03326
ENSMUSG00000004360	RIKEN cDNA 9330159F19 gene [Source:MGI Symbol;Acc:MGI:3036239]	9330159F19Rik	0.260363	0.321185	0.102339	0	-0.482041
ENSMUSG00000004364	Cullin-3 [Source:UniProtKB/Swiss-Prot;Acc:Q9JLV5]	Cul3	0.987918	0.991813	0.709599	0	-0.00569484
ENSMUSG00000004371	Interleukin-11 [Source:UniProtKB/Swiss-Prot;Acc:P47873]	Il11	0.881386	0.820415	0.961827	0	0.228091
ENSMUSG00000004383	LARGE xylosyl- and glucuronyltransferase 1 Xylosyltransferase LARGE Beta-1,3-glucuronyltransferase LARGE [Source:UniProtKB/Swiss-Prot;Acc:Q9Z1M7]	Large1	0.0174978	0.0924029	0.0271885	0	-0.457566
ENSMUSG00000004393	Probable ATP-dependent RNA helicase DDX56 [Source:UniProtKB/Swiss-Prot;Acc:Q9D0R4]	Ddx56	0.826084	0.791774	0.991313	0	0.0779926
ENSMUSG00000004394	Transmembrane emp24 domain-containing protein 4 [Source:UniProtKB/Swiss-Prot;Acc:Q8R1V4]	Tmed4	0.360326	0.483054	0.164386	0	-0.235054
ENSMUSG00000004446	BH3-interacting domain death agonist BH3-interacting domain death agonist p15 BH3-interacting domain death agonist p13 BH3-interacting domain death agonist p11 [Source:UniProtKB/Swiss-Prot;Acc:P70444]	Bid	0.00759822	0.00609238	0.0348911	2	0.839104
ENSMUSG00000004451	Ras-related protein Ral-B [Source:UniProtKB/Swiss-Prot;Acc:Q9JIW9]	Ralb	0.00111349	0.00662121	0.0364549	2	0.671308
ENSMUSG00000004455	Serine/threonine-protein phosphatase PP1-gamma catalytic subunit [Source:UniProtKB/Swiss-Prot;Acc:P63087]	Ppp1cc	0.846414	0.869032	0.798812	0	-0.183834
ENSMUSG00000004460	DnaJ homolog subfamily B member 11 [Source:UniProtKB/Swiss-Prot;Acc:Q99KV1]	Dnajb11	8.1457e-12	2.20348e-06	0.00238274	3	1.0551
ENSMUSG00000004462	TBCC domain-containing protein 1 [Source:UniProtKB/Swiss-Prot;Acc:Q640P7]	Tbccd1	0.523678	0.619131	0.242487	0	-0.208498
ENSMUSG00000004473	C-type lectin domain family 11 member A [Source:UniProtKB/Swiss-Prot;Acc:O88200]	Clec11a	0.131025	0.197045	0.142572	0	-1.00252
ENSMUSG00000004500	zinc finger protein 324 [Source:MGI Symbol;Acc:MGI:2444641]	Zfp324	0.0986104	0.256654	0.0650806	0	-0.483034
ENSMUSG00000004508		Gab2	0.383757	0.359433	0.450177	0	0.309437
ENSMUSG00000004530	Coronin-1C [Source:UniProtKB/Swiss-Prot;Acc:Q9WUM4]	Coro1c	0.089075	0.114596	0.169388	0	0.446696
ENSMUSG00000004535	Tax1-binding [Source:UniProtKB/Swiss-Prot;Acc:Q3UKC1]	Tax1bp1	0.0155308	0.0528076	0.0543793	0	0.570708
ENSMUSG00000004552	cathepsin E [Source:MGI Symbol;Acc:MGI:107361]	Ctse	0.000432782	0.000541853	0.185268	2	5.44614
ENSMUSG00000004558	Protein NDRG2 Protein NDRG2, N-terminally processed [Source:UniProtKB/Swiss-Prot;Acc:Q9QYG0]	Ndrg2	0.0787671	0.101992	0.0631708	0	-0.744537
ENSMUSG00000004561	Methyltransferase-like protein 17, mitochondrial [Source:UniProtKB/Swiss-Prot;Acc:Q3U2U7]	Mettl17	0.117602	0.21485	0.0765206	0	-0.422338
ENSMUSG00000004562	Rho guanine nucleotide exchange factor 40 [Source:UniProtKB/Swiss-Prot;Acc:Q3UPH7]	Arhgef40	2.2148e-17	3.78829e-15	0.000203634	3	-1.82076
ENSMUSG00000004565	Mus musculus patatin-like phospholipase domain containing 6 (Pnpla6), transcript variant 4, mRNA. [Source:RefSeq mRNA;Acc:NM_001359122]	Pnpla6	0.000588146	0.00973208	0.00737333	3	-0.580935
ENSMUSG00000004567	Mucolipin-1 [Source:UniProtKB/Swiss-Prot;Acc:Q99J21]	Mcoln1	0.0984913	0.21258	0.0565354	0	-0.329614
ENSMUSG00000004568	Rho guanine nucleotide exchange factor 18 [Source:UniProtKB/Swiss-Prot;Acc:Q6P9R4]	Arhgef18	0.308328	0.426433	0.133092	0	-0.235163
ENSMUSG00000004591	Serine/threonine-protein kinase N2 [Source:UniProtKB/Swiss-Prot;Acc:Q8BWW9]	Pkn2	0.704438	0.71638	0.898358	0	0.127845
ENSMUSG00000004609	Myeloid cell surface antigen CD33 [Source:UniProtKB/Swiss-Prot;Acc:Q63994]	Cd33	0.493611	0.542726	0.475112	0	-0.426445
ENSMUSG00000004610	Electron transfer flavoprotein subunit beta [Source:UniProtKB/Swiss-Prot;Acc:Q9DCW4]	Etfb	0.496518	0.540618	0.354515	0	-0.387733
ENSMUSG00000004612	natural killer cell granule protein 7 [Source:HGNC Symbol;Acc:HGNC:7830]	Nkg7	4.59215e-20	8.72163e-16	0.00135946	3	4.18158
ENSMUSG00000004626	syntaxin binding protein 2 [Source:MGI Symbol;Acc:MGI:107370]	Stxbp2	0.0085596	0.0180176	0.071366	1	0.682635
ENSMUSG00000004631	Epsilon-sarcoglycan [Source:UniProtKB/Swiss-Prot;Acc:O70258]	Sgce	0.0100745	0.0174512	0.0149774	0	-0.64228
ENSMUSG00000004633	Beta-chimaerin [Source:UniProtKB/Swiss-Prot;Acc:Q80XD1]	Chn2	0.00974199	0.0412194	0.0449694	1	1
ENSMUSG00000004637	WW domain-containing oxidoreductase [Source:MGI Symbol;Acc:MGI:1931237]	Wwox	0.550477	0.669764	0.303776	0	-0.206105
ENSMUSG00000004642	stem-loop binding protein [Source:MGI Symbol;Acc:MGI:108402]	Slbp	0.131154	0.147818	0.227862	0	0.444109
ENSMUSG00000004655	Aquaporin-1 [Source:UniProtKB/Swiss-Prot;Acc:Q02013]	Aqp1	0.00611427	0.0273172	0.0172226	1	-0.745328
ENSMUSG00000004661	AT-rich interactive domain-containing protein 3B [Source:UniProtKB/Swiss-Prot;Acc:Q9Z1N7]	Arid3b	0.471326	0.521309	0.510323	0	0.368011
ENSMUSG00000004665	Calponin-2 [Source:UniProtKB/Swiss-Prot;Acc:Q08093]	Cnn2	1.64218e-15	9.15905e-10	0.000599615	3	1.31887
ENSMUSG00000004667	polymerase (RNA) II (DNA directed) polypeptide E [Source:MGI Symbol;Acc:MGI:1913670]	Polr2e	0.616124	0.689915	0.372395	0	-0.157167
ENSMUSG00000004668	ATP-binding cassette, sub-family A (ABC1), member 13 [Source:MGI Symbol;Acc:MGI:2388707]	Abca13	0.000735466	5.84826e-07	0.00753649	3	5.43057
ENSMUSG00000004677	myosin IXB [Source:HGNC Symbol;Acc:HGNC:7609]	Myo9b	0.000834785	0.00400989	0.0193292	2	0.73154
ENSMUSG00000004698	histone deacetylase 9 [Source:MGI Symbol;Acc:MGI:1931221]	Hdac9	0.0189438	0.0395408	0.127232	0	0.98236
ENSMUSG00000004707	T-lymphocyte surface antigen Ly-9 [Source:UniProtKB/Swiss-Prot;Acc:Q01965]	Ly9	9.43833e-30	1.27124e-24	0.000537481	3	3.88274
ENSMUSG00000004709	Natural killer cell receptor 2B4 [Source:UniProtKB/Swiss-Prot;Acc:Q07763]	Cd244	7.48046e-17	1.711e-12	0.00121228	3	3.68454
ENSMUSG00000004730	Mus musculus adhesion G protein-coupled receptor E1 (Adgre1), transcript variant 2, mRNA. [Source:RefSeq mRNA;Acc:NM_001355722]	Adgre1	4.64389e-08	2.28979e-06	0.00522761	3	2.80425
ENSMUSG00000004748	Mitochondrial fission process protein 1 [Source:UniProtKB/Swiss-Prot;Acc:Q9CRB8]	Mtfp1	6.42585e-08	9.19197e-05	0.0020481	3	-1.72201
ENSMUSG00000004768	RAB23, member RAS oncogene family [Source:MGI Symbol;Acc:MGI:99833]	Rab23	0.0239695	0.219945	0.0328042	0	-0.424608
ENSMUSG00000004771	RAB11A, member RAS oncogene family [Source:MGI Symbol;Acc:MGI:1858202]	Rab11a	0.0722124	0.113912	0.178707	0	0.481254
ENSMUSG00000004788	Translation initiation factor eIF-2B subunit beta [Source:UniProtKB/Swiss-Prot;Acc:Q99LD9]	Eif2b2	0.450531	0.49954	0.706699	0	0.17965
ENSMUSG00000004789	Dihydrolipoyllysine-residue succinyltransferase component of 2-oxoglutarate dehydrogenase complex, mitochondrial [Source:UniProtKB/Swiss-Prot;Acc:Q9D2G2]	Dlst	0.0111323	0.0627298	0.0163062	0	-0.523267
ENSMUSG00000004791	placental growth factor [Source:MGI Symbol;Acc:MGI:105095]	Pgf	0.00554079	0.0129463	0.162623	1	1.91912
ENSMUSG00000004798	unc-51 like kinase 2 [Source:MGI Symbol;Acc:MGI:1352758]	Ulk2	0.00893161	0.0172716	0.0127529	1	-0.705817
ENSMUSG00000004814	C-C motif chemokine 24 [Source:UniProtKB/Swiss-Prot;Acc:Q9JKC0]	Ccl24	0.00839735	0.0300251	0.0238331	1	-1.30044
ENSMUSG00000004815	Diacylglycerol kinase theta [Source:UniProtKB/Swiss-Prot;Acc:Q6P5E8]	Dgkq	0.228739	0.36037	0.106902	0	-0.358413
ENSMUSG00000004837	GRB2-related adapter protein [Source:UniProtKB/Swiss-Prot;Acc:Q9CX99]	Grap	0.226503	0.287531	0.103694	0	-0.395901
ENSMUSG00000004843	Charged multivesicular body protein 2b [Source:UniProtKB/Swiss-Prot;Acc:Q8BJF9]	Chmp2b	0.992621	0.973277	0.705566	0	0.00319535
ENSMUSG00000004846	Procollagen-lysine,2-oxoglutarate 5-dioxygenase 3 [Source:UniProtKB/Swiss-Prot;Acc:Q9R0E1]	Plod3	0.364346	0.491579	0.647573	0	0.186738
ENSMUSG00000004849	AP-1 complex subunit sigma-1A [Source:UniProtKB/Swiss-Prot;Acc:P61967]	Ap1s1	0.612512	0.632906	0.943154	0	0.14242
ENSMUSG00000004864	Mitogen-activated protein kinase 13 [Source:UniProtKB/Swiss-Prot;Acc:Q9Z1B7]	Mapk13	0.00608065	0.0180369	0.0613899	1	1.82577
ENSMUSG00000004865	SRSF protein kinase 1 [Source:UniProtKB/Swiss-Prot;Acc:O70551]	Srpk1	0.154309	0.289619	0.409725	0	0.264976
ENSMUSG00000004880	Lamin-B receptor [Source:UniProtKB/Swiss-Prot;Acc:Q3U9G9]	Lbr	0.0923596	0.0916578	0.189163	0	0.516089
ENSMUSG00000004891	Nestin [Source:UniProtKB/Swiss-Prot;Acc:Q6P5H2]	Nes	0.614705	0.65181	0.236944	0	-0.470431
ENSMUSG00000004895	papillary renal cell carcinoma (translocation-associated) [Source:MGI Symbol;Acc:MGI:2137738]	Prcc	0.891351	0.951509	0.537908	0	-0.037425
ENSMUSG00000004896	ribosomal RNA adenine dimethylase domain containing 1 [Source:HGNC Symbol;Acc:HGNC:24273]	Rrnad1	0.681559	0.757271	0.404671	0	-0.131371
ENSMUSG00000004897	Hepatoma-derived growth factor [Source:UniProtKB/Swiss-Prot;Acc:P51859]	Hdgf	0.691054	0.73911	0.93775	0	0.0977369
ENSMUSG00000004929	thimet oligopeptidase 1 [Source:MGI Symbol;Acc:MGI:1354165]	Thop1	0.886074	0.936092	0.619919	0	-0.0537491
ENSMUSG00000004931	Amyloid-beta A4 protein-binding family A member 3 [Source:UniProtKB/Swiss-Prot;Acc:O88888]	Apba3	0.833399	0.893852	0.525793	0	-0.0644986
ENSMUSG00000004933	megakaryocyte-associated tyrosine kinase [Source:HGNC Symbol;Acc:HGNC:6906]	Matk	0.0790143	0.157692	0.101089	0	-0.857531
ENSMUSG00000004934	protein inhibitor of activated STAT 4 [Source:MGI Symbol;Acc:MGI:2136940]	Pias4	0.924625	0.898205	0.920443	0	0.0365695
ENSMUSG00000004936	Dual specificity mitogen-activated protein kinase kinase 1 [Source:UniProtKB/Swiss-Prot;Acc:P31938]	Map2k1	0.0512123	0.128226	0.188177	0	0.383842
ENSMUSG00000004937	small glutamine-rich tetratricopeptide repeat (TPR)-containing, alpha [Source:MGI Symbol;Acc:MGI:1098703]	Sgta	0.148279	0.252564	0.0767245	0	-0.375619
ENSMUSG00000004945	Transmembrane protein 242 [Source:UniProtKB/Swiss-Prot;Acc:Q8VCR3]	Tmem242	0.279119	0.409631	0.154888	0	-0.248248
ENSMUSG00000004947	Probable E3 ubiquitin-protein ligase DTX2 [Source:UniProtKB/Swiss-Prot;Acc:Q8R3P2]	Dtx2	0.488438	0.531974	0.615404	0	-0.429208
ENSMUSG00000004951	Heat shock protein beta-1 [Source:UniProtKB/Swiss-Prot;Acc:P14602]	Hspb1	0.430808	0.435553	0.575214	0	0.487501
ENSMUSG00000004952	RAS p21 protein activator 4 [Source:MGI Symbol;Acc:MGI:1858600]	Rasa4	0.00101325	0.00124535	0.0193292	2	1.26176
ENSMUSG00000004980	Heteroous nuclear ribonucleoproteins A2/B1 [Source:UniProtKB/Swiss-Prot;Acc:O88569]	Hnrnpa2b1	0.364278	0.545113	0.447872	0	0.206166
ENSMUSG00000004994	Coiled-coil domain-containing protein 130 [Source:UniProtKB/Swiss-Prot;Acc:Q9D516]	Ccdc130	0.529126	0.624473	0.860935	0	0.185328
ENSMUSG00000004996	Methylthioribose-1-phosphate isomerase [Source:UniProtKB/Swiss-Prot;Acc:Q9CQT1]	Mri1	0.605801	0.674491	0.365342	0	-0.195699
ENSMUSG00000005034	protein kinase, cAMP dependent, catalytic, beta [Source:MGI Symbol;Acc:MGI:97594]	Prkacb	0.785385	0.822352	0.473401	0	-0.110666
ENSMUSG00000005043	N-sulfoglucosamine sulfohydrolase (sulfamidase) [Source:MGI Symbol;Acc:MGI:1350341]	Sgsh	0.0127343	0.0222006	0.0262678	0	-0.892404
ENSMUSG00000005045	Chromodomain-helicase-DNA-binding protein 5 [Source:UniProtKB/Swiss-Prot;Acc:A2A8L1]	Chd5	0.968942	0.957594	0.728955	0	0.0498655
ENSMUSG00000005054	Cystatin-B [Source:UniProtKB/Swiss-Prot;Acc:Q62426]	Cstb	1.19501e-05	4.3524e-05	0.0140583	2	1.69514
ENSMUSG00000005057	SH2B adaptor protein 2 [Source:MGI Symbol;Acc:MGI:1345171]	Sh2b2	0.0250067	0.0345009	0.0787046	0	-1.01316
ENSMUSG00000005069	Peroxisomal targeting signal 1 receptor [Source:UniProtKB/Swiss-Prot;Acc:O09012]	Pex5	0.0249704	0.0438828	0.0180817	0	-0.620473
ENSMUSG00000005078	JNK1/MAPK8-associated membrane protein [Source:UniProtKB/Swiss-Prot;Acc:Q8BI36]	Jkamp	1.72201e-05	0.00285458	0.00472016	3	-0.690514
ENSMUSG00000005087	CD44 molecule (Indian blood group) [Source:HGNC Symbol;Acc:HGNC:1681]	Cd44	3.18514e-30	2.34309e-22	0.000120969	3	2.63489
ENSMUSG00000005089	solute carrier family 1 (glial high affinity glutamate transporter), member 2 [Source:MGI Symbol;Acc:MGI:101931]	Slc1a2	0.666394	0.612547	0.972168	0	0.612485
ENSMUSG00000005102	eIF-2-alpha kinase GCN2 [Source:UniProtKB/Swiss-Prot;Acc:Q9QZ05]	Eif2ak4	0.921981	0.905727	0.813376	0	0.0331568
ENSMUSG00000005103	WD repeat domain 1 [Source:MGI Symbol;Acc:MGI:1337100]	Wdr1	1.9273e-09	1.53426e-05	0.00232241	3	1.04134
ENSMUSG00000005107	solute carrier family 2 (facilitated glucose transporter), member 9 [Source:MGI Symbol;Acc:MGI:2152844]	Slc2a9	0.00933915	0.0270967	0.0859279	1	0.951619
ENSMUSG00000005124	WNT1 inducible signaling pathway protein 1 [Source:MGI Symbol;Acc:MGI:1197008]	Wisp1	0.677924	0.680803	0.843465	0	0.477539
ENSMUSG00000005125	Protein NDRG1 [Source:UniProtKB/Swiss-Prot;Acc:Q62433]	Ndrg1	0.381181	0.433781	0.611396	0	0.226116
ENSMUSG00000005131	Uncharacterized [Source:UniProtKB/Swiss-Prot;Acc:Q9D4W2]	4930550C14Rik	0.198957	0.149734	0.105522	0	-1.01676
ENSMUSG00000005142	Lysosomal alpha-mannosidase [Source:UniProtKB/Swiss-Prot;Acc:O09159]	Man2b1	0.543172	0.599262	0.806011	0	0.178256
ENSMUSG00000005148	Krueppel-like factor 5 [Source:UniProtKB/Swiss-Prot;Acc:Q9Z0Z7]	Klf5	0.619629	0.630627	0.992276	0	0.692372
ENSMUSG00000005150	WD repeat domain containing 83 [Source:MGI Symbol;Acc:MGI:1915086]	Wdr83	0.279172	0.391485	0.143596	0	-0.31631
ENSMUSG00000005161	Peroxiredoxin-2 [Source:UniProtKB/Swiss-Prot;Acc:Q61171]	Prdx2	0.894187	0.941173	0.568542	0	-0.0545118
ENSMUSG00000005198	DNA-directed RNA polymerase II subunit RPB1 [Source:UniProtKB/Swiss-Prot;Acc:P08775]	Polr2a	0.64368	0.719622	0.312946	0	-0.153565
ENSMUSG00000005204	Sentrin-specific protease 3 [Source:UniProtKB/Swiss-Prot;Acc:Q9EP97]	Senp3	0.99922	0.966013	0.524005	0	0.000198546
ENSMUSG00000005220	Atrial natriuretic peptide-converting enzyme Atrial natriuretic peptide-converting enzyme, N-terminal propeptide Atrial natriuretic peptide-converting enzyme, activated protease fragment Atrial natriuretic peptide-converting enzyme, 180 kDa soluble fragment [Source:UniProtKB/Swiss-Prot;Acc:Q9Z319]	Corin	0.549498	0.500711	0.397343	0	0.794453
ENSMUSG00000005225	Pleckstrin homology domain-containing family A member 8 [Source:UniProtKB/Swiss-Prot;Acc:Q80W71]	Plekha8	0.474651	0.612428	0.262474	0	-0.235
ENSMUSG00000005233	Kinetochore protein Spc25 [Source:UniProtKB/Swiss-Prot;Acc:Q3UA16]	Spc25	0.34869	0.403412	0.274944	0	0.780935
ENSMUSG00000005237	Dynein heavy chain 2, axonemal [Source:UniProtKB/Swiss-Prot;Acc:P0C6F1]	Dnah2	0.0138427	0.0375098	0.0718044	0	1.08633
ENSMUSG00000005251	Receptor-interacting serine/threonine-protein kinase 4 [Source:UniProtKB/Swiss-Prot;Acc:Q9ERK0]	Ripk4	0.963167	0.972715	0.902406	0	-0.0781073
ENSMUSG00000005262	ubiquitin recognition factor in ER-associated degradation 1 [Source:MGI Symbol;Acc:MGI:109353]	Ufd1	0.161461	0.302325	0.081724	0	-0.290591
ENSMUSG00000005267	zinc finger protein 287 [Source:MGI Symbol;Acc:MGI:2176561]	Zfp287	0.488903	0.570864	0.739634	0	0.316875
ENSMUSG00000005268	prolactin receptor [Source:MGI Symbol;Acc:MGI:97763]	Prlr	0.00296858	0.00580485	0.0394675	2	-1.55073
ENSMUSG00000005299	Mitochondrial proton/calcium exchanger protein [Source:UniProtKB/Swiss-Prot;Acc:Q9Z2I0]	Letm1	0.00136583	0.0138443	0.00571837	2	-0.611212
ENSMUSG00000005312	ubiquilin 1 [Source:MGI Symbol;Acc:MGI:1860276]	Ubqln1	0.394192	0.518396	0.19863	0	-0.235047
ENSMUSG00000005320	fibroblast growth factor receptor 4 [Source:HGNC Symbol;Acc:HGNC:3691]	Fgfr4	0.71423	0.674097	0.338676	0	0.800398
ENSMUSG00000005338	Cell adhesion molecule 3 [Source:UniProtKB/Swiss-Prot;Acc:Q99N28]	Cadm3	0.503058	0.623439	0.273979	0	-0.219563
ENSMUSG00000005339	High affinity immunoglobulin epsilon receptor subunit alpha [Source:UniProtKB/Swiss-Prot;Acc:P20489]	Fcer1a	0.413875	0.268978	0.370966	0	1.24961
ENSMUSG00000005354	thioredoxin 2 [Source:MGI Symbol;Acc:MGI:1929468]	Txn2	0.33347	0.410972	0.188458	0	-0.324854
ENSMUSG00000005360	solute carrier family 1 (glial high affinity glutamate transporter), member 3 [Source:MGI Symbol;Acc:MGI:99917]	Slc1a3	0.816705	0.824918	0.976421	0	0.141139
ENSMUSG00000005362	Protein cereblon [Source:UniProtKB/Swiss-Prot;Acc:Q8C7D2]	Crbn	0.87297	0.862385	0.880343	0	0.0706895
ENSMUSG00000005370	DNA mismatch repair protein Msh6 [Source:UniProtKB/Swiss-Prot;Acc:P54276]	Msh6	0.517686	0.660972	0.209957	0	-0.15058
ENSMUSG00000005371	Mus musculus F-box protein 11 (Fbxo11), transcript variant 2, mRNA. [Source:RefSeq mRNA;Acc:NM_001348248]	Fbxo11	0.602441	0.65115	0.304344	0	-0.177856
ENSMUSG00000005373	Carbohydrate-responsive element-binding protein [Source:UniProtKB/Swiss-Prot;Acc:Q99MZ3]	Mlxipl	0.00422066	0.0115325	0.0187294	1	-0.795407
ENSMUSG00000005374	Transducin beta-like protein 2 [Source:UniProtKB/Swiss-Prot;Acc:Q9R099]	Tbl2	0.00868615	0.0140817	0.0143457	1	-0.659458
ENSMUSG00000005378	Probable 18S rRNA (guanine-N(7))-methyltransferase [Source:UniProtKB/Swiss-Prot;Acc:Q9CY21]	Bud23	0.358011	0.382457	0.507087	0	0.277106
ENSMUSG00000005397	Nidogen-1 [Source:UniProtKB/Swiss-Prot;Acc:P10493]	Nid1	0.000803539	0.00327987	0.00957372	3	-1.14395
ENSMUSG00000005410	minichromosome maintenance complex component 5 [Source:MGI Symbol;Acc:MGI:103197]	Mcm5	0.00021943	0.000398615	0.0111437	2	1.75399
ENSMUSG00000005413	Heme oxygenase 1 [Source:UniProtKB/Swiss-Prot;Acc:P14901]	Hmox1	1.28172e-15	2.49031e-12	0.00117861	3	2.99443
ENSMUSG00000005417	Myosin phosphatase Rho-interacting protein [Source:UniProtKB/Swiss-Prot;Acc:P97434]	Mprip	0.247627	0.400261	0.10953	0	-0.292238
ENSMUSG00000005442	capicua transcriptional repressor [Source:HGNC Symbol;Acc:HGNC:14214]	Cic	0.441681	0.455763	0.573318	0	0.243141
ENSMUSG00000005447	Platelet-activating factor acetylhydrolase IB subunit gamma [Source:UniProtKB/Swiss-Prot;Acc:Q61205]	Pafah1b3	0.106341	0.155204	0.188979	0	0.91554
ENSMUSG00000005465	Interleukin-27 receptor subunit alpha [Source:UniProtKB/Swiss-Prot;Acc:O70394]	Il27ra	0.0164374	0.026872	0.0806116	0	1.09577
ENSMUSG00000005469	protein kinase, cAMP dependent, catalytic, alpha [Source:MGI Symbol;Acc:MGI:97592]	Prkaca	2.93504e-12	7.33258e-06	0.000673222	3	-1.01997
ENSMUSG00000005470	Histone chaperone ASF1B [Source:UniProtKB/Swiss-Prot;Acc:Q9DAP7]	Asf1b	0.000763617	0.00285271	0.0209583	2	1.92738
ENSMUSG00000005481	ATP-dependent RNA helicase DDX39A [Source:UniProtKB/Swiss-Prot;Acc:Q8VDW0]	Ddx39	1.19895e-09	4.05823e-07	0.00284884	3	1.07449
ENSMUSG00000005483	DnaJ homolog subfamily B member 1 [Source:UniProtKB/Swiss-Prot;Acc:Q9QYJ3]	Dnajb1	0.175276	0.182608	0.298033	0	0.369334
ENSMUSG00000005501	ubiquitin specific peptidase 40 [Source:MGI Symbol;Acc:MGI:2443184]	Usp40	0.514756	0.609409	0.208129	0	-0.167481
ENSMUSG00000005505	Kelch repeat and BTB domain-containing protein 4 [Source:UniProtKB/Swiss-Prot;Acc:Q8R179]	Kbtbd4	0.302764	0.468621	0.156544	0	-0.407535
ENSMUSG00000005506	CUGBP Elav-like family member 1 [Source:UniProtKB/Swiss-Prot;Acc:P28659]	Celf1	0.699927	0.730672	0.351143	0	-0.177613
ENSMUSG00000005510	NADH dehydrogenase [ubiquinone] iron-sulfur protein 3, mitochondrial [Source:UniProtKB/Swiss-Prot;Acc:Q9DCT2]	Ndufs3	0.896042	0.923789	0.814978	0	-0.0841229
ENSMUSG00000005514	P450 (cytochrome) oxidoreductase [Source:MGI Symbol;Acc:MGI:97744]	Por	0.142794	0.234545	0.0582638	0	-0.438231
ENSMUSG00000005533	insulin like growth factor 1 receptor [Source:HGNC Symbol;Acc:HGNC:5465]	Igf1r	5.21216e-05	0.00189816	0.00518546	3	-0.789553
ENSMUSG00000005534	Insulin receptor Insulin receptor subunit alpha Insulin receptor subunit beta [Source:UniProtKB/Swiss-Prot;Acc:P15208]	Insr	0.97781	0.98889	0.698443	0	-0.0177408
ENSMUSG00000005540	Low affinity immunoglobulin epsilon Fc receptor [Source:UniProtKB/Swiss-Prot;Acc:P20693]	Fcer2a	0.160836	0.139445	0.0951732	0	-1.22633
ENSMUSG00000005566	tripartite motif-containing 28 [Source:MGI Symbol;Acc:MGI:109274]	Trim28	0.780684	0.881175	0.393644	0	-0.0701043
ENSMUSG00000005575	ubiquitin-conjugating enzyme E2M [Source:MGI Symbol;Acc:MGI:108278]	Ube2m	0.631549	0.656696	0.958489	0	0.130226
ENSMUSG00000005580	Adenylate cyclase type 9 [Source:UniProtKB/Swiss-Prot;Acc:P51830]	Adcy9	0.0217551	0.0596838	0.0299946	0	-0.88772
ENSMUSG00000005583	Mus musculus myocyte enhancer factor 2C (Mef2c), transcript variant 14, mRNA. [Source:RefSeq mRNA;Acc:NM_001347577]	Mef2c	0.0676777	0.109712	0.0692904	0	-0.570741
ENSMUSG00000005609	RNA polymerase-associated [Source:UniProtKB/Swiss-Prot;Acc:Q62018]	Ctr9	0.0272073	0.102989	0.0266148	0	-0.396933
ENSMUSG00000005610	eukaryotic translation initiation factor 4 gamma 2 isoform 2 [Source:RefSeq peptide;Acc:NP_001035221]	Eif4g2	0.886277	0.924882	0.75342	0	-0.0562049
ENSMUSG00000005611	Protein MRVI1 [Source:UniProtKB/Swiss-Prot;Acc:Q9WUX5]	Mrvi1	2.0725e-05	0.000126091	0.0100209	2	-1.52489
ENSMUSG00000005615	Choline-phosphate cytidylyltransferase A [Source:UniProtKB/Swiss-Prot;Acc:P49586]	Pcyt1a	0.341255	0.368833	0.131882	0	-0.330972
ENSMUSG00000005621	zinc finger protein 592 [Source:MGI Symbol;Acc:MGI:2443541]	Zfp592	0.845728	0.912949	0.530135	0	-0.0525744
ENSMUSG00000005625	26S proteasome non-ATPase regulatory subunit 4 [Source:UniProtKB/Swiss-Prot;Acc:O35226]	Psmd4	0.151825	0.209023	0.35422	0	0.383948
ENSMUSG00000005628	tropomodulin 4 [Source:MGI Symbol;Acc:MGI:1355285]	Tmod4	0.192863	0.149675	0.307133	0	1.06413
ENSMUSG00000005640	Insulin receptor-related protein Insulin receptor-related protein alpha chain Insulin receptor-related protein beta chain [Source:UniProtKB/Swiss-Prot;Acc:Q9WTL4]	Insrr	4.98384e-52	1.19292e-26	7.73698e-05	3	4.0359
ENSMUSG00000005656	Sorting nexin-6 Sorting nexin-6, N-terminally processed [Source:UniProtKB/Swiss-Prot;Acc:Q6P8X1]	Snx6	0.000826768	0.00273252	0.0231058	2	0.853954
ENSMUSG00000005667	Bifunctional methylenetetrahydrofolate dehydrogenase/cyclohydrolase, mitochondrial NAD-dependent methylenetetrahydrofolate dehydrogenase Methenyltetrahydrofolate cyclohydrolase [Source:UniProtKB/Swiss-Prot;Acc:P18155]	Mthfd2	2.5077e-14	2.53943e-13	0.00118137	3	2.1067
ENSMUSG00000005672	Mast/stem cell growth factor receptor Kit [Source:UniProtKB/Swiss-Prot;Acc:P05532]	Kit	0.0815671	0.114348	0.0489127	0	-0.663744
ENSMUSG00000005674	Mitochondrial import receptor subunit TOM40B [Source:UniProtKB/Swiss-Prot;Acc:Q9CZR3]	Tomm40l	0.295651	0.484872	0.122663	0	-0.328476
ENSMUSG00000005677	Nuclear receptor subfamily 1 group I member 3 [Source:UniProtKB/Swiss-Prot;Acc:O35627]	Nr1i3	0.812402	0.769374	0.278122	0	-0.395789
ENSMUSG00000005681	Apolipoprotein A-II Proapolipoprotein A-II [Source:UniProtKB/Swiss-Prot;Acc:P09813]	Apoa2	0.330226	0.244163	0.15319	0	-0.800572
ENSMUSG00000005682	PAN2-PAN3 deadenylation complex catalytic subunit Pan2 [Source:UniProtKB/Swiss-Prot;Acc:Q8BGF7]	Pan2	0.164976	0.348531	0.0889727	0	-0.25424
ENSMUSG00000005683	Citrate synthase, mitochondrial [Source:UniProtKB/Swiss-Prot;Acc:Q9CZU6]	Cs	9.55078e-09	0.000325581	0.0013359	3	-0.92897
ENSMUSG00000005686	AMP deaminase 3 [Source:UniProtKB/Swiss-Prot;Acc:O08739]	Ampd3	0.948656	0.914026	0.787158	0	0.0200152
ENSMUSG00000005687	breast carcinoma amplified sequence 2 [Source:MGI Symbol;Acc:MGI:1915433]	Bcas2	0.553667	0.638145	0.910345	0	0.118952
ENSMUSG00000005696	SH2 domain-containing protein 1A [Source:UniProtKB/Swiss-Prot;Acc:O88890]	Sh2d1a	3.82759e-10	1.02628e-07	0.00286173	3	4.27728
ENSMUSG00000005698	Mus musculus CCCTC-binding factor (Ctcf), transcript variant 2, mRNA. [Source:RefSeq mRNA;Acc:NM_001358924]	Ctcf	0.891195	0.883588	0.739634	0	0.0398106
ENSMUSG00000005699	Partitioning defective 6 homolog alpha [Source:UniProtKB/Swiss-Prot;Acc:Q9Z101]	Pard6a	0.870398	0.917654	0.56906	0	-0.0864573
ENSMUSG00000005705	Agouti-related protein [Source:UniProtKB/Swiss-Prot;Acc:P56473]	Agrp	0.397674	0.262806	0.129301	0	-1.31663
ENSMUSG00000005716	parvalbumin [Source:MGI Symbol;Acc:MGI:97821]	Pvalb	0.00262985	0.00196992	0.258812	2	6.46596
ENSMUSG00000005718	transcription factor AP4 [Source:MGI Symbol;Acc:MGI:103239]	Tfap4	0.634526	0.715919	0.466095	0	-0.258772
ENSMUSG00000005732	Ran-specific GTPase-activating protein [Source:UniProtKB/Swiss-Prot;Acc:P34022]	Ranbp1	1.27761e-05	0.000151682	0.00917451	3	0.934789
ENSMUSG00000005763	T-cell surface glycoprotein CD3 zeta chain [Source:UniProtKB/Swiss-Prot;Acc:P24161]	Cd247	0.561451	0.56524	0.577047	0	0.393276
ENSMUSG00000005774	Mus musculus regulatory factor X, 5 (influences HLA class II expression) (Rfx5), transcript variant 2, mRNA. [Source:RefSeq mRNA;Acc:NM_001355705]	Rfx5	0.00189434	0.0342342	0.0617195	1	0.558255
ENSMUSG00000005779	Proteasome subunit beta type-4 [Source:UniProtKB/Swiss-Prot;Acc:P99026]	Psmb4	0.0125861	0.0296353	0.0726544	0	0.628049
ENSMUSG00000005800	Neutrophil collagenase [Source:UniProtKB/Swiss-Prot;Acc:O70138]	Mmp8	1.2801e-11	1.20173e-11	0.00804458	3	7.62959
ENSMUSG00000005802	Zinc transporter 4 [Source:UniProtKB/Swiss-Prot;Acc:O35149]	Slc30a4	0.0483493	0.0480985	0.116425	0	0.806427
ENSMUSG00000005803	Sulfide:quinone oxidoreductase, mitochondrial [Source:UniProtKB/Swiss-Prot;Acc:Q9R112]	Sqor	0.50649	0.552897	0.269614	0	-0.286878
ENSMUSG00000005804	Biosis of lysosome-related organelles complex 1 subunit 6 [Source:UniProtKB/Swiss-Prot;Acc:Q9R0C0]	Bloc1s6	0.000151054	0.00579223	0.0290313	2	0.581196
ENSMUSG00000005813	Methionine aminopeptidase 1 [Source:UniProtKB/Swiss-Prot;Acc:Q8BP48]	Metap1	0.72128	0.753333	0.938853	0	0.0836427
ENSMUSG00000005823	G protein-coupled receptor 108 [Source:MGI Symbol;Acc:MGI:1925558]	Gpr108	0.871401	0.87362	0.731262	0	0.0375924
ENSMUSG00000005824	Tumor necrosis factor ligand superfamily member 14 Tumor necrosis factor ligand superfamily member 14, membrane form Tumor necrosis factor ligand superfamily member 14, soluble form [Source:UniProtKB/Swiss-Prot;Acc:Q9QYH9]	Tnfsf14	2.4012e-05	0.000200972	0.0133865	2	2.5343
ENSMUSG00000005836	Transcription factor GATA-6 [Source:UniProtKB/Swiss-Prot;Acc:Q61169]	Gata6	0.6333	0.709228	0.389294	0	-0.175794
ENSMUSG00000005846	Ribosomal L1 domain-containing protein 1 [Source:UniProtKB/Swiss-Prot;Acc:Q8BVY0]	Rsl1d1	0.00377467	0.0325563	0.0633434	1	0.489594
ENSMUSG00000005871	APC, WNT signaling pathway regulator [Source:HGNC Symbol;Acc:HGNC:583]	Apc	0.538201	0.623755	0.202875	0	-0.177101
ENSMUSG00000005873	receptor accessory protein 5 [Source:MGI Symbol;Acc:MGI:1270152]	Reep5	0.00263168	0.0257598	0.0101539	1	-0.637343
ENSMUSG00000005881	Mus musculus ERGIC and golgi 3 (Ergic3), transcript variant 2, mRNA. [Source:RefSeq mRNA;Acc:NM_001356414]	Ergic3	0.338202	0.511972	0.14921	0	-0.220357
ENSMUSG00000005882	ubiquinol-cytochrome c reductase complex assembly factor 1 [Source:MGI Symbol;Acc:MGI:1929472]	Uqcc1	0.0601296	0.0869988	0.053873	0	-0.500706
ENSMUSG00000005883	Meiotic recombination protein SPO11 [Source:UniProtKB/Swiss-Prot;Acc:Q9WTK8]	Spo11	0.000185696	0.000160357	0.0228437	2	2.67083
ENSMUSG00000005886	Nuclear receptor coactivator 2 [Source:UniProtKB/Swiss-Prot;Acc:Q61026]	Ncoa2	0.568979	0.59135	0.259606	0	-0.246966
ENSMUSG00000005893	nuclear receptor subfamily 2, group C, member 2 [Source:MGI Symbol;Acc:MGI:1352466]	Nr2c2	0.892551	0.919343	0.694431	0	-0.078195
ENSMUSG00000005897	Nuclear receptor subfamily 2 group C member 1 [Source:UniProtKB/Swiss-Prot;Acc:Q505F1]	Nr2c1	0.0525071	0.193843	0.0488722	0	-0.423299
ENSMUSG00000005899	sphingomyelin phosphodiesterase 4 [Source:MGI Symbol;Acc:MGI:1924876]	Smpd4	0.801875	0.892247	0.429492	0	-0.0573875
ENSMUSG00000005907	Peroxisome biosis factor 1 [Source:UniProtKB/Swiss-Prot;Acc:Q5BL07]	Pex1	0.241932	0.363391	0.101628	0	-0.315945
ENSMUSG00000005936	Mus musculus potassium channel tetramerisation domain containing 20 (Kctd20), transcript variant 3, mRNA. [Source:RefSeq mRNA;Acc:NM_001356299]	Kctd20	0.791879	0.868173	0.355369	0	-0.0758297
ENSMUSG00000005947	integrin alpha E, epithelial-associated [Source:MGI Symbol;Acc:MGI:1298377]	Itgae	0.00611427	0.0301771	0.0206774	1	-1.16875
ENSMUSG00000005949	Mus musculus cystinosis, nephropathic (Ctns), transcript variant 2, mRNA. [Source:RefSeq mRNA;Acc:NM_001357891]	Ctns	0.038971	0.136795	0.033707	0	-0.401823
ENSMUSG00000005950	purinergic receptor P2X, ligand-gated ion channel, 5 [Source:MGI Symbol;Acc:MGI:2137026]	P2rx5	0.496367	0.579308	0.376715	0	-0.422688
ENSMUSG00000005951	Sedoheptulokinase [Source:UniProtKB/Swiss-Prot;Acc:Q9D5J6]	Shpk	2.0725e-05	0.000116477	0.00433738	3	-1.23797
ENSMUSG00000005952	Transient receptor potential cation channel subfamily V member 1 [Source:UniProtKB/Swiss-Prot;Acc:Q704Y3]	Trpv1	0.181723	0.260688	0.153753	0	-0.676448
ENSMUSG00000005958	Ephrin type-B receptor 3 [Source:UniProtKB/Swiss-Prot;Acc:P54754]	Ephb3	0.00344579	0.0222213	0.00907158	2	-1.27111
ENSMUSG00000005968	tuftelin 1 [Source:MGI Symbol;Acc:MGI:109572]	Tuft1	0.0818841	0.188273	0.242487	0	0.610028
ENSMUSG00000005973	Reticulocalbin-1 [Source:UniProtKB/Swiss-Prot;Acc:Q05186]	Rcn1	0.402002	0.434065	0.482277	0	0.321837
ENSMUSG00000005980	Mus musculus deoxyribonuclease I (Dnase1), transcript variant 2, mRNA. [Source:RefSeq mRNA;Acc:NM_001357143]	Dnase1	0.850506	0.863204	0.870012	0	0.106999
ENSMUSG00000005981	Heat shock protein 75 kDa, mitochondrial [Source:UniProtKB/Swiss-Prot;Acc:Q9CQN1]	Trap1	0.0103565	0.0302351	0.0167107	0	-0.647251
ENSMUSG00000005982	N-alpha-acetyltransferase 60 [Source:UniProtKB/Swiss-Prot;Acc:Q9DBU2]	Naa60	0.785349	0.867717	0.36287	0	-0.0687362
ENSMUSG00000005983	RIKEN cDNA 1700037C18 gene [Source:MGI Symbol;Acc:MGI:1920511]	1700037C18Rik	0.445536	0.499752	0.645189	0	0.458444
ENSMUSG00000005986	Ankyrin repeat domain-containing protein 13D [Source:UniProtKB/Swiss-Prot;Acc:Q6PD24]	Ankrd13d	0.820778	0.864954	0.57686	0	-0.159618
ENSMUSG00000006005	translocated promoter region, nuclear basket protein [Source:MGI Symbol;Acc:MGI:1922066]	Tpr	0.559409	0.575115	0.811373	0	0.202695
ENSMUSG00000006010	odr-4 GPCR localization factor homolog [Source:HGNC Symbol;Acc:HGNC:24299]	BC003331	0.610513	0.721612	0.269765	0	-0.123728
ENSMUSG00000006014	proteoglycan 4 (megakaryocyte stimulating factor, articular superficial zone protein) [Source:MGI Symbol;Acc:MGI:1891344]	Prg4	0.0347285	0.047221	0.15938	0	1.16333
ENSMUSG00000006019	DExH-box helicase 34 [Source:HGNC Symbol;Acc:HGNC:16719]	Dhx34	0.447525	0.474712	0.655007	0	0.219235
ENSMUSG00000006021	kaptin, actin binding protein [Source:HGNC Symbol;Acc:HGNC:6404]	Kptn	0.0469913	0.124542	0.0476715	0	-0.520202
ENSMUSG00000006024	Alpha-soluble NSF attachment protein [Source:UniProtKB/Swiss-Prot;Acc:Q9DB05]	Napa	0.83565	0.895822	0.578975	0	-0.071984
ENSMUSG00000006050	Mus musculus amyloid beta (A4) protein-binding, family B, member 3 (Apbb3), transcript variant 2, mRNA. [Source:RefSeq mRNA;Acc:NM_001357512]	Sra1	0.452708	0.487983	0.777627	0	0.231299
ENSMUSG00000006057	ATP synthase F(0) complex subunit C1, mitochondrial [Source:UniProtKB/Swiss-Prot;Acc:Q9CR84]	Atp5g1	0.14823	0.250385	0.135025	0	-0.644165
ENSMUSG00000006058	Mus musculus SNF8, ESCRT-II complex subunit, homolog (S. cerevisiae) (Snf8), transcript variant 2, mRNA. [Source:RefSeq mRNA;Acc:NM_001356362]	Snf8	0.123349	0.199334	0.311276	0	0.311168
ENSMUSG00000006095	Tubulin-folding cofactor B [Source:UniProtKB/Swiss-Prot;Acc:Q9D1E6]	Tbcb	0.0516977	0.0516336	0.141927	0	0.626444
ENSMUSG00000006127	inositol polyphosphate 5-phosphatase K [Source:MGI Symbol;Acc:MGI:1194899]	Inpp5k	0.150706	0.367285	0.0727049	0	-0.245095
ENSMUSG00000006134	Crk-like protein [Source:UniProtKB/Swiss-Prot;Acc:P47941]	Crkl	0.0255058	0.0472387	0.0729813	0	0.47262
ENSMUSG00000006154	Epidermal growth factor receptor kinase substrate 8-like protein 1 [Source:UniProtKB/Swiss-Prot;Acc:Q8R5F8]	Eps8l1	0.760838	0.775729	0.95157	0	0.158938
ENSMUSG00000006169	Mus musculus clathrin interactor 1 (Clint1), transcript variant 2, mRNA. [Source:RefSeq mRNA;Acc:NM_001346760]	Clint1	0.369874	0.426167	0.580646	0	0.253105
ENSMUSG00000006179	protease, serine 16 (thymus) [Source:MGI Symbol;Acc:MGI:1859181]	Prss16	0.00207945	0.00011474	0.0339103	2	4.04749
ENSMUSG00000006191	Threonylcarbamoyladenosine tRNA methylthiotransferase [Source:UniProtKB/Swiss-Prot;Acc:Q91WE6]	Cdkal1	0.791881	0.846612	0.769695	0	0.069175
ENSMUSG00000006205	Serine protease HTRA1 [Source:UniProtKB/Swiss-Prot;Acc:Q9R118]	Htra1	3.40021e-07	6.18212e-05	0.00135946	3	-0.988394
ENSMUSG00000006215	zinc finger and BTB domain containing 17 [Source:MGI Symbol;Acc:MGI:107410]	Zbtb17	0.150526	0.202543	0.250217	0	0.378798
ENSMUSG00000006219	Filamin-binding LIM protein 1 [Source:UniProtKB/Swiss-Prot;Acc:Q71FD7]	Fblim1	9.49456e-06	2.55754e-05	0.00901005	3	1.2053
ENSMUSG00000006221	Heat shock protein beta-7 [Source:UniProtKB/Swiss-Prot;Acc:P35385]	Hspb7	0.00632326	0.0192749	0.0497177	1	1.25458
ENSMUSG00000006235	Erythropoietin receptor [Source:UniProtKB/Swiss-Prot;Acc:P14753]	Epor	3.25945e-06	0.000846273	0.00345301	3	-1.29392
ENSMUSG00000006241	Coiled-coil domain-containing protein 159 [Source:UniProtKB/Swiss-Prot;Acc:Q8C963]	Ccdc159	0.0220179	0.0757136	0.0404153	0	-0.902661
ENSMUSG00000006262	MOB kinase activator 1B [Source:UniProtKB/Swiss-Prot;Acc:Q8BPB0]	Mob1b	0.945156	0.939458	0.975422	0	0.0436515
ENSMUSG00000006273	V-type proton ATPase subunit B, brain isoform [Source:UniProtKB/Swiss-Prot;Acc:P62814]	Atp6v1b2	0.00840156	0.0292557	0.0559993	1	0.594594
ENSMUSG00000006276	Epidermal growth factor receptor substrate 15-like 1 [Source:UniProtKB/Swiss-Prot;Acc:Q60902]	Eps15l1	0.901054	0.889927	0.678478	0	0.030563
ENSMUSG00000006281	Telomerase protein component 1 [Source:UniProtKB/Swiss-Prot;Acc:P97499]	Tep1	0.305369	0.426459	0.595604	0	0.215271
ENSMUSG00000006288	tetratricopeptide repeat domain 5 [Source:MGI Symbol;Acc:MGI:2683584]	Ttc5	0.0491167	0.140686	0.0399345	0	-0.406559
ENSMUSG00000006289	O-sialoglycoprotein endopeptidase [Source:MGI Symbol;Acc:MGI:1913496]	Osgep	0.9969	0.968855	0.75561	0	-0.00150405
ENSMUSG00000006299	angio-associated migratory protein [Source:MGI Symbol;Acc:MGI:107809]	Aamp	0.173756	0.261231	0.105453	0	-0.395797
ENSMUSG00000006301	transmembrane BAX inhibitor motif containing 1 [Source:MGI Symbol;Acc:MGI:1916910]	Tmbim1	0.981061	0.992581	0.705566	0	-0.0104307
ENSMUSG00000006304	Mus musculus actin related protein 2/3 complex, subunit 2 (Arpc2), transcript variant 2, mRNA. [Source:RefSeq mRNA;Acc:NM_001357387]	Arpc2	7.13214e-10	1.00026e-06	0.00238553	3	1.29958
ENSMUSG00000006307	Histone-lysine N-methyltransferase 2B [Source:UniProtKB/Swiss-Prot;Acc:O08550]	Kmt2b	0.254975	0.335379	0.112936	0	-0.320719
ENSMUSG00000006310	zinc finger and BTB domain containing 32 [Source:MGI Symbol;Acc:MGI:1891838]	Zbtb32	0.147204	0.225427	0.256464	0	0.67851
ENSMUSG00000006313	uroplakin 1A [Source:MGI Symbol;Acc:MGI:98911]	Upk1a	NA	0.0497616	0.570074	0	3.30717
ENSMUSG00000006315	transmembrane protein 147 [Source:MGI Symbol;Acc:MGI:1915011]	Tmem147	0.241165	0.30249	0.139388	0	-0.341167
ENSMUSG00000006333	40S ribosomal protein S9 [Source:UniProtKB/Swiss-Prot;Acc:Q6ZWN5]	Rps9	0.000342227	0.00385394	0.0121287	2	0.839406
ENSMUSG00000006335	TCF3 fusion partner homolog [Source:UniProtKB/Swiss-Prot;Acc:Q3U1J1]	Tfpt	0.524654	0.521524	0.651066	0	0.294337
ENSMUSG00000006342	Sushi domain-containing protein 2 [Source:UniProtKB/Swiss-Prot;Acc:Q9DBX3]	Susd2	0.831683	0.865426	0.506116	0	-0.142756
ENSMUSG00000006344	Glutathione hydrolase 5 proenzyme Glutathione hydrolase 5 heavy chain Glutathione hydrolase 5 light chain [Source:UniProtKB/Swiss-Prot;Acc:Q9Z2A9]	Ggt5	2.2794e-05	0.000524572	0.0131371	2	0.753568
ENSMUSG00000006345	Glutathione hydrolase 1 proenzyme Glutathione hydrolase 1 heavy chain Glutathione hydrolase 1 light chain [Source:UniProtKB/Swiss-Prot;Acc:Q60928]	Ggt1	0.0307983	0.0520099	0.0578136	0	2.29923
ENSMUSG00000006356	Cysteine-rich protein 2 [Source:UniProtKB/Swiss-Prot;Acc:Q9DCT8]	Crip2	0.344433	0.39677	0.186426	0	-0.431057
ENSMUSG00000006360	Cysteine-rich protein 1 [Source:UniProtKB/Swiss-Prot;Acc:P63254]	Crip1	0.835815	0.869032	0.714849	0	-0.128715
ENSMUSG00000006362	Protein CBFA2T3 [Source:UniProtKB/Swiss-Prot;Acc:O54972]	Cbfa2t3	0.536724	0.569304	0.447166	0	-0.297284
ENSMUSG00000006369	Mus musculus fibulin 1 (Fbln1), transcript variant 2, mRNA. [Source:RefSeq mRNA;Acc:NM_001347088]	Fbln1	0.0141587	0.0248448	0.024574	0	-0.674346
ENSMUSG00000006373	progesterone receptor membrane component 1 [Source:MGI Symbol;Acc:MGI:1858305]	Pgrmc1	0.0296829	0.0488818	0.081705	0	-0.973445
[truncated: 18,607 more rows]

## Sheet: S1D File (DE D26vsD0)
			Adjusted p-values reported by the three Differential Expression algorithms			Number of algorithms with adjusted p-value<0.01
[truncated: 19,489 more rows]

[truncated: 1 more sheets: S1E File (DE D26vsD6)]
