# Supplementary material for: Trypanosoma brucei triggers a broad immune response in the adipose tissue
Source: PLoS Pathog. 2021 Sep 15;17(9):e1009933. doi: 10.1371/journal.ppat.1009933 (PMC8476018; doi:10.1371/journal.ppat.1009933)
Supplement: S2 File — GO term analysis from RNA-seq of AT from non-infected mice (D0), n = 3, day 6 post-infection (D6), n = 3 and day 26 post-infection (D26), Up-regulated GO terms in the AT between (A) D6vsD0, (B) D26vsD0, (C) D26vsD6. Down-regulated GO terms in the AT between (D) D6vsD0, (E) D26vsD0, (F) D26vsD6. (XLSX) [file ppat.1009933.s009.xlsx]

## Sheet: S2A File (BP_up_D6vsD0)
GO.ID	Term	Annotated	Significant	Expected	p-value	Median FC of significant genes	ENSEMBL IDs
GO:0045087	innate immune response	523	252	50.27	< 1e-30	6.90148	ENSMUSG00000000275;ENSMUSG00000000386;ENSMUSG00000000409;ENSMUSG00000000791;ENSMUSG00000000982;ENSMUSG00000001123;ENSMUSG00000001128;ENSMUSG00000002603;ENSMUSG00000002983;ENSMUSG00000003283;ENSMUSG00000004266;ENSMUSG00000004296;ENSMUSG00000004707;ENSMUSG00000004709;ENSMUSG00000005696;ENSMUSG00000006519;ENSMUSG00000009185;ENSMUSG00000009585;ENSMUSG00000013707;ENSMUSG00000014599;ENSMUSG00000015314;…
GO:0006954	inflammatory response	518	198	49.79	< 1e-30	6.87248	ENSMUSG00000000290;ENSMUSG00000000562;ENSMUSG00000000982;ENSMUSG00000001123;ENSMUSG00000002603;ENSMUSG00000002897;ENSMUSG00000002983;ENSMUSG00000003283;ENSMUSG00000003541;ENSMUSG00000004296;ENSMUSG00000005087;ENSMUSG00000005413;ENSMUSG00000006519;ENSMUSG00000008318;ENSMUSG00000009185;ENSMUSG00000013707;ENSMUSG00000014599;ENSMUSG00000015316;ENSMUSG00000015340;ENSMUSG00000015854;ENSMUSG00000015947;…
GO:0002250	adaptive immune response	307	156	29.51	< 1e-30	6.23951	ENSMUSG00000000791;ENSMUSG00000001444;ENSMUSG00000002603;ENSMUSG00000002983;ENSMUSG00000003882;ENSMUSG00000004266;ENSMUSG00000004296;ENSMUSG00000004707;ENSMUSG00000004709;ENSMUSG00000004730;ENSMUSG00000005087;ENSMUSG00000005696;ENSMUSG00000008496;ENSMUSG00000010142;ENSMUSG00000011008;ENSMUSG00000015314;ENSMUSG00000015316;ENSMUSG00000015355;ENSMUSG00000015437;ENSMUSG00000015947;ENSMUSG00000016206;…
GO:0051607	defense response to virus	181	83	17.4	1e-27	7.09119	ENSMUSG00000000244;ENSMUSG00000000275;ENSMUSG00000000386;ENSMUSG00000000791;ENSMUSG00000004296;ENSMUSG00000009585;ENSMUSG00000017652;ENSMUSG00000017830;ENSMUSG00000018899;ENSMUSG00000020641;ENSMUSG00000022901;ENSMUSG00000022906;ENSMUSG00000024079;ENSMUSG00000024349;ENSMUSG00000024810;ENSMUSG00000025491;ENSMUSG00000025492;ENSMUSG00000025498;ENSMUSG00000025746;ENSMUSG00000026104;ENSMUSG00000026395;…
GO:0032729	positive regulation of interferon-gamma ...	67	46	6.44	3.3e-23	6.5474	ENSMUSG00000000791;ENSMUSG00000004296;ENSMUSG00000004709;ENSMUSG00000015314;ENSMUSG00000015316;ENSMUSG00000016206;ENSMUSG00000018341;ENSMUSG00000020399;ENSMUSG00000022378;ENSMUSG00000022952;ENSMUSG00000024401;ENSMUSG00000026070;ENSMUSG00000026177;ENSMUSG00000027347;ENSMUSG00000027398;ENSMUSG00000027718;ENSMUSG00000027843;ENSMUSG00000027863;ENSMUSG00000028525;ENSMUSG00000030149;ENSMUSG00000030336;…
GO:0035458	cellular response to interferon-beta	37	28	3.56	1.4e-21	15.9391	ENSMUSG00000018899;ENSMUSG00000022126;ENSMUSG00000024349;ENSMUSG00000026104;ENSMUSG00000028268;ENSMUSG00000028270;ENSMUSG00000034459;ENSMUSG00000037860;ENSMUSG00000039997;ENSMUSG00000040264;ENSMUSG00000043263;ENSMUSG00000046879;ENSMUSG00000048852;ENSMUSG00000054072;ENSMUSG00000054203;ENSMUSG00000058163;ENSMUSG00000068606;ENSMUSG00000069874;ENSMUSG00000069893;ENSMUSG00000073489;ENSMUSG00000073555;…
GO:0030593	neutrophil chemotaxis	75	46	7.21	1.4e-20	11.5017	ENSMUSG00000000290;ENSMUSG00000000982;ENSMUSG00000009185;ENSMUSG00000018927;ENSMUSG00000018930;ENSMUSG00000019122;ENSMUSG00000020573;ENSMUSG00000020676;ENSMUSG00000021457;ENSMUSG00000022488;ENSMUSG00000024610;ENSMUSG00000026180;ENSMUSG00000026573;ENSMUSG00000026581;ENSMUSG00000027398;ENSMUSG00000028525;ENSMUSG00000028859;ENSMUSG00000029082;ENSMUSG00000029304;ENSMUSG00000029371;ENSMUSG00000029380;…
GO:0071346	cellular response to interferon-gamma	63	44	6.05	3.8e-20	11.8335	ENSMUSG00000000791;ENSMUSG00000000982;ENSMUSG00000004296;ENSMUSG00000009185;ENSMUSG00000018899;ENSMUSG00000018927;ENSMUSG00000018930;ENSMUSG00000019122;ENSMUSG00000019987;ENSMUSG00000020676;ENSMUSG00000022126;ENSMUSG00000022906;ENSMUSG00000024539;ENSMUSG00000024789;ENSMUSG00000025888;ENSMUSG00000026104;ENSMUSG00000026573;ENSMUSG00000026946;ENSMUSG00000028268;ENSMUSG00000028270;ENSMUSG00000029298;…
GO:0042832	defense response to protozoan	32	25	3.08	5.3e-20	14.7855	ENSMUSG00000000244;ENSMUSG00000004296;ENSMUSG00000016529;ENSMUSG00000017652;ENSMUSG00000019987;ENSMUSG00000025746;ENSMUSG00000026177;ENSMUSG00000028268;ENSMUSG00000028270;ENSMUSG00000029298;ENSMUSG00000030748;ENSMUSG00000030798;ENSMUSG00000034266;ENSMUSG00000039699;ENSMUSG00000040253;ENSMUSG00000040264;ENSMUSG00000041515;ENSMUSG00000047810;ENSMUSG00000053175;ENSMUSG00000054072;ENSMUSG00000055170;…
GO:0071222	cellular response to lipopolysaccharide	137	65	13.17	7.6e-19	6.15844	ENSMUSG00000002603;ENSMUSG00000004296;ENSMUSG00000016529;ENSMUSG00000018920;ENSMUSG00000019850;ENSMUSG00000020399;ENSMUSG00000020400;ENSMUSG00000020638;ENSMUSG00000021025;ENSMUSG00000021423;ENSMUSG00000021624;ENSMUSG00000022126;ENSMUSG00000022500;ENSMUSG00000022901;ENSMUSG00000023992;ENSMUSG00000024401;ENSMUSG00000024670;ENSMUSG00000024789;ENSMUSG00000025746;ENSMUSG00000025779;ENSMUSG00000025888;…
GO:0006955	immune response	1007	431	96.78	1.3e-18	6.67972	ENSMUSG00000000275;ENSMUSG00000000290;ENSMUSG00000000386;ENSMUSG00000000409;ENSMUSG00000000562;ENSMUSG00000000791;ENSMUSG00000000817;ENSMUSG00000000982;ENSMUSG00000001123;ENSMUSG00000001128;ENSMUSG00000001444;ENSMUSG00000002603;ENSMUSG00000002699;ENSMUSG00000002983;ENSMUSG00000003283;ENSMUSG00000003873;ENSMUSG00000003882;ENSMUSG00000004266;ENSMUSG00000004296;ENSMUSG00000004707;ENSMUSG00000004709;…
GO:0050830	defense response to Gram-positive bacter...	61	32	5.86	2.8e-17	6.775	ENSMUSG00000003283;ENSMUSG00000015950;ENSMUSG00000020399;ENSMUSG00000021194;ENSMUSG00000021880;ENSMUSG00000022575;ENSMUSG00000024300;ENSMUSG00000024401;ENSMUSG00000026928;ENSMUSG00000027995;ENSMUSG00000028268;ENSMUSG00000028270;ENSMUSG00000028362;ENSMUSG00000028874;ENSMUSG00000029298;ENSMUSG00000029468;ENSMUSG00000030149;ENSMUSG00000030413;ENSMUSG00000032508;ENSMUSG00000038058;ENSMUSG00000040253;…
GO:0070374	positive regulation of ERK1 and ERK2 cas...	163	53	15.67	3.9e-16	7.33342	ENSMUSG00000000182;ENSMUSG00000000982;ENSMUSG00000002603;ENSMUSG00000005087;ENSMUSG00000009185;ENSMUSG00000015316;ENSMUSG00000018927;ENSMUSG00000018930;ENSMUSG00000019122;ENSMUSG00000020399;ENSMUSG00000020676;ENSMUSG00000023274;ENSMUSG00000023992;ENSMUSG00000024164;ENSMUSG00000024610;ENSMUSG00000024621;ENSMUSG00000025746;ENSMUSG00000025804;ENSMUSG00000026321;ENSMUSG00000026390;ENSMUSG00000026573;…
GO:0042742	defense response to bacterium	156	77	14.99	5.3e-16	6.99578	ENSMUSG00000001123;ENSMUSG00000003283;ENSMUSG00000004296;ENSMUSG00000006403;ENSMUSG00000006519;ENSMUSG00000009350;ENSMUSG00000015947;ENSMUSG00000015950;ENSMUSG00000016206;ENSMUSG00000016529;ENSMUSG00000020399;ENSMUSG00000021194;ENSMUSG00000021457;ENSMUSG00000021880;ENSMUSG00000021948;ENSMUSG00000022575;ENSMUSG00000023078;ENSMUSG00000023274;ENSMUSG00000024300;ENSMUSG00000024401;ENSMUSG00000026177;…
GO:0032760	positive regulation of tumor necrosis fa...	76	41	7.3	1.8e-15	5.11554	ENSMUSG00000000982;ENSMUSG00000001123;ENSMUSG00000004296;ENSMUSG00000006519;ENSMUSG00000015340;ENSMUSG00000018930;ENSMUSG00000020399;ENSMUSG00000024789;ENSMUSG00000025779;ENSMUSG00000026896;ENSMUSG00000026928;ENSMUSG00000027347;ENSMUSG00000027863;ENSMUSG00000027995;ENSMUSG00000030793;ENSMUSG00000031101;ENSMUSG00000031639;ENSMUSG00000032508;ENSMUSG00000033307;ENSMUSG00000035385;ENSMUSG00000037447;…
GO:0050718	positive regulation of interleukin-1 bet...	22	18	2.11	2.2e-15	6.44375	ENSMUSG00000000982;ENSMUSG00000022575;ENSMUSG00000025888;ENSMUSG00000027995;ENSMUSG00000029468;ENSMUSG00000030793;ENSMUSG00000031934;ENSMUSG00000032691;ENSMUSG00000033538;ENSMUSG00000037860;ENSMUSG00000037944;ENSMUSG00000039005;ENSMUSG00000040522;ENSMUSG00000041135;ENSMUSG00000055170;ENSMUSG00000055994;ENSMUSG00000069830;ENSMUSG00000079227
GO:0070098	chemokine-mediated signaling pathway	40	24	3.84	1.5e-14	13.6759	ENSMUSG00000000982;ENSMUSG00000009185;ENSMUSG00000018927;ENSMUSG00000018930;ENSMUSG00000019122;ENSMUSG00000020676;ENSMUSG00000023078;ENSMUSG00000023992;ENSMUSG00000025804;ENSMUSG00000026271;ENSMUSG00000026573;ENSMUSG00000028927;ENSMUSG00000029371;ENSMUSG00000029380;ENSMUSG00000029417;ENSMUSG00000031778;ENSMUSG00000034855;ENSMUSG00000035042;ENSMUSG00000035352;ENSMUSG00000035373;ENSMUSG00000035385;…
GO:0042102	positive regulation of T cell proliferat...	87	45	8.36	2.7e-13	9.48545	ENSMUSG00000000791;ENSMUSG00000004296;ENSMUSG00000004709;ENSMUSG00000015316;ENSMUSG00000016496;ENSMUSG00000016498;ENSMUSG00000020399;ENSMUSG00000021457;ENSMUSG00000022488;ENSMUSG00000022901;ENSMUSG00000023274;ENSMUSG00000024397;ENSMUSG00000024670;ENSMUSG00000025746;ENSMUSG00000026012;ENSMUSG00000026117;ENSMUSG00000026395;ENSMUSG00000026573;ENSMUSG00000026778;ENSMUSG00000027398;ENSMUSG00000027718;…
GO:0046641	positive regulation of alpha-beta T cell...	19	15	1.83	1.4e-12	8.54884	ENSMUSG00000004296;ENSMUSG00000004709;ENSMUSG00000021457;ENSMUSG00000026012;ENSMUSG00000026117;ENSMUSG00000026395;ENSMUSG00000026573;ENSMUSG00000027843;ENSMUSG00000032093;ENSMUSG00000039217;ENSMUSG00000041135;ENSMUSG00000049103;ENSMUSG00000052142;ENSMUSG00000067212;ENSMUSG00000075122
GO:0002755	MyD88-dependent toll-like receptor signa...	19	15	1.83	1.4e-12	7.55133	ENSMUSG00000018899;ENSMUSG00000020227;ENSMUSG00000020400;ENSMUSG00000025498;ENSMUSG00000027995;ENSMUSG00000032508;ENSMUSG00000033777;ENSMUSG00000034652;ENSMUSG00000039005;ENSMUSG00000040522;ENSMUSG00000044583;ENSMUSG00000044827;ENSMUSG00000045322;ENSMUSG00000047798;ENSMUSG00000051498
GO:0032755	positive regulation of interleukin-6 pro...	72	35	6.92	2.4e-12	4.91902	ENSMUSG00000001123;ENSMUSG00000006519;ENSMUSG00000018500;ENSMUSG00000024401;ENSMUSG00000024810;ENSMUSG00000025746;ENSMUSG00000026896;ENSMUSG00000026928;ENSMUSG00000027398;ENSMUSG00000027399;ENSMUSG00000027995;ENSMUSG00000029468;ENSMUSG00000030793;ENSMUSG00000031639;ENSMUSG00000032508;ENSMUSG00000035678;ENSMUSG00000036908;ENSMUSG00000037447;ENSMUSG00000038058;ENSMUSG00000039005;ENSMUSG00000040296;…
GO:0032740	positive regulation of interleukin-17 pr...	11	11	1.06	6.2e-12	4.91902	ENSMUSG00000002603;ENSMUSG00000004296;ENSMUSG00000004707;ENSMUSG00000015314;ENSMUSG00000026778;ENSMUSG00000027718;ENSMUSG00000031712;ENSMUSG00000032508;ENSMUSG00000037447;ENSMUSG00000039217;ENSMUSG00000055994
GO:0001774	microglial cell activation	24	16	2.31	3.9e-11	6.15322	ENSMUSG00000024397;ENSMUSG00000024810;ENSMUSG00000025888;ENSMUSG00000027995;ENSMUSG00000029254;ENSMUSG00000030786;ENSMUSG00000031639;ENSMUSG00000031778;ENSMUSG00000039005;ENSMUSG00000040522;ENSMUSG00000044583;ENSMUSG00000044827;ENSMUSG00000045322;ENSMUSG00000051498;ENSMUSG00000052270;ENSMUSG00000052684
GO:0007186	G-protein coupled receptor signaling pat...	487	96	46.81	1.1e-10	6.79858	ENSMUSG00000000562;ENSMUSG00000000982;ENSMUSG00000004730;ENSMUSG00000009185;ENSMUSG00000017697;ENSMUSG00000018500;ENSMUSG00000018927;ENSMUSG00000018930;ENSMUSG00000019122;ENSMUSG00000020120;ENSMUSG00000020573;ENSMUSG00000020611;ENSMUSG00000020676;ENSMUSG00000020733;ENSMUSG00000020901;ENSMUSG00000021194;ENSMUSG00000021298;ENSMUSG00000021457;ENSMUSG00000021675;ENSMUSG00000021886;ENSMUSG00000022220;…
GO:0032496	response to lipopolysaccharide	232	96	22.3	1.8e-10	4.96154	ENSMUSG00000001123;ENSMUSG00000002603;ENSMUSG00000004296;ENSMUSG00000008318;ENSMUSG00000016529;ENSMUSG00000017652;ENSMUSG00000018341;ENSMUSG00000018920;ENSMUSG00000019850;ENSMUSG00000020227;ENSMUSG00000020399;ENSMUSG00000020400;ENSMUSG00000020638;ENSMUSG00000021025;ENSMUSG00000021423;ENSMUSG00000021624;ENSMUSG00000022126;ENSMUSG00000022500;ENSMUSG00000022657;ENSMUSG00000022901;ENSMUSG00000023078;…
GO:0034341	response to interferon-gamma	81	57	7.78	2.2e-10	11.2214	ENSMUSG00000000791;ENSMUSG00000000982;ENSMUSG00000004296;ENSMUSG00000009185;ENSMUSG00000018899;ENSMUSG00000018920;ENSMUSG00000018927;ENSMUSG00000018930;ENSMUSG00000019122;ENSMUSG00000019987;ENSMUSG00000020676;ENSMUSG00000022126;ENSMUSG00000022504;ENSMUSG00000022534;ENSMUSG00000022906;ENSMUSG00000024539;ENSMUSG00000024789;ENSMUSG00000025492;ENSMUSG00000025888;ENSMUSG00000026104;ENSMUSG00000026177;…
GO:0051092	positive regulation of NF-kappaB transcr...	109	34	10.48	2.7e-10	4.92111	ENSMUSG00000000275;ENSMUSG00000000290;ENSMUSG00000002603;ENSMUSG00000013483;ENSMUSG00000017652;ENSMUSG00000020227;ENSMUSG00000022221;ENSMUSG00000024079;ENSMUSG00000024401;ENSMUSG00000025473;ENSMUSG00000026321;ENSMUSG00000026778;ENSMUSG00000026875;ENSMUSG00000027398;ENSMUSG00000027995;ENSMUSG00000030793;ENSMUSG00000031132;ENSMUSG00000031639;ENSMUSG00000032508;ENSMUSG00000032691;ENSMUSG00000036526;…
GO:0019886	antigen processing and presentation of e...	13	11	1.25	4.1e-10	5.19286	ENSMUSG00000004552;ENSMUSG00000024610;ENSMUSG00000026656;ENSMUSG00000036594;ENSMUSG00000036908;ENSMUSG00000037548;ENSMUSG00000037649;ENSMUSG00000058715;ENSMUSG00000060586;ENSMUSG00000073421;ENSMUSG00000079547
GO:0031663	lipopolysaccharide-mediated signaling pa...	46	24	4.42	4.5e-10	4.42447	ENSMUSG00000002603;ENSMUSG00000019850;ENSMUSG00000021025;ENSMUSG00000021423;ENSMUSG00000021624;ENSMUSG00000022126;ENSMUSG00000023992;ENSMUSG00000024401;ENSMUSG00000024670;ENSMUSG00000025779;ENSMUSG00000026104;ENSMUSG00000027398;ENSMUSG00000027843;ENSMUSG00000032508;ENSMUSG00000033307;ENSMUSG00000035042;ENSMUSG00000035352;ENSMUSG00000038147;ENSMUSG00000038151;ENSMUSG00000039005;ENSMUSG00000039217;…
GO:0042531	positive regulation of tyrosine phosphor...	41	19	3.94	1.3e-09	5.57507	ENSMUSG00000000409;ENSMUSG00000004296;ENSMUSG00000017652;ENSMUSG00000019843;ENSMUSG00000022831;ENSMUSG00000022906;ENSMUSG00000024621;ENSMUSG00000024789;ENSMUSG00000025746;ENSMUSG00000027718;ENSMUSG00000030895;ENSMUSG00000031712;ENSMUSG00000034422;ENSMUSG00000035042;ENSMUSG00000039217;ENSMUSG00000039942;ENSMUSG00000042228;ENSMUSG00000055170;ENSMUSG00000058755
GO:0006911	phagocytosis, engulfment	44	21	4.23	1.8e-09	7.54826	ENSMUSG00000000290;ENSMUSG00000015947;ENSMUSG00000022436;ENSMUSG00000022488;ENSMUSG00000023992;ENSMUSG00000024164;ENSMUSG00000024397;ENSMUSG00000025044;ENSMUSG00000026656;ENSMUSG00000029254;ENSMUSG00000030047;ENSMUSG00000030474;ENSMUSG00000030786;ENSMUSG00000034652;ENSMUSG00000034730;ENSMUSG00000037902;ENSMUSG00000040152;ENSMUSG00000051682;ENSMUSG00000058715;ENSMUSG00000059498;ENSMUSG00000098112
GO:0002230	positive regulation of defense response ...	27	15	2.59	2.9e-09	7.08947	ENSMUSG00000000791;ENSMUSG00000004296;ENSMUSG00000022906;ENSMUSG00000024349;ENSMUSG00000026104;ENSMUSG00000027843;ENSMUSG00000030793;ENSMUSG00000032344;ENSMUSG00000035042;ENSMUSG00000036986;ENSMUSG00000037860;ENSMUSG00000040296;ENSMUSG00000044701;ENSMUSG00000049502;ENSMUSG00000051682
GO:0090023	positive regulation of neutrophil chemot...	27	15	2.59	2.9e-09	9.19878	ENSMUSG00000022488;ENSMUSG00000024610;ENSMUSG00000026180;ENSMUSG00000026573;ENSMUSG00000026581;ENSMUSG00000027398;ENSMUSG00000029371;ENSMUSG00000029380;ENSMUSG00000033220;ENSMUSG00000036006;ENSMUSG00000037944;ENSMUSG00000039145;ENSMUSG00000040552;ENSMUSG00000049130;ENSMUSG00000058427
GO:0050852	T cell receptor signaling pathway	81	35	7.78	3e-09	6.1567	ENSMUSG00000000409;ENSMUSG00000002699;ENSMUSG00000004266;ENSMUSG00000017697;ENSMUSG00000019843;ENSMUSG00000020395;ENSMUSG00000024539;ENSMUSG00000025314;ENSMUSG00000026012;ENSMUSG00000026117;ENSMUSG00000026395;ENSMUSG00000027843;ENSMUSG00000028525;ENSMUSG00000030365;ENSMUSG00000030775;ENSMUSG00000032011;ENSMUSG00000032093;ENSMUSG00000034028;ENSMUSG00000034330;ENSMUSG00000034652;ENSMUSG00000034833;…
GO:0002888	positive regulation of myeloid leukocyte...	28	17	2.69	3.5e-09	6.18568	ENSMUSG00000000290;ENSMUSG00000000562;ENSMUSG00000015947;ENSMUSG00000018500;ENSMUSG00000019987;ENSMUSG00000021457;ENSMUSG00000024164;ENSMUSG00000028874;ENSMUSG00000029380;ENSMUSG00000030748;ENSMUSG00000030786;ENSMUSG00000031264;ENSMUSG00000050732;ENSMUSG00000052212;ENSMUSG00000056529;ENSMUSG00000058715;ENSMUSG00000059498
GO:0030890	positive regulation of B cell proliferat...	39	18	3.75	3.8e-09	5.37725	ENSMUSG00000017652;ENSMUSG00000017697;ENSMUSG00000022488;ENSMUSG00000023067;ENSMUSG00000024610;ENSMUSG00000026395;ENSMUSG00000027544;ENSMUSG00000027718;ENSMUSG00000029075;ENSMUSG00000029082;ENSMUSG00000029084;ENSMUSG00000031101;ENSMUSG00000031132;ENSMUSG00000031497;ENSMUSG00000033307;ENSMUSG00000036526;ENSMUSG00000039005;ENSMUSG00000045322
GO:0032733	positive regulation of interleukin-10 pr...	29	18	2.79	4.1e-09	8.84452	ENSMUSG00000001123;ENSMUSG00000004296;ENSMUSG00000015396;ENSMUSG00000016496;ENSMUSG00000026012;ENSMUSG00000026573;ENSMUSG00000027718;ENSMUSG00000027995;ENSMUSG00000030793;ENSMUSG00000031101;ENSMUSG00000031132;ENSMUSG00000039005;ENSMUSG00000039942;ENSMUSG00000045322;ENSMUSG00000053175;ENSMUSG00000055994;ENSMUSG00000058715;ENSMUSG00000071552
GO:0016045	detection of bacterium	15	11	1.44	5.9e-09	4.60776	ENSMUSG00000027995;ENSMUSG00000030413;ENSMUSG00000038058;ENSMUSG00000039193;ENSMUSG00000044827;ENSMUSG00000051498;ENSMUSG00000055994;ENSMUSG00000071203;ENSMUSG00000078942;ENSMUSG00000078945;ENSMUSG00000079563
GO:0050766	positive regulation of phagocytosis	53	24	5.09	6.4e-09	7.13766	ENSMUSG00000006519;ENSMUSG00000015947;ENSMUSG00000020143;ENSMUSG00000022488;ENSMUSG00000024164;ENSMUSG00000024371;ENSMUSG00000024401;ENSMUSG00000026177;ENSMUSG00000026656;ENSMUSG00000027398;ENSMUSG00000027832;ENSMUSG00000029254;ENSMUSG00000030793;ENSMUSG00000032202;ENSMUSG00000035385;ENSMUSG00000037902;ENSMUSG00000037944;ENSMUSG00000039145;ENSMUSG00000047798;ENSMUSG00000055447;ENSMUSG00000055994;…
GO:0032695	negative regulation of interleukin-12 pr...	18	12	1.73	6.4e-09	6.98321	ENSMUSG00000015316;ENSMUSG00000016529;ENSMUSG00000020227;ENSMUSG00000022534;ENSMUSG00000027995;ENSMUSG00000028965;ENSMUSG00000040152;ENSMUSG00000040522;ENSMUSG00000049871;ENSMUSG00000055994;ENSMUSG00000060216;ENSMUSG00000071552
GO:0001916	positive regulation of T cell mediated c...	19	12	1.83	1.6e-08	5.7577	ENSMUSG00000004296;ENSMUSG00000016206;ENSMUSG00000022378;ENSMUSG00000024339;ENSMUSG00000026395;ENSMUSG00000026573;ENSMUSG00000029468;ENSMUSG00000060550;ENSMUSG00000060802;ENSMUSG00000061232;ENSMUSG00000067212;ENSMUSG00000073411
GO:0045954	positive regulation of natural killer ce...	26	16	2.5	1.7e-08	10.8163	ENSMUSG00000004296;ENSMUSG00000005696;ENSMUSG00000015314;ENSMUSG00000016206;ENSMUSG00000026068;ENSMUSG00000027347;ENSMUSG00000027718;ENSMUSG00000030149;ENSMUSG00000030325;ENSMUSG00000032021;ENSMUSG00000034028;ENSMUSG00000034116;ENSMUSG00000050241;ENSMUSG00000073494;ENSMUSG00000078452;ENSMUSG00000102418
GO:0071347	cellular response to interleukin-1	61	24	5.86	2.4e-08	14.4593	ENSMUSG00000000982;ENSMUSG00000009185;ENSMUSG00000018899;ENSMUSG00000018927;ENSMUSG00000018930;ENSMUSG00000019122;ENSMUSG00000020227;ENSMUSG00000020676;ENSMUSG00000022126;ENSMUSG00000025746;ENSMUSG00000026073;ENSMUSG00000026573;ENSMUSG00000026981;ENSMUSG00000027399;ENSMUSG00000030793;ENSMUSG00000031778;ENSMUSG00000035042;ENSMUSG00000035352;ENSMUSG00000035373;ENSMUSG00000035385;ENSMUSG00000038418;…
GO:0032735	positive regulation of interleukin-12 pr...	31	19	2.98	2.5e-08	5.91351	ENSMUSG00000004296;ENSMUSG00000016206;ENSMUSG00000017652;ENSMUSG00000018899;ENSMUSG00000020275;ENSMUSG00000024399;ENSMUSG00000027995;ENSMUSG00000031132;ENSMUSG00000031551;ENSMUSG00000031639;ENSMUSG00000035678;ENSMUSG00000036908;ENSMUSG00000037944;ENSMUSG00000039005;ENSMUSG00000041515;ENSMUSG00000045322;ENSMUSG00000051498;ENSMUSG00000055170;ENSMUSG00000055994
GO:0070269	pyroptosis	11	9	1.06	3.1e-08	4.60776	ENSMUSG00000022575;ENSMUSG00000025888;ENSMUSG00000033538;ENSMUSG00000037860;ENSMUSG00000039193;ENSMUSG00000070390;ENSMUSG00000071203;ENSMUSG00000078942;ENSMUSG00000078945
GO:0032722	positive regulation of chemokine product...	51	29	4.9	3.2e-08	5.19286	ENSMUSG00000001123;ENSMUSG00000011008;ENSMUSG00000018500;ENSMUSG00000020399;ENSMUSG00000024079;ENSMUSG00000024401;ENSMUSG00000024610;ENSMUSG00000024621;ENSMUSG00000024810;ENSMUSG00000025746;ENSMUSG00000027398;ENSMUSG00000027399;ENSMUSG00000027995;ENSMUSG00000030748;ENSMUSG00000030793;ENSMUSG00000031639;ENSMUSG00000032508;ENSMUSG00000033307;ENSMUSG00000035042;ENSMUSG00000038147;ENSMUSG00000038418;…
GO:0032689	negative regulation of interferon-gamma ...	27	14	2.59	3.2e-08	6.97973	ENSMUSG00000001123;ENSMUSG00000015316;ENSMUSG00000016496;ENSMUSG00000016498;ENSMUSG00000016529;ENSMUSG00000020399;ENSMUSG00000022657;ENSMUSG00000024810;ENSMUSG00000026573;ENSMUSG00000030413;ENSMUSG00000039005;ENSMUSG00000055994;ENSMUSG00000079563;ENSMUSG00000102418
GO:0050829	defense response to Gram-negative bacter...	46	20	4.42	4.7e-08	7.12779	ENSMUSG00000004296;ENSMUSG00000021194;ENSMUSG00000021880;ENSMUSG00000022575;ENSMUSG00000023274;ENSMUSG00000026177;ENSMUSG00000029371;ENSMUSG00000030793;ENSMUSG00000034730;ENSMUSG00000038304;ENSMUSG00000039005;ENSMUSG00000041754;ENSMUSG00000042265;ENSMUSG00000042333;ENSMUSG00000045322;ENSMUSG00000054072;ENSMUSG00000054717;ENSMUSG00000069516;ENSMUSG00000069874;ENSMUSG00000071203
GO:0016064	immunoglobulin mediated immune response	93	39	8.94	5.2e-08	6.1567	ENSMUSG00000001444;ENSMUSG00000002603;ENSMUSG00000004266;ENSMUSG00000008496;ENSMUSG00000015947;ENSMUSG00000017652;ENSMUSG00000021948;ENSMUSG00000023224;ENSMUSG00000024164;ENSMUSG00000024371;ENSMUSG00000024401;ENSMUSG00000024610;ENSMUSG00000025498;ENSMUSG00000026012;ENSMUSG00000026288;ENSMUSG00000026395;ENSMUSG00000026573;ENSMUSG00000026656;ENSMUSG00000030748;ENSMUSG00000030895;ENSMUSG00000031132;…
GO:0002548	monocyte chemotaxis	42	22	4.04	7.2e-08	18.0212	ENSMUSG00000000982;ENSMUSG00000009185;ENSMUSG00000018927;ENSMUSG00000018930;ENSMUSG00000019122;ENSMUSG00000020676;ENSMUSG00000023913;ENSMUSG00000024397;ENSMUSG00000025804;ENSMUSG00000026573;ENSMUSG00000030223;ENSMUSG00000031778;ENSMUSG00000034855;ENSMUSG00000035042;ENSMUSG00000035352;ENSMUSG00000035373;ENSMUSG00000035385;ENSMUSG00000042228;ENSMUSG00000049103;ENSMUSG00000050335;ENSMUSG00000052270;…
GO:0034154	toll-like receptor 7 signaling pathway	7	7	0.67	7.5e-08	6.67972	ENSMUSG00000020399;ENSMUSG00000020641;ENSMUSG00000025017;ENSMUSG00000027843;ENSMUSG00000036908;ENSMUSG00000044583;ENSMUSG00000051682
GO:0045824	negative regulation of innate immune res...	48	30	4.61	9.3e-08	6.04213	ENSMUSG00000001123;ENSMUSG00000017830;ENSMUSG00000019850;ENSMUSG00000019987;ENSMUSG00000020227;ENSMUSG00000020399;ENSMUSG00000022126;ENSMUSG00000022657;ENSMUSG00000023224;ENSMUSG00000024339;ENSMUSG00000024539;ENSMUSG00000025804;ENSMUSG00000026946;ENSMUSG00000027951;ENSMUSG00000028885;ENSMUSG00000030157;ENSMUSG00000034422;ENSMUSG00000037321;ENSMUSG00000042726;ENSMUSG00000045827;ENSMUSG00000049723;…
GO:0006968	cellular defense response	12	9	1.15	1.1e-07	4.80649	ENSMUSG00000005696;ENSMUSG00000015950;ENSMUSG00000026180;ENSMUSG00000029075;ENSMUSG00000030157;ENSMUSG00000030742;ENSMUSG00000049103;ENSMUSG00000059456;ENSMUSG00000060802
GO:0060326	cell chemotaxis	231	98	22.2	1.4e-07	9.13498	ENSMUSG00000000290;ENSMUSG00000000982;ENSMUSG00000002897;ENSMUSG00000005824;ENSMUSG00000009185;ENSMUSG00000009292;ENSMUSG00000014599;ENSMUSG00000015316;ENSMUSG00000018920;ENSMUSG00000018927;ENSMUSG00000018930;ENSMUSG00000019122;ENSMUSG00000020573;ENSMUSG00000020676;ENSMUSG00000021194;ENSMUSG00000021457;ENSMUSG00000021948;ENSMUSG00000022488;ENSMUSG00000022651;ENSMUSG00000023034;ENSMUSG00000023078;…
GO:0045071	negative regulation of viral genome repl...	38	16	3.65	1.4e-07	5.17176	ENSMUSG00000009585;ENSMUSG00000020641;ENSMUSG00000024079;ENSMUSG00000024401;ENSMUSG00000024691;ENSMUSG00000025492;ENSMUSG00000027951;ENSMUSG00000029826;ENSMUSG00000032369;ENSMUSG00000032661;ENSMUSG00000035042;ENSMUSG00000035692;ENSMUSG00000039236;ENSMUSG00000041827;ENSMUSG00000046718;ENSMUSG00000063268
GO:0002474	antigen processing and presentation of p...	30	21	2.88	2.1e-07	6.19668	ENSMUSG00000015947;ENSMUSG00000016206;ENSMUSG00000016283;ENSMUSG00000021583;ENSMUSG00000024308;ENSMUSG00000024339;ENSMUSG00000035929;ENSMUSG00000037321;ENSMUSG00000038213;ENSMUSG00000053835;ENSMUSG00000056116;ENSMUSG00000058715;ENSMUSG00000059498;ENSMUSG00000060550;ENSMUSG00000060802;ENSMUSG00000061232;ENSMUSG00000067212;ENSMUSG00000073402;ENSMUSG00000073409;ENSMUSG00000073411;ENSMUSG00000091705
GO:0042346	positive regulation of NF-kappaB import ...	19	11	1.83	2.3e-07	5.89135	ENSMUSG00000005824;ENSMUSG00000024401;ENSMUSG00000026070;ENSMUSG00000026778;ENSMUSG00000027398;ENSMUSG00000027995;ENSMUSG00000031639;ENSMUSG00000039005;ENSMUSG00000039217;ENSMUSG00000044583;ENSMUSG00000045322
GO:0002376	immune system process	1848	600	177.61	2.4e-07	6.17216	ENSMUSG00000000244;ENSMUSG00000000248;ENSMUSG00000000275;ENSMUSG00000000290;ENSMUSG00000000386;ENSMUSG00000000409;ENSMUSG00000000562;ENSMUSG00000000782;ENSMUSG00000000791;ENSMUSG00000000817;ENSMUSG00000000982;ENSMUSG00000001123;ENSMUSG00000001128;ENSMUSG00000001281;ENSMUSG00000001444;ENSMUSG00000002111;ENSMUSG00000002603;ENSMUSG00000002699;ENSMUSG00000002897;ENSMUSG00000002983;ENSMUSG00000003206;…
GO:0045429	positive regulation of nitric oxide bios...	44	17	4.23	2.5e-07	11.3406	ENSMUSG00000000290;ENSMUSG00000016206;ENSMUSG00000024397;ENSMUSG00000024401;ENSMUSG00000024789;ENSMUSG00000025746;ENSMUSG00000027398;ENSMUSG00000027832;ENSMUSG00000027995;ENSMUSG00000030149;ENSMUSG00000037405;ENSMUSG00000039005;ENSMUSG00000051498;ENSMUSG00000055170;ENSMUSG00000059456;ENSMUSG00000076441;ENSMUSG00000078452
GO:0010759	positive regulation of macrophage chemot...	16	10	1.54	3e-07	7.77181	ENSMUSG00000014599;ENSMUSG00000015316;ENSMUSG00000025314;ENSMUSG00000031778;ENSMUSG00000035042;ENSMUSG00000035385;ENSMUSG00000037944;ENSMUSG00000040152;ENSMUSG00000040552;ENSMUSG00000049130
GO:0001771	immunological synapse formation	13	9	1.25	3.4e-07	5.75905	ENSMUSG00000020143;ENSMUSG00000020399;ENSMUSG00000024670;ENSMUSG00000030365;ENSMUSG00000031207;ENSMUSG00000037202;ENSMUSG00000037944;ENSMUSG00000050335;ENSMUSG00000052085
GO:0050715	positive regulation of cytokine secretio...	114	55	10.96	3.6e-07	6.15844	ENSMUSG00000000982;ENSMUSG00000001123;ENSMUSG00000002897;ENSMUSG00000004709;ENSMUSG00000015316;ENSMUSG00000016496;ENSMUSG00000016529;ENSMUSG00000020399;ENSMUSG00000021457;ENSMUSG00000022575;ENSMUSG00000023349;ENSMUSG00000024401;ENSMUSG00000024621;ENSMUSG00000024810;ENSMUSG00000025888;ENSMUSG00000026896;ENSMUSG00000027347;ENSMUSG00000027398;ENSMUSG00000027399;ENSMUSG00000027843;ENSMUSG00000027863;…
GO:0043032	positive regulation of macrophage activa...	20	11	1.92	4.6e-07	4.27227	ENSMUSG00000001123;ENSMUSG00000016529;ENSMUSG00000020399;ENSMUSG00000024810;ENSMUSG00000029254;ENSMUSG00000030748;ENSMUSG00000030786;ENSMUSG00000039005;ENSMUSG00000040152;ENSMUSG00000051498;ENSMUSG00000078452
GO:0007229	integrin-mediated signaling pathway	80	23	7.69	4.8e-07	7.73589	ENSMUSG00000000244;ENSMUSG00000000290;ENSMUSG00000001131;ENSMUSG00000001281;ENSMUSG00000001507;ENSMUSG00000020120;ENSMUSG00000021457;ENSMUSG00000024965;ENSMUSG00000027009;ENSMUSG00000028874;ENSMUSG00000030579;ENSMUSG00000030742;ENSMUSG00000030786;ENSMUSG00000030789;ENSMUSG00000030830;ENSMUSG00000032011;ENSMUSG00000034116;ENSMUSG00000038264;ENSMUSG00000052212;ENSMUSG00000054892;ENSMUSG00000058715;…
GO:0032715	negative regulation of interleukin-6 pro...	39	15	3.75	5.3e-07	6.67972	ENSMUSG00000015316;ENSMUSG00000016529;ENSMUSG00000019850;ENSMUSG00000020227;ENSMUSG00000020399;ENSMUSG00000022488;ENSMUSG00000024401;ENSMUSG00000026288;ENSMUSG00000027843;ENSMUSG00000030921;ENSMUSG00000038147;ENSMUSG00000039005;ENSMUSG00000045322;ENSMUSG00000049871;ENSMUSG00000060216
GO:0002639	positive regulation of immunoglobulin pr...	41	17	3.94	5.3e-07	8.54884	ENSMUSG00000001444;ENSMUSG00000002603;ENSMUSG00000017652;ENSMUSG00000024353;ENSMUSG00000024810;ENSMUSG00000025746;ENSMUSG00000026012;ENSMUSG00000026395;ENSMUSG00000026573;ENSMUSG00000029075;ENSMUSG00000030748;ENSMUSG00000030798;ENSMUSG00000030895;ENSMUSG00000031101;ENSMUSG00000045322;ENSMUSG00000055170;ENSMUSG00000067212
GO:0019885	antigen processing and presentation of e...	8	7	0.77	5.5e-07	4.05979	ENSMUSG00000021583;ENSMUSG00000024308;ENSMUSG00000024339;ENSMUSG00000037321;ENSMUSG00000060802;ENSMUSG00000061232;ENSMUSG00000073411
GO:0048247	lymphocyte chemotaxis	40	25	3.84	8e-07	11.1522	ENSMUSG00000000982;ENSMUSG00000005824;ENSMUSG00000009185;ENSMUSG00000018920;ENSMUSG00000018927;ENSMUSG00000018930;ENSMUSG00000019122;ENSMUSG00000020573;ENSMUSG00000020676;ENSMUSG00000023078;ENSMUSG00000025473;ENSMUSG00000026573;ENSMUSG00000028927;ENSMUSG00000029417;ENSMUSG00000031778;ENSMUSG00000034855;ENSMUSG00000035042;ENSMUSG00000035352;ENSMUSG00000035373;ENSMUSG00000035385;ENSMUSG00000037944;…
GO:1900017	positive regulation of cytokine producti...	14	9	1.35	8.7e-07	3.95096	ENSMUSG00000002897;ENSMUSG00000024670;ENSMUSG00000032508;ENSMUSG00000034786;ENSMUSG00000039005;ENSMUSG00000051498;ENSMUSG00000053338;ENSMUSG00000055994;ENSMUSG00000105504
GO:0050731	positive regulation of peptidyl-tyrosine...	151	46	14.51	1e-06	4.23216	ENSMUSG00000000409;ENSMUSG00000002603;ENSMUSG00000004296;ENSMUSG00000005087;ENSMUSG00000015133;ENSMUSG00000015950;ENSMUSG00000017652;ENSMUSG00000019843;ENSMUSG00000021451;ENSMUSG00000021457;ENSMUSG00000022831;ENSMUSG00000022906;ENSMUSG00000023274;ENSMUSG00000023992;ENSMUSG00000024486;ENSMUSG00000024610;ENSMUSG00000024621;ENSMUSG00000024789;ENSMUSG00000025746;ENSMUSG00000027293;ENSMUSG00000027460;…
GO:0030889	negative regulation of B cell proliferat...	18	10	1.73	1.4e-06	4.74999	ENSMUSG00000010142;ENSMUSG00000016529;ENSMUSG00000026011;ENSMUSG00000026288;ENSMUSG00000026656;ENSMUSG00000031264;ENSMUSG00000034652;ENSMUSG00000038151;ENSMUSG00000042228;ENSMUSG00000052013
GO:0034122	negative regulation of toll-like recepto...	28	15	2.69	1.6e-06	4.91902	ENSMUSG00000019850;ENSMUSG00000020227;ENSMUSG00000022126;ENSMUSG00000025017;ENSMUSG00000028885;ENSMUSG00000030921;ENSMUSG00000034652;ENSMUSG00000042228;ENSMUSG00000045322;ENSMUSG00000047798;ENSMUSG00000051498;ENSMUSG00000052688;ENSMUSG00000055994;ENSMUSG00000056130;ENSMUSG00000060216
GO:0048535	lymph node development	26	12	2.5	1.6e-06	4.91325	ENSMUSG00000002603;ENSMUSG00000003882;ENSMUSG00000018654;ENSMUSG00000020644;ENSMUSG00000022221;ENSMUSG00000023078;ENSMUSG00000024399;ENSMUSG00000025225;ENSMUSG00000026321;ENSMUSG00000031712;ENSMUSG00000037944;ENSMUSG00000047880
GO:0031295	T cell costimulation	22	11	2.11	1.6e-06	8.45226	ENSMUSG00000005824;ENSMUSG00000016496;ENSMUSG00000024669;ENSMUSG00000026009;ENSMUSG00000026012;ENSMUSG00000031497;ENSMUSG00000032093;ENSMUSG00000036526;ENSMUSG00000037944;ENSMUSG00000051457;ENSMUSG00000075122
GO:0042130	negative regulation of T cell proliferat...	60	26	5.77	1.9e-06	5.07073	ENSMUSG00000001123;ENSMUSG00000002603;ENSMUSG00000004266;ENSMUSG00000005087;ENSMUSG00000016206;ENSMUSG00000016496;ENSMUSG00000016498;ENSMUSG00000017009;ENSMUSG00000019987;ENSMUSG00000020399;ENSMUSG00000026011;ENSMUSG00000026573;ENSMUSG00000029816;ENSMUSG00000031551;ENSMUSG00000036006;ENSMUSG00000036594;ENSMUSG00000039981;ENSMUSG00000042333;ENSMUSG00000044206;ENSMUSG00000051457;ENSMUSG00000052013;…
GO:0071356	cellular response to tumor necrosis fact...	117	34	11.24	1.9e-06	8.02242	ENSMUSG00000000982;ENSMUSG00000009185;ENSMUSG00000013483;ENSMUSG00000018899;ENSMUSG00000018927;ENSMUSG00000018930;ENSMUSG00000019122;ENSMUSG00000020676;ENSMUSG00000021025;ENSMUSG00000021457;ENSMUSG00000022126;ENSMUSG00000024401;ENSMUSG00000024539;ENSMUSG00000024789;ENSMUSG00000025746;ENSMUSG00000025888;ENSMUSG00000026104;ENSMUSG00000026321;ENSMUSG00000026341;ENSMUSG00000026573;ENSMUSG00000027670;…
GO:0042119	neutrophil activation	23	17	2.21	2.2e-06	8.39123	ENSMUSG00000000290;ENSMUSG00000021457;ENSMUSG00000021948;ENSMUSG00000024300;ENSMUSG00000026068;ENSMUSG00000026180;ENSMUSG00000029371;ENSMUSG00000030579;ENSMUSG00000030786;ENSMUSG00000034652;ENSMUSG00000035042;ENSMUSG00000039217;ENSMUSG00000039232;ENSMUSG00000052212;ENSMUSG00000056529;ENSMUSG00000058715;ENSMUSG00000059089
GO:0002891	positive regulation of immunoglobulin me...	38	16	3.65	2.2e-06	8.27994	ENSMUSG00000001444;ENSMUSG00000002603;ENSMUSG00000015947;ENSMUSG00000017652;ENSMUSG00000024164;ENSMUSG00000024401;ENSMUSG00000026012;ENSMUSG00000026395;ENSMUSG00000026573;ENSMUSG00000030895;ENSMUSG00000031264;ENSMUSG00000034028;ENSMUSG00000055170;ENSMUSG00000055994;ENSMUSG00000058715;ENSMUSG00000059498
GO:0050729	positive regulation of inflammatory resp...	95	45	9.13	2.3e-06	6.03089	ENSMUSG00000000562;ENSMUSG00000000982;ENSMUSG00000002897;ENSMUSG00000015947;ENSMUSG00000018500;ENSMUSG00000020400;ENSMUSG00000020573;ENSMUSG00000021025;ENSMUSG00000024164;ENSMUSG00000024401;ENSMUSG00000024670;ENSMUSG00000024789;ENSMUSG00000024810;ENSMUSG00000025473;ENSMUSG00000025746;ENSMUSG00000026012;ENSMUSG00000026321;ENSMUSG00000027398;ENSMUSG00000027995;ENSMUSG00000031264;ENSMUSG00000031551;…
GO:0007249	I-kappaB kinase/NF-kappaB signaling	219	59	21.05	2.3e-06	4.91902	ENSMUSG00000000275;ENSMUSG00000002983;ENSMUSG00000005413;ENSMUSG00000005824;ENSMUSG00000018899;ENSMUSG00000019843;ENSMUSG00000019850;ENSMUSG00000020275;ENSMUSG00000020400;ENSMUSG00000021025;ENSMUSG00000022221;ENSMUSG00000022500;ENSMUSG00000023274;ENSMUSG00000023349;ENSMUSG00000024401;ENSMUSG00000024610;ENSMUSG00000025165;ENSMUSG00000025225;ENSMUSG00000025647;ENSMUSG00000025888;ENSMUSG00000026029;…
GO:0007169	transmembrane receptor protein tyrosine ...	479	71	46.04	2.4e-06	4.35486	ENSMUSG00000000182;ENSMUSG00000000409;ENSMUSG00000000817;ENSMUSG00000002603;ENSMUSG00000002699;ENSMUSG00000003283;ENSMUSG00000005640;ENSMUSG00000006930;ENSMUSG00000014599;ENSMUSG00000015950;ENSMUSG00000019577;ENSMUSG00000019843;ENSMUSG00000020340;ENSMUSG00000020395;ENSMUSG00000020733;ENSMUSG00000020806;ENSMUSG00000021190;ENSMUSG00000021457;ENSMUSG00000021591;ENSMUSG00000021948;ENSMUSG00000022102;…
GO:0019835	cytolysis	28	11	2.69	2.7e-06	12.1897	ENSMUSG00000015437;ENSMUSG00000021403;ENSMUSG00000022575;ENSMUSG00000023132;ENSMUSG00000029468;ENSMUSG00000030413;ENSMUSG00000037202;ENSMUSG00000039899;ENSMUSG00000057789;ENSMUSG00000069516;ENSMUSG00000079186
GO:0032753	positive regulation of interleukin-4 pro...	19	10	1.83	2.7e-06	7.48126	ENSMUSG00000020399;ENSMUSG00000024810;ENSMUSG00000026012;ENSMUSG00000026778;ENSMUSG00000031101;ENSMUSG00000031132;ENSMUSG00000032093;ENSMUSG00000032691;ENSMUSG00000056501;ENSMUSG00000067212
GO:0006935	chemotaxis	437	128	42	2.7e-06	6.57371	ENSMUSG00000000247;ENSMUSG00000000290;ENSMUSG00000000982;ENSMUSG00000001123;ENSMUSG00000002603;ENSMUSG00000002897;ENSMUSG00000005824;ENSMUSG00000009185;ENSMUSG00000009292;ENSMUSG00000014599;ENSMUSG00000015316;ENSMUSG00000018920;ENSMUSG00000018927;ENSMUSG00000018930;ENSMUSG00000019122;ENSMUSG00000019194;ENSMUSG00000020143;ENSMUSG00000020573;ENSMUSG00000020676;ENSMUSG00000021194;ENSMUSG00000021262;…
GO:0046330	positive regulation of JNK cascade	114	30	10.96	2.8e-06	4.87573	ENSMUSG00000015312;ENSMUSG00000015316;ENSMUSG00000015950;ENSMUSG00000021457;ENSMUSG00000024013;ENSMUSG00000024401;ENSMUSG00000026321;ENSMUSG00000026656;ENSMUSG00000026928;ENSMUSG00000026981;ENSMUSG00000027347;ENSMUSG00000027398;ENSMUSG00000027399;ENSMUSG00000027540;ENSMUSG00000030336;ENSMUSG00000030774;ENSMUSG00000030793;ENSMUSG00000031132;ENSMUSG00000031639;ENSMUSG00000032508;ENSMUSG00000037944;…
GO:0050732	negative regulation of peptidyl-tyrosine...	49	17	4.71	4.1e-06	7.91082	ENSMUSG00000004266;ENSMUSG00000015133;ENSMUSG00000018899;ENSMUSG00000021451;ENSMUSG00000021948;ENSMUSG00000022876;ENSMUSG00000024539;ENSMUSG00000026395;ENSMUSG00000030681;ENSMUSG00000032011;ENSMUSG00000034422;ENSMUSG00000034652;ENSMUSG00000038037;ENSMUSG00000039217;ENSMUSG00000053113;ENSMUSG00000055184;ENSMUSG00000102418
GO:0032930	positive regulation of superoxide anion ...	16	9	1.54	4.2e-06	7.40983	ENSMUSG00000000290;ENSMUSG00000002603;ENSMUSG00000006519;ENSMUSG00000021948;ENSMUSG00000029380;ENSMUSG00000030786;ENSMUSG00000039217;ENSMUSG00000052212;ENSMUSG00000052270
GO:0050853	B cell receptor signaling pathway	38	23	3.65	4.4e-06	4.76516	ENSMUSG00000000409;ENSMUSG00000003873;ENSMUSG00000004266;ENSMUSG00000021457;ENSMUSG00000022488;ENSMUSG00000022659;ENSMUSG00000024696;ENSMUSG00000026011;ENSMUSG00000026395;ENSMUSG00000027544;ENSMUSG00000029084;ENSMUSG00000029254;ENSMUSG00000031875;ENSMUSG00000034330;ENSMUSG00000034652;ENSMUSG00000038910;ENSMUSG00000040592;ENSMUSG00000040751;ENSMUSG00000042228;ENSMUSG00000043008;ENSMUSG00000048031;…
GO:0045672	positive regulation of osteoclast differ...	24	11	2.31	4.8e-06	11.2899	ENSMUSG00000000982;ENSMUSG00000004296;ENSMUSG00000014599;ENSMUSG00000021250;ENSMUSG00000024401;ENSMUSG00000024621;ENSMUSG00000025804;ENSMUSG00000027562;ENSMUSG00000027670;ENSMUSG00000035042;ENSMUSG00000055170
GO:0002381	immunoglobulin production involved in im...	51	14	4.9	4.9e-06	8.27994	ENSMUSG00000001444;ENSMUSG00000002603;ENSMUSG00000008496;ENSMUSG00000017652;ENSMUSG00000026012;ENSMUSG00000026395;ENSMUSG00000026573;ENSMUSG00000031132;ENSMUSG00000031264;ENSMUSG00000033467;ENSMUSG00000034266;ENSMUSG00000055170;ENSMUSG00000055994;ENSMUSG00000073421
GO:0070233	negative regulation of T cell apoptotic ...	20	8	1.92	5e-06	4.56709	ENSMUSG00000017697;ENSMUSG00000026778;ENSMUSG00000029075;ENSMUSG00000030336;ENSMUSG00000031551;ENSMUSG00000035042;ENSMUSG00000045827;ENSMUSG00000052085
GO:0035744	T-helper 1 cell cytokine production	7	6	0.67	5e-06	9.3839	ENSMUSG00000004296;ENSMUSG00000015316;ENSMUSG00000026068;ENSMUSG00000026573;ENSMUSG00000037447;ENSMUSG00000039217
GO:0002885	positive regulation of hypersensitivity	7	6	0.67	5e-06	7.01034	ENSMUSG00000015947;ENSMUSG00000024164;ENSMUSG00000031264;ENSMUSG00000037944;ENSMUSG00000058715;ENSMUSG00000059498
GO:0060335	positive regulation of interferon-gamma-...	7	6	0.67	5e-06	6.28857	ENSMUSG00000022906;ENSMUSG00000030895;ENSMUSG00000046879;ENSMUSG00000054892;ENSMUSG00000069874;ENSMUSG00000074151
GO:0048661	positive regulation of smooth muscle cel...	85	23	8.17	5.7e-06	3.89065	ENSMUSG00000005413;ENSMUSG00000006519;ENSMUSG00000020572;ENSMUSG00000020644;ENSMUSG00000022346;ENSMUSG00000024397;ENSMUSG00000024401;ENSMUSG00000024486;ENSMUSG00000024789;ENSMUSG00000025746;ENSMUSG00000026104;ENSMUSG00000028341;ENSMUSG00000030774;ENSMUSG00000031778;ENSMUSG00000032508;ENSMUSG00000035042;ENSMUSG00000037820;ENSMUSG00000038418;ENSMUSG00000039217;ENSMUSG00000040152;ENSMUSG00000040552;…
GO:0032727	positive regulation of interferon-alpha ...	22	12	2.11	5.8e-06	5.28571	ENSMUSG00000025498;ENSMUSG00000026104;ENSMUSG00000026896;ENSMUSG00000027843;ENSMUSG00000029826;ENSMUSG00000031639;ENSMUSG00000039005;ENSMUSG00000040296;ENSMUSG00000040522;ENSMUSG00000044583;ENSMUSG00000045322;ENSMUSG00000049723
GO:0042535	positive regulation of tumor necrosis fa...	13	8	1.25	5.9e-06	7.5498	ENSMUSG00000015340;ENSMUSG00000027995;ENSMUSG00000039005;ENSMUSG00000040152;ENSMUSG00000044827;ENSMUSG00000049103;ENSMUSG00000051457;ENSMUSG00000059498
GO:0045060	negative thymic T cell selection	13	8	1.25	5.9e-06	8.50055	ENSMUSG00000020143;ENSMUSG00000024610;ENSMUSG00000026012;ENSMUSG00000026117;ENSMUSG00000026395;ENSMUSG00000032093;ENSMUSG00000037944;ENSMUSG00000051457
GO:0033089	positive regulation of T cell differenti...	13	8	1.25	5.9e-06	6.94467	ENSMUSG00000003882;ENSMUSG00000017697;ENSMUSG00000025473;ENSMUSG00000027347;ENSMUSG00000027398;ENSMUSG00000031304;ENSMUSG00000034833;ENSMUSG00000037440
GO:0006919	activation of cysteine-type endopeptidas...	65	21	6.25	6e-06	5.19909	ENSMUSG00000000409;ENSMUSG00000000817;ENSMUSG00000003873;ENSMUSG00000019979;ENSMUSG00000022346;ENSMUSG00000024066;ENSMUSG00000024401;ENSMUSG00000024521;ENSMUSG00000024789;ENSMUSG00000026029;ENSMUSG00000026104;ENSMUSG00000030793;ENSMUSG00000032691;ENSMUSG00000036986;ENSMUSG00000038058;ENSMUSG00000039193;ENSMUSG00000050395;ENSMUSG00000056054;ENSMUSG00000056071;ENSMUSG00000057789;ENSMUSG00000070390
GO:0001913	T cell mediated cytotoxicity	33	21	3.17	6.5e-06	4.94424	ENSMUSG00000003882;ENSMUSG00000004296;ENSMUSG00000015437;ENSMUSG00000016206;ENSMUSG00000022221;ENSMUSG00000022378;ENSMUSG00000024339;ENSMUSG00000026395;ENSMUSG00000026573;ENSMUSG00000029468;ENSMUSG00000030560;ENSMUSG00000032202;ENSMUSG00000032359;ENSMUSG00000039232;ENSMUSG00000045827;ENSMUSG00000060550;ENSMUSG00000060802;ENSMUSG00000061232;ENSMUSG00000067212;ENSMUSG00000073411;ENSMUSG00000078452
GO:0032481	positive regulation of type I interferon...	48	22	4.61	6.5e-06	4.84206	ENSMUSG00000017830;ENSMUSG00000018899;ENSMUSG00000021457;ENSMUSG00000024349;ENSMUSG00000025498;ENSMUSG00000026104;ENSMUSG00000026896;ENSMUSG00000027843;ENSMUSG00000027995;ENSMUSG00000029826;ENSMUSG00000031639;ENSMUSG00000032344;ENSMUSG00000032508;ENSMUSG00000034330;ENSMUSG00000039005;ENSMUSG00000040296;ENSMUSG00000040522;ENSMUSG00000044583;ENSMUSG00000045322;ENSMUSG00000049723;ENSMUSG00000051439;…
GO:0032725	positive regulation of granulocyte macro...	10	7	0.96	6.9e-06	10.4322	ENSMUSG00000004296;ENSMUSG00000021457;ENSMUSG00000027347;ENSMUSG00000027398;ENSMUSG00000039217;ENSMUSG00000040296;ENSMUSG00000045322
GO:1902715	positive regulation of interferon-gamma ...	10	7	0.96	6.9e-06	7.09119	ENSMUSG00000004709;ENSMUSG00000015316;ENSMUSG00000027347;ENSMUSG00000027843;ENSMUSG00000027863;ENSMUSG00000037447;ENSMUSG00000050357
GO:0002756	MyD88-independent toll-like receptor sig...	10	7	0.96	6.9e-06	3.95096	ENSMUSG00000025498;ENSMUSG00000031639;ENSMUSG00000039005;ENSMUSG00000044162;ENSMUSG00000047798;ENSMUSG00000051498;ENSMUSG00000056130
GO:0032720	negative regulation of tumor necrosis fa...	46	16	4.42	8e-06	5.05812	ENSMUSG00000015316;ENSMUSG00000016529;ENSMUSG00000019850;ENSMUSG00000020227;ENSMUSG00000020399;ENSMUSG00000027843;ENSMUSG00000029816;ENSMUSG00000030921;ENSMUSG00000039005;ENSMUSG00000039942;ENSMUSG00000049871;ENSMUSG00000050350;ENSMUSG00000051498;ENSMUSG00000053175;ENSMUSG00000055994;ENSMUSG00000060216
GO:0002523	leukocyte migration involved in inflamma...	17	9	1.63	8.1e-06	12.744	ENSMUSG00000000290;ENSMUSG00000015316;ENSMUSG00000025473;ENSMUSG00000030786;ENSMUSG00000031778;ENSMUSG00000035385;ENSMUSG00000053318;ENSMUSG00000056054;ENSMUSG00000056071
GO:1901741	positive regulation of myoblast fusion	17	9	1.63	8.1e-06	6.92216	ENSMUSG00000005824;ENSMUSG00000009185;ENSMUSG00000027544;ENSMUSG00000029417;ENSMUSG00000030748;ENSMUSG00000034730;ENSMUSG00000036006;ENSMUSG00000038508;ENSMUSG00000040747
GO:0001866	NK T cell proliferation	5	5	0.48	8.1e-06	3.02021	ENSMUSG00000004296;ENSMUSG00000031103;ENSMUSG00000031712;ENSMUSG00000039217;ENSMUSG00000052142
GO:0042590	antigen processing and presentation of e...	5	5	0.48	8.1e-06	7.54826	ENSMUSG00000015947;ENSMUSG00000024308;ENSMUSG00000058715;ENSMUSG00000059498;ENSMUSG00000061232
GO:0002428	antigen processing and presentation of p...	5	5	0.48	8.1e-06	4.94424	ENSMUSG00000016206;ENSMUSG00000024339;ENSMUSG00000060550;ENSMUSG00000060802;ENSMUSG00000067212
GO:0045354	regulation of interferon-alpha biosynthe...	5	5	0.48	8.1e-06	5.89135	ENSMUSG00000026946;ENSMUSG00000031639;ENSMUSG00000040522;ENSMUSG00000044583;ENSMUSG00000045322
GO:0002291	T cell activation via T cell receptor co...	5	5	0.48	8.1e-06	6.67972	ENSMUSG00000020399;ENSMUSG00000026786;ENSMUSG00000030830;ENSMUSG00000037405;ENSMUSG00000050335
GO:0050859	negative regulation of B cell receptor s...	5	5	0.48	8.1e-06	8.39123	ENSMUSG00000004266;ENSMUSG00000024696;ENSMUSG00000034652;ENSMUSG00000038910;ENSMUSG00000048031
GO:0002606	positive regulation of dendritic cell an...	5	5	0.48	8.1e-06	5.19286	ENSMUSG00000024610;ENSMUSG00000026177;ENSMUSG00000037944;ENSMUSG00000038058;ENSMUSG00000055994
GO:2000564	regulation of CD8-positive, alpha-beta T...	5	5	0.48	8.1e-06	11.2214	ENSMUSG00000004709;ENSMUSG00000018899;ENSMUSG00000026573;ENSMUSG00000027843;ENSMUSG00000067212
GO:0042270	protection from natural killer cell medi...	5	5	0.48	8.1e-06	3.95177	ENSMUSG00000024339;ENSMUSG00000030157;ENSMUSG00000037321;ENSMUSG00000045827;ENSMUSG00000067212
GO:0043547	positive regulation of GTPase activity	196	36	18.84	8.4e-06	6.57371	ENSMUSG00000000982;ENSMUSG00000009185;ENSMUSG00000014782;ENSMUSG00000017652;ENSMUSG00000018927;ENSMUSG00000018930;ENSMUSG00000019122;ENSMUSG00000020676;ENSMUSG00000021451;ENSMUSG00000021886;ENSMUSG00000022436;ENSMUSG00000023078;ENSMUSG00000026358;ENSMUSG00000026475;ENSMUSG00000026573;ENSMUSG00000027347;ENSMUSG00000031709;ENSMUSG00000031778;ENSMUSG00000032011;ENSMUSG00000032812;ENSMUSG00000034116;…
GO:0006952	defense response	1045	399	100.44	9.2e-06	6.96383	ENSMUSG00000000244;ENSMUSG00000000275;ENSMUSG00000000290;ENSMUSG00000000386;ENSMUSG00000000409;ENSMUSG00000000562;ENSMUSG00000000791;ENSMUSG00000000982;ENSMUSG00000001123;ENSMUSG00000001128;ENSMUSG00000002603;ENSMUSG00000002897;ENSMUSG00000002983;ENSMUSG00000003283;ENSMUSG00000003541;ENSMUSG00000004266;ENSMUSG00000004296;ENSMUSG00000004707;ENSMUSG00000004709;ENSMUSG00000005087;ENSMUSG00000005413;…
GO:0034097	response to cytokine	631	194	60.65	9.6e-06	6.83606	ENSMUSG00000000078;ENSMUSG00000000275;ENSMUSG00000000791;ENSMUSG00000000982;ENSMUSG00000001131;ENSMUSG00000002870;ENSMUSG00000002897;ENSMUSG00000002983;ENSMUSG00000004266;ENSMUSG00000004296;ENSMUSG00000009185;ENSMUSG00000010342;ENSMUSG00000012889;ENSMUSG00000013483;ENSMUSG00000014599;ENSMUSG00000016496;ENSMUSG00000018341;ENSMUSG00000018899;ENSMUSG00000018920;ENSMUSG00000018927;ENSMUSG00000018930;…
GO:0038083	peptidyl-tyrosine autophosphorylation	52	16	5	1.1e-05	5.56363	ENSMUSG00000000409;ENSMUSG00000003283;ENSMUSG00000019843;ENSMUSG00000020395;ENSMUSG00000021457;ENSMUSG00000022372;ENSMUSG00000024789;ENSMUSG00000026117;ENSMUSG00000027636;ENSMUSG00000028874;ENSMUSG00000031264;ENSMUSG00000042228;ENSMUSG00000042351;ENSMUSG00000053158;ENSMUSG00000054892;ENSMUSG00000059456
GO:0001961	positive regulation of cytokine-mediated...	37	19	3.56	1.2e-05	5.78707	ENSMUSG00000014599;ENSMUSG00000022906;ENSMUSG00000023992;ENSMUSG00000024610;ENSMUSG00000025498;ENSMUSG00000025888;ENSMUSG00000027514;ENSMUSG00000029275;ENSMUSG00000030895;ENSMUSG00000033538;ENSMUSG00000034422;ENSMUSG00000041135;ENSMUSG00000046879;ENSMUSG00000047798;ENSMUSG00000049723;ENSMUSG00000054892;ENSMUSG00000056130;ENSMUSG00000069874;ENSMUSG00000074151
GO:0050728	negative regulation of inflammatory resp...	104	31	10	1.3e-05	5.78684	ENSMUSG00000001123;ENSMUSG00000003541;ENSMUSG00000004296;ENSMUSG00000005087;ENSMUSG00000013707;ENSMUSG00000016529;ENSMUSG00000017697;ENSMUSG00000019850;ENSMUSG00000021322;ENSMUSG00000022126;ENSMUSG00000022534;ENSMUSG00000022548;ENSMUSG00000024539;ENSMUSG00000026073;ENSMUSG00000026656;ENSMUSG00000028599;ENSMUSG00000028885;ENSMUSG00000030413;ENSMUSG00000030474;ENSMUSG00000032691;ENSMUSG00000039208;…
GO:0032088	negative regulation of NF-kappaB transcr...	68	19	6.54	1.4e-05	4.92321	ENSMUSG00000000562;ENSMUSG00000019850;ENSMUSG00000020227;ENSMUSG00000020399;ENSMUSG00000021025;ENSMUSG00000022126;ENSMUSG00000024087;ENSMUSG00000029275;ENSMUSG00000030793;ENSMUSG00000030966;ENSMUSG00000032691;ENSMUSG00000036931;ENSMUSG00000037860;ENSMUSG00000045322;ENSMUSG00000049871;ENSMUSG00000055994;ENSMUSG00000060216;ENSMUSG00000063268;ENSMUSG00000074151
GO:0045766	positive regulation of angiogenesis	130	27	12.49	1.4e-05	4.90873	ENSMUSG00000000290;ENSMUSG00000005413;ENSMUSG00000015340;ENSMUSG00000020676;ENSMUSG00000021583;ENSMUSG00000022952;ENSMUSG00000024087;ENSMUSG00000024164;ENSMUSG00000026180;ENSMUSG00000027398;ENSMUSG00000027399;ENSMUSG00000027460;ENSMUSG00000031778;ENSMUSG00000032359;ENSMUSG00000033470;ENSMUSG00000035042;ENSMUSG00000037095;ENSMUSG00000040152;ENSMUSG00000040552;ENSMUSG00000049130;ENSMUSG00000050232;…
GO:0044130	negative regulation of growth of symbion...	18	9	1.73	1.5e-05	11.2899	ENSMUSG00000004296;ENSMUSG00000009350;ENSMUSG00000016529;ENSMUSG00000024401;ENSMUSG00000027995;ENSMUSG00000032508;ENSMUSG00000041515;ENSMUSG00000055170;ENSMUSG00000055994
GO:0043011	myeloid dendritic cell differentiation	18	9	1.73	1.5e-05	10.5254	ENSMUSG00000002111;ENSMUSG00000002603;ENSMUSG00000002983;ENSMUSG00000026630;ENSMUSG00000034266;ENSMUSG00000035186;ENSMUSG00000035678;ENSMUSG00000039699;ENSMUSG00000058818
GO:0050850	positive regulation of calcium-mediated ...	36	13	3.46	1.6e-05	5.15735	ENSMUSG00000000562;ENSMUSG00000006930;ENSMUSG00000017697;ENSMUSG00000018930;ENSMUSG00000021457;ENSMUSG00000023274;ENSMUSG00000023992;ENSMUSG00000026117;ENSMUSG00000029470;ENSMUSG00000030775;ENSMUSG00000030830;ENSMUSG00000032093;ENSMUSG00000053977
GO:0030101	natural killer cell activation	61	31	5.86	1.7e-05	7.19058	ENSMUSG00000000290;ENSMUSG00000001123;ENSMUSG00000004296;ENSMUSG00000004709;ENSMUSG00000015314;ENSMUSG00000015316;ENSMUSG00000018654;ENSMUSG00000018899;ENSMUSG00000020399;ENSMUSG00000020644;ENSMUSG00000026070;ENSMUSG00000027347;ENSMUSG00000027718;ENSMUSG00000027843;ENSMUSG00000030149;ENSMUSG00000030325;ENSMUSG00000030413;ENSMUSG00000030707;ENSMUSG00000031103;ENSMUSG00000031712;ENSMUSG00000032202;…
GO:0032490	detection of molecule of bacterial origi...	11	7	1.06	1.7e-05	3.95096	ENSMUSG00000023992;ENSMUSG00000025779;ENSMUSG00000027995;ENSMUSG00000039005;ENSMUSG00000044827;ENSMUSG00000051498;ENSMUSG00000055994
GO:0045059	positive thymic T cell selection	11	7	1.06	1.7e-05	5.94814	ENSMUSG00000020143;ENSMUSG00000024539;ENSMUSG00000024610;ENSMUSG00000026117;ENSMUSG00000026395;ENSMUSG00000032094;ENSMUSG00000037649
GO:0045591	positive regulation of regulatory T cell...	11	7	1.06	1.7e-05	4.94424	ENSMUSG00000001123;ENSMUSG00000002603;ENSMUSG00000016206;ENSMUSG00000031304;ENSMUSG00000038037;ENSMUSG00000050357;ENSMUSG00000055170
GO:0007166	cell surface receptor signaling pathway	1872	328	179.92	1.8e-05	5.66038	ENSMUSG00000000078;ENSMUSG00000000182;ENSMUSG00000000244;ENSMUSG00000000290;ENSMUSG00000000409;ENSMUSG00000000562;ENSMUSG00000000782;ENSMUSG00000000817;ENSMUSG00000000982;ENSMUSG00000001123;ENSMUSG00000001131;ENSMUSG00000001281;ENSMUSG00000001507;ENSMUSG00000001763;ENSMUSG00000002033;ENSMUSG00000002603;ENSMUSG00000002699;ENSMUSG00000003283;ENSMUSG00000003873;ENSMUSG00000004266;ENSMUSG00000004296;…
GO:0044406	adhesion of symbiont to host	14	7	1.35	1.8e-05	12.3534	ENSMUSG00000028268;ENSMUSG00000028270;ENSMUSG00000029298;ENSMUSG00000037405;ENSMUSG00000040253;ENSMUSG00000040264;ENSMUSG00000104713
GO:0045084	positive regulation of interleukin-12 bi...	8	6	0.77	1.8e-05	4.72493	ENSMUSG00000018899;ENSMUSG00000020275;ENSMUSG00000024399;ENSMUSG00000039005;ENSMUSG00000051498;ENSMUSG00000055170
GO:0045410	positive regulation of interleukin-6 bio...	8	6	0.77	1.8e-05	8.67175	ENSMUSG00000027398;ENSMUSG00000039005;ENSMUSG00000044827;ENSMUSG00000051498;ENSMUSG00000055170;ENSMUSG00000056529
GO:0009615	response to virus	222	96	21.34	2.3e-05	7.59669	ENSMUSG00000000244;ENSMUSG00000000275;ENSMUSG00000000386;ENSMUSG00000000791;ENSMUSG00000001123;ENSMUSG00000004296;ENSMUSG00000009585;ENSMUSG00000017652;ENSMUSG00000017830;ENSMUSG00000018899;ENSMUSG00000020227;ENSMUSG00000020641;ENSMUSG00000022901;ENSMUSG00000022906;ENSMUSG00000024079;ENSMUSG00000024349;ENSMUSG00000024401;ENSMUSG00000024810;ENSMUSG00000025491;ENSMUSG00000025492;ENSMUSG00000025498;…
GO:2000406	positive regulation of T cell migration	26	14	2.5	2.4e-05	6.99566	ENSMUSG00000001123;ENSMUSG00000005824;ENSMUSG00000023078;ENSMUSG00000024397;ENSMUSG00000025473;ENSMUSG00000026573;ENSMUSG00000027009;ENSMUSG00000030793;ENSMUSG00000034855;ENSMUSG00000035042;ENSMUSG00000037944;ENSMUSG00000042333;ENSMUSG00000049103;ENSMUSG00000052085
GO:0090026	positive regulation of monocyte chemotax...	15	8	1.44	2.5e-05	26.1851	ENSMUSG00000023913;ENSMUSG00000024397;ENSMUSG00000025804;ENSMUSG00000034855;ENSMUSG00000035042;ENSMUSG00000035385;ENSMUSG00000049103;ENSMUSG00000052270
GO:0050832	defense response to fungus	19	9	1.83	2.6e-05	5.46781	ENSMUSG00000002603;ENSMUSG00000002897;ENSMUSG00000009350;ENSMUSG00000015950;ENSMUSG00000019987;ENSMUSG00000023349;ENSMUSG00000029380;ENSMUSG00000031827;ENSMUSG00000039936
GO:0030099	myeloid cell differentiation	339	83	32.58	3.6e-05	4.80172	ENSMUSG00000000248;ENSMUSG00000000982;ENSMUSG00000002111;ENSMUSG00000002603;ENSMUSG00000002983;ENSMUSG00000003812;ENSMUSG00000004266;ENSMUSG00000004296;ENSMUSG00000008193;ENSMUSG00000014599;ENSMUSG00000015133;ENSMUSG00000016526;ENSMUSG00000018654;ENSMUSG00000019982;ENSMUSG00000020644;ENSMUSG00000021025;ENSMUSG00000021250;ENSMUSG00000022346;ENSMUSG00000022488;ENSMUSG00000022831;ENSMUSG00000022952;…
GO:0045953	negative regulation of natural killer ce...	17	12	1.63	3.7e-05	6.5315	ENSMUSG00000001123;ENSMUSG00000020399;ENSMUSG00000024339;ENSMUSG00000030157;ENSMUSG00000037321;ENSMUSG00000045827;ENSMUSG00000050241;ENSMUSG00000060216;ENSMUSG00000067212;ENSMUSG00000073494;ENSMUSG00000079298;ENSMUSG00000102418
GO:0045078	positive regulation of interferon-gamma ...	12	7	1.15	3.8e-05	6.41508	ENSMUSG00000027718;ENSMUSG00000030336;ENSMUSG00000031639;ENSMUSG00000040522;ENSMUSG00000044583;ENSMUSG00000044701;ENSMUSG00000045322
GO:0001773	myeloid dendritic cell activation	30	19	2.88	4.3e-05	10.5254	ENSMUSG00000000244;ENSMUSG00000002111;ENSMUSG00000002603;ENSMUSG00000002983;ENSMUSG00000004709;ENSMUSG00000015316;ENSMUSG00000016529;ENSMUSG00000020143;ENSMUSG00000020399;ENSMUSG00000026630;ENSMUSG00000030149;ENSMUSG00000030793;ENSMUSG00000030798;ENSMUSG00000034266;ENSMUSG00000035186;ENSMUSG00000035678;ENSMUSG00000039699;ENSMUSG00000058818;ENSMUSG00000066684
GO:0060333	interferon-gamma-mediated signaling path...	20	15	1.92	4.4e-05	6.79006	ENSMUSG00000018899;ENSMUSG00000019987;ENSMUSG00000022906;ENSMUSG00000024539;ENSMUSG00000024789;ENSMUSG00000026104;ENSMUSG00000026946;ENSMUSG00000030895;ENSMUSG00000034422;ENSMUSG00000038037;ENSMUSG00000046879;ENSMUSG00000054892;ENSMUSG00000055170;ENSMUSG00000069874;ENSMUSG00000074151
GO:0043372	positive regulation of CD4-positive, alp...	21	14	2.02	4.4e-05	5.79399	ENSMUSG00000015396;ENSMUSG00000018899;ENSMUSG00000019982;ENSMUSG00000022488;ENSMUSG00000025746;ENSMUSG00000030748;ENSMUSG00000031101;ENSMUSG00000031304;ENSMUSG00000032691;ENSMUSG00000037944;ENSMUSG00000039217;ENSMUSG00000041135;ENSMUSG00000049103;ENSMUSG00000055170
GO:0048305	immunoglobulin secretion	22	12	2.11	4.4e-05	5.25468	ENSMUSG00000008496;ENSMUSG00000017652;ENSMUSG00000024401;ENSMUSG00000024810;ENSMUSG00000025746;ENSMUSG00000029075;ENSMUSG00000030336;ENSMUSG00000031132;ENSMUSG00000031497;ENSMUSG00000033467;ENSMUSG00000051998;ENSMUSG00000067212
GO:0072672	neutrophil extravasation	13	9	1.25	4.4e-05	6.15864	ENSMUSG00000025473;ENSMUSG00000027399;ENSMUSG00000036006;ENSMUSG00000039942;ENSMUSG00000041754;ENSMUSG00000042265;ENSMUSG00000048534;ENSMUSG00000052212;ENSMUSG00000057729
GO:2001187	positive regulation of CD8-positive, alp...	6	5	0.58	4.5e-05	11.2214	ENSMUSG00000004709;ENSMUSG00000022488;ENSMUSG00000026573;ENSMUSG00000027843;ENSMUSG00000067212
GO:0030885	regulation of myeloid dendritic cell act...	6	5	0.58	4.5e-05	6.67972	ENSMUSG00000000244;ENSMUSG00000016529;ENSMUSG00000020399;ENSMUSG00000030149;ENSMUSG00000030798
GO:0002430	complement receptor mediated signaling p...	6	5	0.58	4.5e-05	9.19878	ENSMUSG00000035148;ENSMUSG00000040552;ENSMUSG00000045551;ENSMUSG00000049130;ENSMUSG00000052270
GO:2000402	negative regulation of lymphocyte migrat...	6	5	0.58	4.5e-05	4.76516	ENSMUSG00000022548;ENSMUSG00000022659;ENSMUSG00000028927;ENSMUSG00000035352;ENSMUSG00000036006
GO:0050705	regulation of interleukin-1 alpha secret...	6	5	0.58	4.5e-05	3.67079	ENSMUSG00000025888;ENSMUSG00000026073;ENSMUSG00000029468;ENSMUSG00000031934;ENSMUSG00000039942
GO:0002730	regulation of dendritic cell cytokine pr...	6	5	0.58	4.5e-05	4.91902	ENSMUSG00000027995;ENSMUSG00000031639;ENSMUSG00000039005;ENSMUSG00000045322;ENSMUSG00000055994
GO:0032661	regulation of interleukin-18 production	6	5	0.58	4.5e-05	7.55133	ENSMUSG00000024401;ENSMUSG00000027995;ENSMUSG00000038147;ENSMUSG00000045322;ENSMUSG00000055994
GO:0032667	regulation of interleukin-23 production	6	5	0.58	4.5e-05	3.34243	ENSMUSG00000002603;ENSMUSG00000002897;ENSMUSG00000032508;ENSMUSG00000039005;ENSMUSG00000055170
GO:0045579	positive regulation of B cell differenti...	16	8	1.54	4.5e-05	5.66139	ENSMUSG00000018654;ENSMUSG00000021457;ENSMUSG00000022488;ENSMUSG00000026288;ENSMUSG00000027718;ENSMUSG00000030336;ENSMUSG00000031304;ENSMUSG00000038151
GO:0043303	mast cell degranulation	41	21	3.94	4.8e-05	6.18568	ENSMUSG00000000562;ENSMUSG00000005413;ENSMUSG00000018500;ENSMUSG00000021194;ENSMUSG00000021457;ENSMUSG00000027347;ENSMUSG00000028341;ENSMUSG00000028874;ENSMUSG00000030742;ENSMUSG00000030748;ENSMUSG00000031264;ENSMUSG00000033220;ENSMUSG00000034652;ENSMUSG00000038147;ENSMUSG00000040528;ENSMUSG00000040751;ENSMUSG00000042228;ENSMUSG00000050732;ENSMUSG00000053158;ENSMUSG00000057948;ENSMUSG00000058715
GO:0009620	response to fungus	30	16	2.88	4.9e-05	4.68219	ENSMUSG00000002603;ENSMUSG00000002897;ENSMUSG00000009350;ENSMUSG00000015950;ENSMUSG00000019987;ENSMUSG00000021457;ENSMUSG00000023349;ENSMUSG00000026928;ENSMUSG00000027832;ENSMUSG00000027995;ENSMUSG00000029380;ENSMUSG00000031264;ENSMUSG00000031827;ENSMUSG00000032508;ENSMUSG00000039936;ENSMUSG00000057789
GO:0035455	response to interferon-alpha	20	11	1.92	5e-05	8.99517	ENSMUSG00000022346;ENSMUSG00000024079;ENSMUSG00000025492;ENSMUSG00000027951;ENSMUSG00000032369;ENSMUSG00000034459;ENSMUSG00000045932;ENSMUSG00000046718;ENSMUSG00000073489;ENSMUSG00000074896;ENSMUSG00000078922
GO:0002827	positive regulation of T-helper 1 type i...	16	10	1.54	5e-05	7.72166	ENSMUSG00000000791;ENSMUSG00000004296;ENSMUSG00000018899;ENSMUSG00000026177;ENSMUSG00000026573;ENSMUSG00000037447;ENSMUSG00000037944;ENSMUSG00000041135;ENSMUSG00000049103;ENSMUSG00000073421
GO:0034138	toll-like receptor 3 signaling pathway	18	8	1.73	5.1e-05	4.68105	ENSMUSG00000001123;ENSMUSG00000019850;ENSMUSG00000020399;ENSMUSG00000022901;ENSMUSG00000024401;ENSMUSG00000027843;ENSMUSG00000031639;ENSMUSG00000036908
GO:0045080	positive regulation of chemokine biosynt...	9	6	0.86	5.1e-05	13.2171	ENSMUSG00000024401;ENSMUSG00000027398;ENSMUSG00000031639;ENSMUSG00000032508;ENSMUSG00000038418;ENSMUSG00000055170
GO:0042113	B cell activation	204	72	19.61	6.1e-05	4.89167	ENSMUSG00000001444;ENSMUSG00000002603;ENSMUSG00000003873;ENSMUSG00000003882;ENSMUSG00000004266;ENSMUSG00000008496;ENSMUSG00000010142;ENSMUSG00000016529;ENSMUSG00000017652;ENSMUSG00000017697;ENSMUSG00000018168;ENSMUSG00000018654;ENSMUSG00000019850;ENSMUSG00000019982;ENSMUSG00000020644;ENSMUSG00000021457;ENSMUSG00000021624;ENSMUSG00000021948;ENSMUSG00000022488;ENSMUSG00000022876;ENSMUSG00000022901;…
GO:0051603	proteolysis involved in cellular protein...	574	48	55.17	6.7e-05	3.58574	ENSMUSG00000000275;ENSMUSG00000000278;ENSMUSG00000001403;ENSMUSG00000001444;ENSMUSG00000006418;ENSMUSG00000009092;ENSMUSG00000016256;ENSMUSG00000019850;ENSMUSG00000021190;ENSMUSG00000022216;ENSMUSG00000022769;ENSMUSG00000023132;ENSMUSG00000024338;ENSMUSG00000024810;ENSMUSG00000024910;ENSMUSG00000026029;ENSMUSG00000027078;ENSMUSG00000028249;ENSMUSG00000028680;ENSMUSG00000028793;ENSMUSG00000030107;…
GO:0097190	apoptotic signaling pathway	546	93	52.48	6.8e-05	4.22985	ENSMUSG00000000409;ENSMUSG00000000817;ENSMUSG00000002307;ENSMUSG00000002603;ENSMUSG00000002797;ENSMUSG00000003541;ENSMUSG00000003873;ENSMUSG00000005087;ENSMUSG00000005413;ENSMUSG00000008318;ENSMUSG00000015437;ENSMUSG00000017652;ENSMUSG00000019843;ENSMUSG00000019850;ENSMUSG00000019979;ENSMUSG00000020733;ENSMUSG00000021948;ENSMUSG00000022221;ENSMUSG00000022346;ENSMUSG00000022479;ENSMUSG00000023067;…
GO:0034142	toll-like receptor 4 signaling pathway	29	12	2.79	7.5e-05	3.90686	ENSMUSG00000021025;ENSMUSG00000022126;ENSMUSG00000025017;ENSMUSG00000025779;ENSMUSG00000027843;ENSMUSG00000039005;ENSMUSG00000041135;ENSMUSG00000042228;ENSMUSG00000044162;ENSMUSG00000051439;ENSMUSG00000052688;ENSMUSG00000056130
GO:0042110	T cell activation	408	169	39.21	7.5e-05	6.47243	ENSMUSG00000000290;ENSMUSG00000000409;ENSMUSG00000000782;ENSMUSG00000000791;ENSMUSG00000001123;ENSMUSG00000001444;ENSMUSG00000002603;ENSMUSG00000002983;ENSMUSG00000003206;ENSMUSG00000003873;ENSMUSG00000003882;ENSMUSG00000004266;ENSMUSG00000004296;ENSMUSG00000004707;ENSMUSG00000004709;ENSMUSG00000005087;ENSMUSG00000005824;ENSMUSG00000013707;ENSMUSG00000015314;ENSMUSG00000015316;ENSMUSG00000015355;…
GO:0007159	leukocyte cell-cell adhesion	300	128	28.83	7.8e-05	6.97835	ENSMUSG00000000290;ENSMUSG00000000409;ENSMUSG00000000791;ENSMUSG00000001123;ENSMUSG00000001281;ENSMUSG00000001444;ENSMUSG00000002603;ENSMUSG00000003882;ENSMUSG00000004266;ENSMUSG00000004296;ENSMUSG00000004709;ENSMUSG00000005087;ENSMUSG00000005824;ENSMUSG00000013707;ENSMUSG00000015316;ENSMUSG00000015396;ENSMUSG00000016206;ENSMUSG00000016496;ENSMUSG00000016498;ENSMUSG00000017009;ENSMUSG00000017697;…
GO:0051770	positive regulation of nitric-oxide synt...	17	8	1.63	7.8e-05	6.00425	ENSMUSG00000020572;ENSMUSG00000024789;ENSMUSG00000026104;ENSMUSG00000027995;ENSMUSG00000035385;ENSMUSG00000039005;ENSMUSG00000045322;ENSMUSG00000055994
GO:0050860	negative regulation of T cell receptor s...	17	8	1.63	7.8e-05	5.76412	ENSMUSG00000004266;ENSMUSG00000024539;ENSMUSG00000025314;ENSMUSG00000027843;ENSMUSG00000032011;ENSMUSG00000042345;ENSMUSG00000050335;ENSMUSG00000109713
GO:0002579	positive regulation of antigen processin...	9	9	0.86	8.4e-05	4.91902	ENSMUSG00000023992;ENSMUSG00000024339;ENSMUSG00000024610;ENSMUSG00000026177;ENSMUSG00000030793;ENSMUSG00000037944;ENSMUSG00000038058;ENSMUSG00000055994;ENSMUSG00000073421
GO:0002431	Fc receptor mediated stimulatory signali...	11	7	1.06	8.4e-05	5.65215	ENSMUSG00000020437;ENSMUSG00000026656;ENSMUSG00000028341;ENSMUSG00000032369;ENSMUSG00000034028;ENSMUSG00000042228;ENSMUSG00000058715
GO:0002374	cytokine secretion involved in immune re...	18	7	1.73	8.5e-05	23.0695	ENSMUSG00000016529;ENSMUSG00000024401;ENSMUSG00000027995;ENSMUSG00000041754;ENSMUSG00000042265;ENSMUSG00000042333;ENSMUSG00000055994
GO:0034135	regulation of toll-like receptor 2 signa...	9	6	0.86	8.5e-05	6.16442	ENSMUSG00000006519;ENSMUSG00000022126;ENSMUSG00000042228;ENSMUSG00000044827;ENSMUSG00000051498;ENSMUSG00000055994
GO:0008360	regulation of cell shape	130	27	12.49	9.2e-05	2.68419	ENSMUSG00000000982;ENSMUSG00000003283;ENSMUSG00000006219;ENSMUSG00000015745;ENSMUSG00000019843;ENSMUSG00000020611;ENSMUSG00000020676;ENSMUSG00000020733;ENSMUSG00000021451;ENSMUSG00000024621;ENSMUSG00000025746;ENSMUSG00000028064;ENSMUSG00000028874;ENSMUSG00000030707;ENSMUSG00000031207;ENSMUSG00000032812;ENSMUSG00000035352;ENSMUSG00000035385;ENSMUSG00000036606;ENSMUSG00000037405;ENSMUSG00000049744;…
GO:0043123	positive regulation of I-kappaB kinase/N...	137	36	13.17	0.00011	4.51916	ENSMUSG00000000275;ENSMUSG00000005413;ENSMUSG00000005824;ENSMUSG00000019843;ENSMUSG00000022500;ENSMUSG00000023274;ENSMUSG00000023349;ENSMUSG00000024401;ENSMUSG00000024610;ENSMUSG00000025165;ENSMUSG00000025647;ENSMUSG00000025888;ENSMUSG00000026029;ENSMUSG00000026070;ENSMUSG00000026778;ENSMUSG00000027398;ENSMUSG00000027399;ENSMUSG00000027995;ENSMUSG00000029826;ENSMUSG00000031155;ENSMUSG00000031639;…
GO:0045589	regulation of regulatory T cell differen...	21	13	2.02	0.00011	8.43497	ENSMUSG00000000409;ENSMUSG00000001123;ENSMUSG00000002603;ENSMUSG00000005087;ENSMUSG00000016206;ENSMUSG00000018899;ENSMUSG00000026011;ENSMUSG00000026012;ENSMUSG00000031304;ENSMUSG00000038037;ENSMUSG00000044258;ENSMUSG00000050357;ENSMUSG00000055170
GO:0001782	B cell homeostasis	37	15	3.56	0.00012	4.30174	ENSMUSG00000003873;ENSMUSG00000005087;ENSMUSG00000010142;ENSMUSG00000017697;ENSMUSG00000019850;ENSMUSG00000022488;ENSMUSG00000024610;ENSMUSG00000031497;ENSMUSG00000033307;ENSMUSG00000038608;ENSMUSG00000039936;ENSMUSG00000042228;ENSMUSG00000057789;ENSMUSG00000058818;ENSMUSG00000102037
GO:0072540	T-helper 17 cell lineage commitment	10	6	0.96	0.00012	13.8896	ENSMUSG00000001444;ENSMUSG00000002603;ENSMUSG00000004707;ENSMUSG00000015314;ENSMUSG00000025746;ENSMUSG00000034266
GO:0042127	regulation of cell proliferation	1350	228	129.75	0.00013	4.89339	ENSMUSG00000000244;ENSMUSG00000000409;ENSMUSG00000000562;ENSMUSG00000000782;ENSMUSG00000000791;ENSMUSG00000000817;ENSMUSG00000001123;ENSMUSG00000001131;ENSMUSG00000002603;ENSMUSG00000003283;ENSMUSG00000003873;ENSMUSG00000004266;ENSMUSG00000004296;ENSMUSG00000004665;ENSMUSG00000004709;ENSMUSG00000005087;ENSMUSG00000005413;ENSMUSG00000006519;ENSMUSG00000008318;ENSMUSG00000010142;ENSMUSG00000014599;…
GO:0050765	negative regulation of phagocytosis	18	8	1.73	0.00013	6.85499	ENSMUSG00000002603;ENSMUSG00000004665;ENSMUSG00000026656;ENSMUSG00000027995;ENSMUSG00000030474;ENSMUSG00000034652;ENSMUSG00000047798;ENSMUSG00000057729
GO:0035456	response to interferon-beta	44	33	4.23	0.00013	11.2117	ENSMUSG00000018899;ENSMUSG00000022126;ENSMUSG00000024349;ENSMUSG00000025492;ENSMUSG00000026104;ENSMUSG00000028268;ENSMUSG00000028270;ENSMUSG00000032369;ENSMUSG00000034459;ENSMUSG00000037860;ENSMUSG00000039997;ENSMUSG00000040264;ENSMUSG00000040483;ENSMUSG00000042349;ENSMUSG00000043263;ENSMUSG00000046718;ENSMUSG00000046879;ENSMUSG00000048852;ENSMUSG00000054072;ENSMUSG00000054203;ENSMUSG00000058163;…
GO:0045576	mast cell activation	57	32	5.48	0.00013	6.15757	ENSMUSG00000000562;ENSMUSG00000002699;ENSMUSG00000005413;ENSMUSG00000015355;ENSMUSG00000018500;ENSMUSG00000021194;ENSMUSG00000021457;ENSMUSG00000027347;ENSMUSG00000028341;ENSMUSG00000028874;ENSMUSG00000029204;ENSMUSG00000030742;ENSMUSG00000030748;ENSMUSG00000031264;ENSMUSG00000032369;ENSMUSG00000033220;ENSMUSG00000034028;ENSMUSG00000034652;ENSMUSG00000038147;ENSMUSG00000039005;ENSMUSG00000040528;…
GO:0045577	regulation of B cell differentiation	30	15	2.88	0.00014	6.8655	ENSMUSG00000004266;ENSMUSG00000018168;ENSMUSG00000018654;ENSMUSG00000020644;ENSMUSG00000021457;ENSMUSG00000022488;ENSMUSG00000026288;ENSMUSG00000026395;ENSMUSG00000027718;ENSMUSG00000030336;ENSMUSG00000031304;ENSMUSG00000036526;ENSMUSG00000038151;ENSMUSG00000045322;ENSMUSG00000058099
GO:0050688	regulation of defense response to virus	69	27	6.63	0.00014	5.48572	ENSMUSG00000000244;ENSMUSG00000000791;ENSMUSG00000004296;ENSMUSG00000009585;ENSMUSG00000017830;ENSMUSG00000022906;ENSMUSG00000024349;ENSMUSG00000026104;ENSMUSG00000027398;ENSMUSG00000027843;ENSMUSG00000029826;ENSMUSG00000030793;ENSMUSG00000030798;ENSMUSG00000031712;ENSMUSG00000032344;ENSMUSG00000035042;ENSMUSG00000036986;ENSMUSG00000037860;ENSMUSG00000037921;ENSMUSG00000040296;ENSMUSG00000044701;…
GO:0002675	positive regulation of acute inflammator...	24	16	2.31	0.00014	9.35022	ENSMUSG00000015947;ENSMUSG00000020573;ENSMUSG00000024164;ENSMUSG00000024401;ENSMUSG00000025473;ENSMUSG00000025746;ENSMUSG00000026321;ENSMUSG00000027398;ENSMUSG00000031264;ENSMUSG00000033307;ENSMUSG00000035042;ENSMUSG00000037944;ENSMUSG00000058715;ENSMUSG00000059498;ENSMUSG00000060063;ENSMUSG00000079227
GO:0032494	response to peptidoglycan	12	9	1.15	0.00014	4.61368	ENSMUSG00000020227;ENSMUSG00000023992;ENSMUSG00000026928;ENSMUSG00000027995;ENSMUSG00000029771;ENSMUSG00000032508;ENSMUSG00000041135;ENSMUSG00000049130;ENSMUSG00000055994
GO:0060558	regulation of calcidiol 1-monooxygenase ...	7	5	0.67	0.00014	23.0695	ENSMUSG00000022479;ENSMUSG00000024401;ENSMUSG00000027398;ENSMUSG00000029275;ENSMUSG00000055170
GO:0043313	regulation of neutrophil degranulation	7	5	0.67	0.00014	4.2314	ENSMUSG00000000290;ENSMUSG00000021457;ENSMUSG00000030786;ENSMUSG00000052212;ENSMUSG00000056529
GO:0045359	positive regulation of interferon-beta b...	7	5	0.67	0.00014	5.89135	ENSMUSG00000031639;ENSMUSG00000039005;ENSMUSG00000040522;ENSMUSG00000044583;ENSMUSG00000045322
GO:0050861	positive regulation of B cell receptor s...	7	5	0.67	0.00014	3.02064	ENSMUSG00000029254;ENSMUSG00000031875;ENSMUSG00000042228;ENSMUSG00000052889;ENSMUSG00000058099
GO:0036006	cellular response to macrophage colony-s...	7	5	0.67	0.00014	2.45012	ENSMUSG00000014599;ENSMUSG00000022489;ENSMUSG00000024539;ENSMUSG00000024621;ENSMUSG00000029254
GO:0038094	Fc-gamma receptor signaling pathway	7	5	0.67	0.00014	13.2651	ENSMUSG00000020437;ENSMUSG00000026656;ENSMUSG00000030142;ENSMUSG00000030144;ENSMUSG00000058715
GO:0042098	T cell proliferation	182	88	17.49	0.00016	6.7178	ENSMUSG00000000290;ENSMUSG00000000791;ENSMUSG00000001123;ENSMUSG00000002603;ENSMUSG00000003206;ENSMUSG00000003873;ENSMUSG00000004266;ENSMUSG00000004296;ENSMUSG00000004709;ENSMUSG00000005087;ENSMUSG00000015316;ENSMUSG00000016206;ENSMUSG00000016496;ENSMUSG00000016498;ENSMUSG00000017009;ENSMUSG00000018899;ENSMUSG00000019843;ENSMUSG00000019987;ENSMUSG00000020143;ENSMUSG00000020399;ENSMUSG00000021457;…
GO:0019221	cytokine-mediated signaling pathway	269	93	25.85	0.00016	7.08947	ENSMUSG00000000078;ENSMUSG00000000982;ENSMUSG00000004266;ENSMUSG00000009185;ENSMUSG00000012889;ENSMUSG00000013483;ENSMUSG00000014599;ENSMUSG00000018899;ENSMUSG00000018927;ENSMUSG00000018930;ENSMUSG00000019122;ENSMUSG00000019987;ENSMUSG00000020227;ENSMUSG00000020676;ENSMUSG00000021025;ENSMUSG00000021457;ENSMUSG00000022906;ENSMUSG00000023078;ENSMUSG00000023274;ENSMUSG00000023992;ENSMUSG00000024401;…
GO:0042981	regulation of apoptotic process	1300	201	124.94	0.00017	4.61368	ENSMUSG00000000409;ENSMUSG00000000782;ENSMUSG00000000817;ENSMUSG00000000982;ENSMUSG00000001131;ENSMUSG00000001773;ENSMUSG00000002033;ENSMUSG00000002307;ENSMUSG00000002603;ENSMUSG00000003283;ENSMUSG00000003541;ENSMUSG00000003644;ENSMUSG00000003873;ENSMUSG00000004296;ENSMUSG00000005087;ENSMUSG00000005413;ENSMUSG00000008318;ENSMUSG00000009772;ENSMUSG00000013483;ENSMUSG00000013707;ENSMUSG00000015312;…
GO:0007267	cell-cell signaling	1023	94	98.32	0.00017	3.98314	ENSMUSG00000000182;ENSMUSG00000000562;ENSMUSG00000000782;ENSMUSG00000001507;ENSMUSG00000005087;ENSMUSG00000005696;ENSMUSG00000006930;ENSMUSG00000009292;ENSMUSG00000015133;ENSMUSG00000015829;ENSMUSG00000017716;ENSMUSG00000019194;ENSMUSG00000020684;ENSMUSG00000020733;ENSMUSG00000020838;ENSMUSG00000021583;ENSMUSG00000021591;ENSMUSG00000022346;ENSMUSG00000022587;ENSMUSG00000022602;ENSMUSG00000022938;…
GO:0050777	negative regulation of immune response	124	57	11.92	0.0002	6.76888	ENSMUSG00000001123;ENSMUSG00000001444;ENSMUSG00000002603;ENSMUSG00000003882;ENSMUSG00000004266;ENSMUSG00000004296;ENSMUSG00000005413;ENSMUSG00000015316;ENSMUSG00000016529;ENSMUSG00000017830;ENSMUSG00000018899;ENSMUSG00000019850;ENSMUSG00000019987;ENSMUSG00000020227;ENSMUSG00000020399;ENSMUSG00000022126;ENSMUSG00000022657;ENSMUSG00000022876;ENSMUSG00000023224;ENSMUSG00000024339;ENSMUSG00000024401;…
GO:0006958	complement activation, classical pathway	19	8	1.83	0.0002	5.21261	ENSMUSG00000023224;ENSMUSG00000024164;ENSMUSG00000024371;ENSMUSG00000036887;ENSMUSG00000036896;ENSMUSG00000036905;ENSMUSG00000055172;ENSMUSG00000098470
GO:0042100	B cell proliferation	75	38	7.21	0.00021	4.97399	ENSMUSG00000003873;ENSMUSG00000003882;ENSMUSG00000010142;ENSMUSG00000016529;ENSMUSG00000017652;ENSMUSG00000017697;ENSMUSG00000018168;ENSMUSG00000021624;ENSMUSG00000021948;ENSMUSG00000022488;ENSMUSG00000023067;ENSMUSG00000024353;ENSMUSG00000024610;ENSMUSG00000026011;ENSMUSG00000026288;ENSMUSG00000026395;ENSMUSG00000026656;ENSMUSG00000027544;ENSMUSG00000027718;ENSMUSG00000027985;ENSMUSG00000028633;…
GO:0050710	negative regulation of cytokine secretio...	51	18	4.9	0.00023	6.28676	ENSMUSG00000001123;ENSMUSG00000015316;ENSMUSG00000016529;ENSMUSG00000020077;ENSMUSG00000024401;ENSMUSG00000025746;ENSMUSG00000026073;ENSMUSG00000027843;ENSMUSG00000028965;ENSMUSG00000029075;ENSMUSG00000031778;ENSMUSG00000032691;ENSMUSG00000036986;ENSMUSG00000038147;ENSMUSG00000039942;ENSMUSG00000040522;ENSMUSG00000051498;ENSMUSG00000090958
GO:0033033	negative regulation of myeloid cell apop...	16	9	1.54	0.00023	11.0784	ENSMUSG00000026180;ENSMUSG00000026656;ENSMUSG00000029915;ENSMUSG00000033307;ENSMUSG00000035042;ENSMUSG00000039217;ENSMUSG00000055994;ENSMUSG00000058715;ENSMUSG00000079227
GO:0045086	positive regulation of interleukin-2 bio...	11	6	1.06	0.00024	11.0504	ENSMUSG00000026012;ENSMUSG00000026778;ENSMUSG00000027398;ENSMUSG00000027399;ENSMUSG00000032093;ENSMUSG00000036526
GO:0043374	CD8-positive, alpha-beta T cell differen...	11	6	1.06	0.00024	8.62022	ENSMUSG00000018899;ENSMUSG00000022488;ENSMUSG00000028362;ENSMUSG00000032446;ENSMUSG00000050350;ENSMUSG00000055170
GO:0002281	macrophage activation involved in immune...	11	6	1.06	0.00024	4.10473	ENSMUSG00000020399;ENSMUSG00000021457;ENSMUSG00000024810;ENSMUSG00000030579;ENSMUSG00000031639;ENSMUSG00000035673
GO:0010820	positive regulation of T cell chemotaxis	11	6	1.06	0.00024	6.57371	ENSMUSG00000005824;ENSMUSG00000023078;ENSMUSG00000026573;ENSMUSG00000035042;ENSMUSG00000037944;ENSMUSG00000049103
GO:1904469	positive regulation of tumor necrosis fa...	11	6	1.06	0.00024	5.22377	ENSMUSG00000020399;ENSMUSG00000026896;ENSMUSG00000027995;ENSMUSG00000037447;ENSMUSG00000038147;ENSMUSG00000040296
GO:0032693	negative regulation of interleukin-10 pr...	15	7	1.44	0.00024	11.2899	ENSMUSG00000004296;ENSMUSG00000016496;ENSMUSG00000016498;ENSMUSG00000026656;ENSMUSG00000028965;ENSMUSG00000031551;ENSMUSG00000038147
GO:0071360	cellular response to exogenous dsRNA	15	7	1.44	0.00024	3.55776	ENSMUSG00000024349;ENSMUSG00000026896;ENSMUSG00000029826;ENSMUSG00000031639;ENSMUSG00000032344;ENSMUSG00000040296;ENSMUSG00000078452
GO:0002698	negative regulation of immune effector p...	108	41	10.38	0.00032	6.76888	ENSMUSG00000001123;ENSMUSG00000001444;ENSMUSG00000002603;ENSMUSG00000003882;ENSMUSG00000004266;ENSMUSG00000005413;ENSMUSG00000015316;ENSMUSG00000016529;ENSMUSG00000017830;ENSMUSG00000018899;ENSMUSG00000019850;ENSMUSG00000019987;ENSMUSG00000020227;ENSMUSG00000020399;ENSMUSG00000022657;ENSMUSG00000023224;ENSMUSG00000024339;ENSMUSG00000024401;ENSMUSG00000024810;ENSMUSG00000026395;ENSMUSG00000026573;…
GO:0019882	antigen processing and presentation	81	52	7.78	0.00033	5.72625	ENSMUSG00000002983;ENSMUSG00000004552;ENSMUSG00000015947;ENSMUSG00000016206;ENSMUSG00000016283;ENSMUSG00000019832;ENSMUSG00000021583;ENSMUSG00000022216;ENSMUSG00000023992;ENSMUSG00000024308;ENSMUSG00000024338;ENSMUSG00000024339;ENSMUSG00000024610;ENSMUSG00000026177;ENSMUSG00000026656;ENSMUSG00000030793;ENSMUSG00000031165;ENSMUSG00000032202;ENSMUSG00000035929;ENSMUSG00000036469;ENSMUSG00000036594;…
GO:0002690	positive regulation of leukocyte chemota...	78	35	7.5	0.00033	9.92308	ENSMUSG00000005824;ENSMUSG00000014599;ENSMUSG00000015316;ENSMUSG00000018930;ENSMUSG00000022488;ENSMUSG00000023078;ENSMUSG00000023913;ENSMUSG00000024397;ENSMUSG00000024610;ENSMUSG00000025314;ENSMUSG00000025804;ENSMUSG00000026180;ENSMUSG00000026573;ENSMUSG00000026581;ENSMUSG00000027398;ENSMUSG00000029371;ENSMUSG00000029380;ENSMUSG00000029417;ENSMUSG00000031443;ENSMUSG00000031778;ENSMUSG00000033220;…
GO:0033209	tumor necrosis factor-mediated signaling...	51	14	4.9	0.00033	4.55763	ENSMUSG00000013483;ENSMUSG00000021025;ENSMUSG00000021457;ENSMUSG00000024401;ENSMUSG00000024539;ENSMUSG00000024789;ENSMUSG00000025888;ENSMUSG00000026104;ENSMUSG00000026321;ENSMUSG00000030793;ENSMUSG00000033538;ENSMUSG00000034845;ENSMUSG00000037860;ENSMUSG00000059456
GO:0002768	immune response-regulating cell surface ...	146	73	14.03	0.00033	5.78984	ENSMUSG00000000409;ENSMUSG00000002699;ENSMUSG00000003873;ENSMUSG00000004266;ENSMUSG00000016206;ENSMUSG00000017652;ENSMUSG00000017697;ENSMUSG00000019843;ENSMUSG00000020395;ENSMUSG00000020437;ENSMUSG00000021457;ENSMUSG00000022488;ENSMUSG00000022659;ENSMUSG00000024539;ENSMUSG00000024696;ENSMUSG00000025314;ENSMUSG00000026011;ENSMUSG00000026012;ENSMUSG00000026117;ENSMUSG00000026395;ENSMUSG00000026656;…
GO:0050798	activated T cell proliferation	39	18	3.75	0.00034	11.3246	ENSMUSG00000000290;ENSMUSG00000000791;ENSMUSG00000004296;ENSMUSG00000015316;ENSMUSG00000016496;ENSMUSG00000016498;ENSMUSG00000019843;ENSMUSG00000019987;ENSMUSG00000022221;ENSMUSG00000022901;ENSMUSG00000030786;ENSMUSG00000030793;ENSMUSG00000030830;ENSMUSG00000031551;ENSMUSG00000035678;ENSMUSG00000039217;ENSMUSG00000070369;ENSMUSG00000090958
GO:0045730	respiratory burst	22	11	2.11	0.00035	8.95192	ENSMUSG00000006519;ENSMUSG00000009350;ENSMUSG00000015340;ENSMUSG00000015950;ENSMUSG00000026177;ENSMUSG00000026480;ENSMUSG00000033220;ENSMUSG00000039145;ENSMUSG00000053318;ENSMUSG00000067149;ENSMUSG00000071715
GO:0043320	natural killer cell degranulation	8	5	0.77	0.00036	6.75588	ENSMUSG00000001123;ENSMUSG00000030707;ENSMUSG00000032202;ENSMUSG00000039232;ENSMUSG00000057948
GO:0045348	positive regulation of MHC class II bios...	8	5	0.77	0.00036	9.55336	ENSMUSG00000016529;ENSMUSG00000022504;ENSMUSG00000031132;ENSMUSG00000039005;ENSMUSG00000055170
GO:0001912	positive regulation of leukocyte mediate...	45	30	4.32	0.00037	8.87033	ENSMUSG00000004296;ENSMUSG00000005696;ENSMUSG00000015314;ENSMUSG00000016206;ENSMUSG00000019987;ENSMUSG00000022378;ENSMUSG00000024339;ENSMUSG00000026068;ENSMUSG00000026395;ENSMUSG00000026573;ENSMUSG00000027347;ENSMUSG00000027718;ENSMUSG00000029254;ENSMUSG00000029380;ENSMUSG00000029468;ENSMUSG00000030149;ENSMUSG00000030325;ENSMUSG00000032021;ENSMUSG00000034028;ENSMUSG00000034116;ENSMUSG00000035385;…
GO:0072678	T cell migration	44	26	4.23	0.00037	6.40805	ENSMUSG00000001123;ENSMUSG00000001281;ENSMUSG00000005824;ENSMUSG00000018920;ENSMUSG00000020437;ENSMUSG00000020573;ENSMUSG00000022221;ENSMUSG00000022548;ENSMUSG00000023078;ENSMUSG00000024397;ENSMUSG00000025473;ENSMUSG00000026573;ENSMUSG00000027009;ENSMUSG00000029417;ENSMUSG00000030793;ENSMUSG00000031207;ENSMUSG00000034855;ENSMUSG00000035042;ENSMUSG00000035385;ENSMUSG00000036006;ENSMUSG00000037944;…
GO:0045058	T cell selection	47	24	4.52	0.00038	8.50055	ENSMUSG00000001444;ENSMUSG00000002603;ENSMUSG00000004707;ENSMUSG00000015314;ENSMUSG00000020143;ENSMUSG00000021457;ENSMUSG00000023274;ENSMUSG00000024539;ENSMUSG00000024610;ENSMUSG00000025746;ENSMUSG00000026012;ENSMUSG00000026117;ENSMUSG00000026395;ENSMUSG00000031712;ENSMUSG00000032093;ENSMUSG00000032094;ENSMUSG00000034266;ENSMUSG00000036526;ENSMUSG00000037649;ENSMUSG00000037944;ENSMUSG00000048251;…
GO:0010818	T cell chemotaxis	17	11	1.63	0.00039	6.47243	ENSMUSG00000005824;ENSMUSG00000018920;ENSMUSG00000020573;ENSMUSG00000023078;ENSMUSG00000026573;ENSMUSG00000029417;ENSMUSG00000034855;ENSMUSG00000035042;ENSMUSG00000037944;ENSMUSG00000049103;ENSMUSG00000050232
GO:0002830	positive regulation of type 2 immune res...	14	10	1.35	0.00039	5.30076	ENSMUSG00000020641;ENSMUSG00000024610;ENSMUSG00000024810;ENSMUSG00000025746;ENSMUSG00000026573;ENSMUSG00000030748;ENSMUSG00000031551;ENSMUSG00000032691;ENSMUSG00000039217;ENSMUSG00000055994
GO:0002323	natural killer cell activation involved ...	13	9	1.25	0.00039	7.19058	ENSMUSG00000001123;ENSMUSG00000004296;ENSMUSG00000004709;ENSMUSG00000030413;ENSMUSG00000030707;ENSMUSG00000032202;ENSMUSG00000039232;ENSMUSG00000057948;ENSMUSG00000079563
GO:0032823	regulation of natural killer cell differ...	16	8	1.54	0.00039	6.97973	ENSMUSG00000001123;ENSMUSG00000018899;ENSMUSG00000027347;ENSMUSG00000027718;ENSMUSG00000030413;ENSMUSG00000031712;ENSMUSG00000038151;ENSMUSG00000079563
GO:1900225	regulation of NLRP3 inflammasome complex...	10	7	0.96	0.00039	3.95096	ENSMUSG00000022534;ENSMUSG00000024079;ENSMUSG00000030921;ENSMUSG00000039005;ENSMUSG00000049871;ENSMUSG00000051498;ENSMUSG00000105504
GO:0043306	positive regulation of mast cell degranu...	16	7	1.54	0.00039	5.15735	ENSMUSG00000000562;ENSMUSG00000018500;ENSMUSG00000021457;ENSMUSG00000028874;ENSMUSG00000030748;ENSMUSG00000050732;ENSMUSG00000058715
GO:0006691	leukotriene metabolic process	16	6	1.54	0.00039	5.8544	ENSMUSG00000003484;ENSMUSG00000015950;ENSMUSG00000021457;ENSMUSG00000027995;ENSMUSG00000039005;ENSMUSG00000060063
GO:0001810	regulation of type I hypersensitivity	5	4	0.48	0.00039	6.66905	ENSMUSG00000026656;ENSMUSG00000031264;ENSMUSG00000058715;ENSMUSG00000059498
GO:2001181	positive regulation of interleukin-10 se...	5	4	0.48	0.00039	7.64414	ENSMUSG00000001123;ENSMUSG00000016496;ENSMUSG00000030793;ENSMUSG00000039942
GO:0070427	nucleotide-binding oligomerization domai...	5	4	0.48	0.00039	2.95536	ENSMUSG00000019850;ENSMUSG00000021025;ENSMUSG00000039005;ENSMUSG00000041135
GO:0032819	positive regulation of natural killer ce...	5	4	0.48	0.00039	7.15506	ENSMUSG00000004296;ENSMUSG00000004709;ENSMUSG00000031712;ENSMUSG00000039217
GO:0032687	negative regulation of interferon-alpha ...	5	4	0.48	0.00039	5.25116	ENSMUSG00000020399;ENSMUSG00000026946;ENSMUSG00000049871;ENSMUSG00000079363
GO:0034165	positive regulation of toll-like recepto...	5	4	0.48	0.00039	8.76168	ENSMUSG00000020641;ENSMUSG00000027843;ENSMUSG00000045322;ENSMUSG00000051682
GO:2000501	regulation of natural killer cell chemot...	5	4	0.48	0.00039	39.8831	ENSMUSG00000018930;ENSMUSG00000026573;ENSMUSG00000035042;ENSMUSG00000035352
GO:0071224	cellular response to peptidoglycan	5	4	0.48	0.00039	4.03218	ENSMUSG00000023992;ENSMUSG00000027995;ENSMUSG00000041135;ENSMUSG00000055994
GO:0071225	cellular response to muramyl dipeptide	5	4	0.48	0.00039	3.77015	ENSMUSG00000027843;ENSMUSG00000038058;ENSMUSG00000041135;ENSMUSG00000055994
GO:0002906	negative regulation of mature B cell apo...	5	4	0.48	0.00039	4.7473	ENSMUSG00000005087;ENSMUSG00000017697;ENSMUSG00000024610;ENSMUSG00000033307
GO:0071593	lymphocyte aggregation	5	4	0.48	0.00039	9.79083	ENSMUSG00000025473;ENSMUSG00000031207;ENSMUSG00000033220;ENSMUSG00000051457
GO:0032743	positive regulation of interleukin-2 pro...	30	13	2.88	0.00042	5.11554	ENSMUSG00000015396;ENSMUSG00000022952;ENSMUSG00000026012;ENSMUSG00000026778;ENSMUSG00000027398;ENSMUSG00000027399;ENSMUSG00000028525;ENSMUSG00000031101;ENSMUSG00000032093;ENSMUSG00000036526;ENSMUSG00000041135;ENSMUSG00000049103;ENSMUSG00000050357
GO:0050778	positive regulation of immune response	445	197	42.77	0.00043	5.76919	ENSMUSG00000000290;ENSMUSG00000000409;ENSMUSG00000000562;ENSMUSG00000000791;ENSMUSG00000001123;ENSMUSG00000001128;ENSMUSG00000001444;ENSMUSG00000002603;ENSMUSG00000002699;ENSMUSG00000003873;ENSMUSG00000004266;ENSMUSG00000004296;ENSMUSG00000005087;ENSMUSG00000005696;ENSMUSG00000006519;ENSMUSG00000015314;ENSMUSG00000015947;ENSMUSG00000016206;ENSMUSG00000017652;ENSMUSG00000017697;ENSMUSG00000017830;…
GO:1990001	inhibition of cysteine-type endopeptidas...	12	6	1.15	0.00043	4.1143	ENSMUSG00000017716;ENSMUSG00000032000;ENSMUSG00000039193;ENSMUSG00000071203;ENSMUSG00000078942;ENSMUSG00000078945
GO:0032691	negative regulation of interleukin-1 bet...	12	6	1.15	0.00043	4.35333	ENSMUSG00000019850;ENSMUSG00000022534;ENSMUSG00000032691;ENSMUSG00000036986;ENSMUSG00000049871;ENSMUSG00000060216
GO:0050727	regulation of inflammatory response	249	86	23.93	0.00046	6.40805	ENSMUSG00000000562;ENSMUSG00000000982;ENSMUSG00000001123;ENSMUSG00000002897;ENSMUSG00000003541;ENSMUSG00000004296;ENSMUSG00000005087;ENSMUSG00000013707;ENSMUSG00000015947;ENSMUSG00000016529;ENSMUSG00000017697;ENSMUSG00000018500;ENSMUSG00000019850;ENSMUSG00000020400;ENSMUSG00000020573;ENSMUSG00000021025;ENSMUSG00000021322;ENSMUSG00000022126;ENSMUSG00000022534;ENSMUSG00000022548;ENSMUSG00000023224;…
GO:0010575	positive regulation of vascular endothel...	21	8	2.02	0.00046	8.50181	ENSMUSG00000018500;ENSMUSG00000024087;ENSMUSG00000024164;ENSMUSG00000027398;ENSMUSG00000027399;ENSMUSG00000035273;ENSMUSG00000040552;ENSMUSG00000049130
GO:0002683	negative regulation of immune system pro...	381	137	36.62	0.00052	5.19286	ENSMUSG00000000244;ENSMUSG00000000248;ENSMUSG00000001123;ENSMUSG00000001444;ENSMUSG00000002603;ENSMUSG00000003882;ENSMUSG00000004266;ENSMUSG00000004296;ENSMUSG00000005087;ENSMUSG00000005413;ENSMUSG00000010142;ENSMUSG00000013707;ENSMUSG00000015316;ENSMUSG00000016206;ENSMUSG00000016496;ENSMUSG00000016498;ENSMUSG00000016529;ENSMUSG00000017009;ENSMUSG00000017697;ENSMUSG00000017830;ENSMUSG00000018899;…
GO:0001960	negative regulation of cytokine-mediated...	41	13	3.94	0.0006	5.70099	ENSMUSG00000019987;ENSMUSG00000020227;ENSMUSG00000024539;ENSMUSG00000025746;ENSMUSG00000026073;ENSMUSG00000026395;ENSMUSG00000026981;ENSMUSG00000027951;ENSMUSG00000028927;ENSMUSG00000029254;ENSMUSG00000034422;ENSMUSG00000049723;ENSMUSG00000074151
GO:0032757	positive regulation of interleukin-8 pro...	42	18	4.04	0.00064	5.40519	ENSMUSG00000004709;ENSMUSG00000024401;ENSMUSG00000027398;ENSMUSG00000027863;ENSMUSG00000027995;ENSMUSG00000030793;ENSMUSG00000031639;ENSMUSG00000039005;ENSMUSG00000039217;ENSMUSG00000039942;ENSMUSG00000040296;ENSMUSG00000040522;ENSMUSG00000044583;ENSMUSG00000044827;ENSMUSG00000045322;ENSMUSG00000051439;ENSMUSG00000055994;ENSMUSG00000072625
GO:0014068	positive regulation of phosphatidylinosi...	56	14	5.38	0.00065	6.1781	ENSMUSG00000000562;ENSMUSG00000004266;ENSMUSG00000015950;ENSMUSG00000019843;ENSMUSG00000021451;ENSMUSG00000022831;ENSMUSG00000024789;ENSMUSG00000025017;ENSMUSG00000026012;ENSMUSG00000026580;ENSMUSG00000028874;ENSMUSG00000035042;ENSMUSG00000039217;ENSMUSG00000064109
GO:0045671	negative regulation of osteoclast differ...	22	8	2.11	0.00067	3.68641	ENSMUSG00000000248;ENSMUSG00000026288;ENSMUSG00000030157;ENSMUSG00000030365;ENSMUSG00000032020;ENSMUSG00000049608;ENSMUSG00000066684;ENSMUSG00000074622
GO:2000107	negative regulation of leukocyte apoptot...	48	21	4.61	0.00071	5.78684	ENSMUSG00000005087;ENSMUSG00000017697;ENSMUSG00000022831;ENSMUSG00000024610;ENSMUSG00000026180;ENSMUSG00000026656;ENSMUSG00000026778;ENSMUSG00000029075;ENSMUSG00000030336;ENSMUSG00000031551;ENSMUSG00000033307;ENSMUSG00000035042;ENSMUSG00000037944;ENSMUSG00000039217;ENSMUSG00000045827;ENSMUSG00000052085;ENSMUSG00000055994;ENSMUSG00000058715;ENSMUSG00000062007;ENSMUSG00000079227;ENSMUSG00000102037
GO:0097028	dendritic cell differentiation	33	18	3.17	0.00071	5.7618	ENSMUSG00000002111;ENSMUSG00000002603;ENSMUSG00000002983;ENSMUSG00000009292;ENSMUSG00000016206;ENSMUSG00000023367;ENSMUSG00000023992;ENSMUSG00000026630;ENSMUSG00000029810;ENSMUSG00000031132;ENSMUSG00000034266;ENSMUSG00000035186;ENSMUSG00000035678;ENSMUSG00000037944;ENSMUSG00000039699;ENSMUSG00000042228;ENSMUSG00000057729;ENSMUSG00000058818
GO:0070234	positive regulation of T cell apoptotic ...	15	7	1.44	0.00073	15.3	ENSMUSG00000016496;ENSMUSG00000025473;ENSMUSG00000026285;ENSMUSG00000027322;ENSMUSG00000031551;ENSMUSG00000035042;ENSMUSG00000036931
GO:0010893	positive regulation of steroid biosynthe...	22	7	2.11	0.00074	17.6003	ENSMUSG00000018500;ENSMUSG00000024030;ENSMUSG00000024401;ENSMUSG00000027398;ENSMUSG00000027399;ENSMUSG00000036856;ENSMUSG00000055170
GO:0031622	positive regulation of fever generation	9	5	0.86	0.00074	29.1333	ENSMUSG00000024401;ENSMUSG00000026321;ENSMUSG00000027398;ENSMUSG00000035042;ENSMUSG00000079227
GO:0046007	negative regulation of activated T cell ...	9	5	0.86	0.00074	47.3309	ENSMUSG00000016496;ENSMUSG00000016498;ENSMUSG00000019987;ENSMUSG00000031551;ENSMUSG00000090958
GO:2000343	positive regulation of chemokine (C-X-C ...	9	5	0.86	0.00074	9.95683	ENSMUSG00000011008;ENSMUSG00000024401;ENSMUSG00000024610;ENSMUSG00000033307;ENSMUSG00000035042
GO:0045779	negative regulation of bone resorption	9	5	0.86	0.00074	5.56164	ENSMUSG00000025746;ENSMUSG00000026288;ENSMUSG00000029084;ENSMUSG00000029468;ENSMUSG00000032020
GO:0051712	positive regulation of killing of cells ...	13	6	1.25	0.00074	33.173	ENSMUSG00000019987;ENSMUSG00000029380;ENSMUSG00000030413;ENSMUSG00000037202;ENSMUSG00000055170;ENSMUSG00000079227
GO:2000484	positive regulation of interleukin-8 sec...	13	6	1.25	0.00074	9.43001	ENSMUSG00000004709;ENSMUSG00000027863;ENSMUSG00000027995;ENSMUSG00000030793;ENSMUSG00000044827;ENSMUSG00000051439
GO:0032649	regulation of interferon-gamma productio...	93	60	8.94	0.0008	6.7243	ENSMUSG00000000791;ENSMUSG00000001123;ENSMUSG00000004296;ENSMUSG00000004709;ENSMUSG00000015314;ENSMUSG00000015316;ENSMUSG00000016206;ENSMUSG00000016496;ENSMUSG00000016498;ENSMUSG00000016529;ENSMUSG00000018341;ENSMUSG00000020399;ENSMUSG00000022221;ENSMUSG00000022378;ENSMUSG00000022657;ENSMUSG00000022952;ENSMUSG00000024401;ENSMUSG00000024810;ENSMUSG00000026070;ENSMUSG00000026177;ENSMUSG00000026573;…
GO:0002833	positive regulation of response to bioti...	46	24	4.42	0.00085	7.12431	ENSMUSG00000001123;ENSMUSG00000004296;ENSMUSG00000006519;ENSMUSG00000017830;ENSMUSG00000019987;ENSMUSG00000020399;ENSMUSG00000021423;ENSMUSG00000021624;ENSMUSG00000022126;ENSMUSG00000025779;ENSMUSG00000026573;ENSMUSG00000027995;ENSMUSG00000029380;ENSMUSG00000029826;ENSMUSG00000030149;ENSMUSG00000031132;ENSMUSG00000032021;ENSMUSG00000033307;ENSMUSG00000034028;ENSMUSG00000037921;ENSMUSG00000038058;…
GO:1902106	negative regulation of leukocyte differe...	81	26	7.78	0.00086	4.80971	ENSMUSG00000000248;ENSMUSG00000001444;ENSMUSG00000005087;ENSMUSG00000016206;ENSMUSG00000018899;ENSMUSG00000020644;ENSMUSG00000022346;ENSMUSG00000022952;ENSMUSG00000023367;ENSMUSG00000024539;ENSMUSG00000024610;ENSMUSG00000026011;ENSMUSG00000026288;ENSMUSG00000029810;ENSMUSG00000030157;ENSMUSG00000030365;ENSMUSG00000030413;ENSMUSG00000030748;ENSMUSG00000032020;ENSMUSG00000036896;ENSMUSG00000036931;…
GO:0002696	positive regulation of leukocyte activat...	259	110	24.89	0.00086	6.17119	ENSMUSG00000000290;ENSMUSG00000000409;ENSMUSG00000000562;ENSMUSG00000000791;ENSMUSG00000001123;ENSMUSG00000001444;ENSMUSG00000002603;ENSMUSG00000003882;ENSMUSG00000004296;ENSMUSG00000004709;ENSMUSG00000005824;ENSMUSG00000015316;ENSMUSG00000015396;ENSMUSG00000016206;ENSMUSG00000016496;ENSMUSG00000016498;ENSMUSG00000016529;ENSMUSG00000017652;ENSMUSG00000017697;ENSMUSG00000018500;ENSMUSG00000018654;…
GO:0002478	antigen processing and presentation of e...	20	18	1.92	0.00086	5.06855	ENSMUSG00000004552;ENSMUSG00000015947;ENSMUSG00000016206;ENSMUSG00000024308;ENSMUSG00000024339;ENSMUSG00000024610;ENSMUSG00000026656;ENSMUSG00000036594;ENSMUSG00000036908;ENSMUSG00000037548;ENSMUSG00000037649;ENSMUSG00000058715;ENSMUSG00000059498;ENSMUSG00000060586;ENSMUSG00000060802;ENSMUSG00000061232;ENSMUSG00000073421;ENSMUSG00000079547
GO:0002237	response to molecule of bacterial origin	251	107	24.12	0.00086	5.00407	ENSMUSG00000001123;ENSMUSG00000002603;ENSMUSG00000004296;ENSMUSG00000008318;ENSMUSG00000016206;ENSMUSG00000016529;ENSMUSG00000017652;ENSMUSG00000018341;ENSMUSG00000018920;ENSMUSG00000019850;ENSMUSG00000020227;ENSMUSG00000020399;ENSMUSG00000020400;ENSMUSG00000020638;ENSMUSG00000021025;ENSMUSG00000021423;ENSMUSG00000021624;ENSMUSG00000022126;ENSMUSG00000022500;ENSMUSG00000022657;ENSMUSG00000022901;…
GO:0043029	T cell homeostasis	42	11	4.04	0.00087	5.45436	ENSMUSG00000002603;ENSMUSG00000003873;ENSMUSG00000003882;ENSMUSG00000022221;ENSMUSG00000022488;ENSMUSG00000024521;ENSMUSG00000028460;ENSMUSG00000029075;ENSMUSG00000029468;ENSMUSG00000030707;ENSMUSG00000073008
GO:0002483	antigen processing and presentation of e...	11	10	1.06	0.00087	4.87536	ENSMUSG00000016206;ENSMUSG00000021583;ENSMUSG00000024308;ENSMUSG00000024339;ENSMUSG00000037321;ENSMUSG00000060550;ENSMUSG00000060802;ENSMUSG00000061232;ENSMUSG00000067212;ENSMUSG00000073411
GO:2000181	negative regulation of blood vessel morp...	80	16	7.69	0.00088	3.37141	ENSMUSG00000000817;ENSMUSG00000022893;ENSMUSG00000024066;ENSMUSG00000026104;ENSMUSG00000027460;ENSMUSG00000028064;ENSMUSG00000034730;ENSMUSG00000034855;ENSMUSG00000035385;ENSMUSG00000036856;ENSMUSG00000036986;ENSMUSG00000039942;ENSMUSG00000040152;ENSMUSG00000049103;ENSMUSG00000050232;ENSMUSG00000073599
GO:0001787	natural killer cell proliferation	10	8	0.96	0.00088	9.19056	ENSMUSG00000004296;ENSMUSG00000004709;ENSMUSG00000015314;ENSMUSG00000015316;ENSMUSG00000027843;ENSMUSG00000031103;ENSMUSG00000031712;ENSMUSG00000039217
GO:0061081	positive regulation of myeloid leukocyte...	11	7	1.06	0.00088	4.0991	ENSMUSG00000024610;ENSMUSG00000027995;ENSMUSG00000028341;ENSMUSG00000033307;ENSMUSG00000038264;ENSMUSG00000039005;ENSMUSG00000058715
GO:1902932	positive regulation of alcohol biosynthe...	19	6	1.83	0.00088	17.2339	ENSMUSG00000004709;ENSMUSG00000024030;ENSMUSG00000024401;ENSMUSG00000027398;ENSMUSG00000055170;ENSMUSG00000056529
GO:0002246	wound healing involved in inflammatory r...	8	4	0.77	0.00089	6.38723	ENSMUSG00000005087;ENSMUSG00000005413;ENSMUSG00000027399;ENSMUSG00000049103
GO:0045089	positive regulation of innate immune res...	189	85	18.16	0.00093	6.78029	ENSMUSG00000001123;ENSMUSG00000004296;ENSMUSG00000005696;ENSMUSG00000006519;ENSMUSG00000015314;ENSMUSG00000016206;ENSMUSG00000017830;ENSMUSG00000018899;ENSMUSG00000019850;ENSMUSG00000020227;ENSMUSG00000020399;ENSMUSG00000020400;ENSMUSG00000020641;ENSMUSG00000021025;ENSMUSG00000021624;ENSMUSG00000022126;ENSMUSG00000022901;ENSMUSG00000022906;ENSMUSG00000024349;ENSMUSG00000024401;ENSMUSG00000024610;…
GO:2000778	positive regulation of interleukin-6 sec...	23	8	2.21	0.00094	4.13434	ENSMUSG00000001123;ENSMUSG00000026896;ENSMUSG00000027398;ENSMUSG00000030793;ENSMUSG00000036908;ENSMUSG00000037447;ENSMUSG00000040296;ENSMUSG00000040522
GO:0032609	interferon-gamma production	104	65	10	0.00094	6.83878	ENSMUSG00000000791;ENSMUSG00000001123;ENSMUSG00000004296;ENSMUSG00000004709;ENSMUSG00000015314;ENSMUSG00000015316;ENSMUSG00000016206;ENSMUSG00000016496;ENSMUSG00000016498;ENSMUSG00000016529;ENSMUSG00000018341;ENSMUSG00000020395;ENSMUSG00000020399;ENSMUSG00000022221;ENSMUSG00000022378;ENSMUSG00000022657;ENSMUSG00000022952;ENSMUSG00000024401;ENSMUSG00000024810;ENSMUSG00000026068;ENSMUSG00000026070;…
GO:0002821	positive regulation of adaptive immune r...	94	47	9.03	0.00099	6.1567	ENSMUSG00000000791;ENSMUSG00000001444;ENSMUSG00000002603;ENSMUSG00000004296;ENSMUSG00000005087;ENSMUSG00000015947;ENSMUSG00000016206;ENSMUSG00000017652;ENSMUSG00000017697;ENSMUSG00000018899;ENSMUSG00000020641;ENSMUSG00000022378;ENSMUSG00000023274;ENSMUSG00000024164;ENSMUSG00000024339;ENSMUSG00000024401;ENSMUSG00000024610;ENSMUSG00000025746;ENSMUSG00000026012;ENSMUSG00000026177;ENSMUSG00000026395;…
GO:0046627	negative regulation of insulin receptor ...	34	10	3.27	0.00099	4.15872	ENSMUSG00000021948;ENSMUSG00000024539;ENSMUSG00000026778;ENSMUSG00000027398;ENSMUSG00000037370;ENSMUSG00000038037;ENSMUSG00000041836;ENSMUSG00000042828;ENSMUSG00000052889;ENSMUSG00000053113
GO:0014911	positive regulation of smooth muscle cel...	54	12	5.19	0.00104	3.00165	ENSMUSG00000006304;ENSMUSG00000022346;ENSMUSG00000024087;ENSMUSG00000024397;ENSMUSG00000030774;ENSMUSG00000033307;ENSMUSG00000035042;ENSMUSG00000038418;ENSMUSG00000039217;ENSMUSG00000039942;ENSMUSG00000048779;ENSMUSG00000049775
GO:0002922	positive regulation of humoral immune re...	12	8	1.15	0.00108	6.21028	ENSMUSG00000022126;ENSMUSG00000024164;ENSMUSG00000024401;ENSMUSG00000026395;ENSMUSG00000030895;ENSMUSG00000037649;ENSMUSG00000037944;ENSMUSG00000055994
GO:0002467	germinal center formation	16	8	1.54	0.00108	4.80032	ENSMUSG00000017697;ENSMUSG00000019850;ENSMUSG00000025225;ENSMUSG00000031497;ENSMUSG00000037649;ENSMUSG00000043008;ENSMUSG00000053175;ENSMUSG00000057948
GO:2001198	regulation of dendritic cell differentia...	6	4	0.58	0.00109	3.94614	ENSMUSG00000016206;ENSMUSG00000023367;ENSMUSG00000029810;ENSMUSG00000031132
GO:0035754	B cell chemotaxis	6	4	0.58	0.00109	8.94821	ENSMUSG00000023078;ENSMUSG00000026573;ENSMUSG00000050370;ENSMUSG00000059456
GO:0035655	interleukin-18-mediated signaling pathwa...	6	4	0.58	0.00109	3.81737	ENSMUSG00000026068;ENSMUSG00000026070;ENSMUSG00000039217;ENSMUSG00000056130
GO:0032762	mast cell cytokine production	6	4	0.58	0.00109	5.90947	ENSMUSG00000005413;ENSMUSG00000021194;ENSMUSG00000028341;ENSMUSG00000058715
GO:1902262	apoptotic process involved in blood vess...	6	4	0.58	0.00109	3.87621	ENSMUSG00000002111;ENSMUSG00000003873;ENSMUSG00000027985;ENSMUSG00000057789
GO:2000427	positive regulation of apoptotic cell cl...	6	4	0.58	0.00109	27.3696	ENSMUSG00000024164;ENSMUSG00000024371;ENSMUSG00000035385;ENSMUSG00000047798
GO:0072526	pyridine-containing compound catabolic p...	6	4	0.58	0.00109	6.16765	ENSMUSG00000015950;ENSMUSG00000022436;ENSMUSG00000026480;ENSMUSG00000030651
GO:0072683	T cell extravasation	6	4	0.58	0.00109	16.8733	ENSMUSG00000022221;ENSMUSG00000035042;ENSMUSG00000035385;ENSMUSG00000049103
GO:0010572	positive regulation of platelet activati...	6	4	0.58	0.00109	4.85832	ENSMUSG00000020120;ENSMUSG00000025314;ENSMUSG00000026580;ENSMUSG00000039005
GO:0014062	regulation of serotonin secretion	6	4	0.58	0.00109	4.89074	ENSMUSG00000020838;ENSMUSG00000024798;ENSMUSG00000034652;ENSMUSG00000050335
GO:2000553	positive regulation of T-helper 2 cell c...	6	4	0.58	0.00109	12.6184	ENSMUSG00000020641;ENSMUSG00000025746;ENSMUSG00000026573;ENSMUSG00000032691
GO:0034144	negative regulation of toll-like recepto...	6	4	0.58	0.00109	3.98768	ENSMUSG00000022126;ENSMUSG00000042228;ENSMUSG00000052688;ENSMUSG00000056130
GO:0045588	positive regulation of gamma-delta T cel...	6	4	0.58	0.00109	8.17547	ENSMUSG00000000409;ENSMUSG00000021457;ENSMUSG00000022488;ENSMUSG00000026395
GO:0071221	cellular response to bacterial lipopepti...	6	4	0.58	0.00109	5.75115	ENSMUSG00000027995;ENSMUSG00000044827;ENSMUSG00000051439;ENSMUSG00000051498
GO:0034242	negative regulation of syncytium formati...	6	4	0.58	0.00109	9.06091	ENSMUSG00000026104;ENSMUSG00000034855;ENSMUSG00000044103;ENSMUSG00000058794
GO:0045630	positive regulation of T-helper 2 cell d...	6	4	0.58	0.00109	9.34523	ENSMUSG00000025746;ENSMUSG00000030748;ENSMUSG00000032691;ENSMUSG00000039217
GO:0002925	positive regulation of humoral immune re...	6	4	0.58	0.00109	7.20224	ENSMUSG00000024401;ENSMUSG00000026395;ENSMUSG00000030895;ENSMUSG00000055994
GO:0007204	positive regulation of cytosolic calcium...	220	54	21.14	0.00111	7.27359	ENSMUSG00000000409;ENSMUSG00000000817;ENSMUSG00000000982;ENSMUSG00000002603;ENSMUSG00000003873;ENSMUSG00000004266;ENSMUSG00000006519;ENSMUSG00000006930;ENSMUSG00000009292;ENSMUSG00000019843;ENSMUSG00000020573;ENSMUSG00000020611;ENSMUSG00000021675;ENSMUSG00000021886;ENSMUSG00000023078;ENSMUSG00000023274;ENSMUSG00000024789;ENSMUSG00000025804;ENSMUSG00000026180;ENSMUSG00000026271;ENSMUSG00000026395;…
GO:0050870	positive regulation of T cell activation	160	76	15.38	0.00112	6.81069	ENSMUSG00000000409;ENSMUSG00000000791;ENSMUSG00000001123;ENSMUSG00000002603;ENSMUSG00000003882;ENSMUSG00000004296;ENSMUSG00000004709;ENSMUSG00000005824;ENSMUSG00000015316;ENSMUSG00000015396;ENSMUSG00000016206;ENSMUSG00000016496;ENSMUSG00000016498;ENSMUSG00000017697;ENSMUSG00000018654;ENSMUSG00000018899;ENSMUSG00000019982;ENSMUSG00000020399;ENSMUSG00000021457;ENSMUSG00000022378;ENSMUSG00000022488;…
GO:0051897	positive regulation of protein kinase B ...	79	17	7.59	0.00116	5.87421	ENSMUSG00000002603;ENSMUSG00000020573;ENSMUSG00000022831;ENSMUSG00000024401;ENSMUSG00000024486;ENSMUSG00000025314;ENSMUSG00000025473;ENSMUSG00000025746;ENSMUSG00000026012;ENSMUSG00000031443;ENSMUSG00000031444;ENSMUSG00000035273;ENSMUSG00000039217;ENSMUSG00000040152;ENSMUSG00000060216;ENSMUSG00000064246;ENSMUSG00000074345
GO:2000249	regulation of actin cytoskeleton reorgan...	33	11	3.17	0.00117	3.50314	ENSMUSG00000002603;ENSMUSG00000003283;ENSMUSG00000006304;ENSMUSG00000009292;ENSMUSG00000024621;ENSMUSG00000026341;ENSMUSG00000029254;ENSMUSG00000030220;ENSMUSG00000053158;ENSMUSG00000059456;ENSMUSG00000060791
GO:0032700	negative regulation of interleukin-17 pr...	14	6	1.35	0.00119	7.20841	ENSMUSG00000002603;ENSMUSG00000004296;ENSMUSG00000022488;ENSMUSG00000027995;ENSMUSG00000039005;ENSMUSG00000055170
GO:0050862	positive regulation of T cell receptor s...	14	6	1.35	0.00119	4.64147	ENSMUSG00000017697;ENSMUSG00000030775;ENSMUSG00000034028;ENSMUSG00000034833;ENSMUSG00000037944;ENSMUSG00000054342
GO:0050868	negative regulation of T cell activation	95	38	9.13	0.00125	5.47813	ENSMUSG00000001123;ENSMUSG00000001444;ENSMUSG00000002603;ENSMUSG00000004266;ENSMUSG00000005087;ENSMUSG00000013707;ENSMUSG00000016206;ENSMUSG00000016496;ENSMUSG00000016498;ENSMUSG00000017009;ENSMUSG00000018899;ENSMUSG00000019987;ENSMUSG00000020399;ENSMUSG00000024539;ENSMUSG00000024610;ENSMUSG00000026011;ENSMUSG00000026573;ENSMUSG00000027843;ENSMUSG00000029816;ENSMUSG00000030748;ENSMUSG00000031551;…
GO:0008630	intrinsic apoptotic signaling pathway in...	103	22	9.9	0.00126	5.48985	ENSMUSG00000003541;ENSMUSG00000003873;ENSMUSG00000005087;ENSMUSG00000005413;ENSMUSG00000022346;ENSMUSG00000023067;ENSMUSG00000024401;ENSMUSG00000024521;ENSMUSG00000024610;ENSMUSG00000025647;ENSMUSG00000028599;ENSMUSG00000030793;ENSMUSG00000032369;ENSMUSG00000033307;ENSMUSG00000036986;ENSMUSG00000042349;ENSMUSG00000053175;ENSMUSG00000057789;ENSMUSG00000073489;ENSMUSG00000089929;ENSMUSG00000099974;…
GO:0071639	positive regulation of monocyte chemotac...	10	5	0.96	0.00136	9.95683	ENSMUSG00000011008;ENSMUSG00000027398;ENSMUSG00000027399;ENSMUSG00000038147;ENSMUSG00000055994
GO:0032308	positive regulation of prostaglandin sec...	10	5	0.96	0.00136	5.21316	ENSMUSG00000026321;ENSMUSG00000027398;ENSMUSG00000027399;ENSMUSG00000029468;ENSMUSG00000033307
GO:0071223	cellular response to lipoteichoic acid	10	5	0.96	0.00136	2.4994	ENSMUSG00000023992;ENSMUSG00000027995;ENSMUSG00000039005;ENSMUSG00000041135;ENSMUSG00000051439
GO:0070059	intrinsic apoptotic signaling pathway in...	56	11	5.38	0.00151	3.17776	ENSMUSG00000003873;ENSMUSG00000019979;ENSMUSG00000024521;ENSMUSG00000024539;ENSMUSG00000025887;ENSMUSG00000027540;ENSMUSG00000030730;ENSMUSG00000033538;ENSMUSG00000036986;ENSMUSG00000056501;ENSMUSG00000057789
GO:0043507	positive regulation of JUN kinase activi...	68	14	6.54	0.0016	4.70261	ENSMUSG00000021457;ENSMUSG00000024013;ENSMUSG00000024401;ENSMUSG00000026321;ENSMUSG00000026981;ENSMUSG00000027398;ENSMUSG00000027540;ENSMUSG00000030774;ENSMUSG00000031132;ENSMUSG00000037944;ENSMUSG00000045322;ENSMUSG00000051498;ENSMUSG00000059456;ENSMUSG00000061288
GO:0097191	extrinsic apoptotic signaling pathway	211	42	20.28	0.00161	4.42212	ENSMUSG00000000817;ENSMUSG00000002603;ENSMUSG00000003873;ENSMUSG00000005413;ENSMUSG00000019843;ENSMUSG00000019850;ENSMUSG00000023905;ENSMUSG00000024401;ENSMUSG00000024789;ENSMUSG00000024810;ENSMUSG00000024981;ENSMUSG00000026029;ENSMUSG00000026395;ENSMUSG00000026628;ENSMUSG00000026822;ENSMUSG00000026875;ENSMUSG00000027322;ENSMUSG00000027398;ENSMUSG00000027399;ENSMUSG00000028599;ENSMUSG00000029075;…
GO:0051482	positive regulation of cytosolic calcium...	25	8	2.4	0.00173	9.55524	ENSMUSG00000021675;ENSMUSG00000021886;ENSMUSG00000026271;ENSMUSG00000037820;ENSMUSG00000049608;ENSMUSG00000050350;ENSMUSG00000050921;ENSMUSG00000054293
GO:0050901	leukocyte tethering or rolling	23	9	2.21	0.0018	7.31632	ENSMUSG00000001281;ENSMUSG00000024401;ENSMUSG00000026580;ENSMUSG00000026582;ENSMUSG00000027009;ENSMUSG00000027962;ENSMUSG00000048163;ENSMUSG00000049103;ENSMUSG00000056529
GO:0007252	I-kappaB phosphorylation	15	6	1.44	0.00182	6.72134	ENSMUSG00000027995;ENSMUSG00000031639;ENSMUSG00000039005;ENSMUSG00000040026;ENSMUSG00000044583;ENSMUSG00000045322
GO:0006953	acute-phase response	33	14	3.17	0.00183	26.1014	ENSMUSG00000021091;ENSMUSG00000024401;ENSMUSG00000025746;ENSMUSG00000026321;ENSMUSG00000026981;ENSMUSG00000027398;ENSMUSG00000027399;ENSMUSG00000031722;ENSMUSG00000032369;ENSMUSG00000035042;ENSMUSG00000040026;ENSMUSG00000057465;ENSMUSG00000074115;ENSMUSG00000079227
GO:0002252	immune effector process	560	242	53.82	0.00213	6.17206	ENSMUSG00000000244;ENSMUSG00000000275;ENSMUSG00000000290;ENSMUSG00000000386;ENSMUSG00000000562;ENSMUSG00000000791;ENSMUSG00000001123;ENSMUSG00000001128;ENSMUSG00000001444;ENSMUSG00000002603;ENSMUSG00000002983;ENSMUSG00000003882;ENSMUSG00000004266;ENSMUSG00000004296;ENSMUSG00000004707;ENSMUSG00000004709;ENSMUSG00000005413;ENSMUSG00000005696;ENSMUSG00000008496;ENSMUSG00000009350;ENSMUSG00000009585;…
GO:0002532	production of molecular mediator involve...	55	25	5.29	0.00218	5.15735	ENSMUSG00000000562;ENSMUSG00000002897;ENSMUSG00000021457;ENSMUSG00000022534;ENSMUSG00000022548;ENSMUSG00000022657;ENSMUSG00000024670;ENSMUSG00000026073;ENSMUSG00000030748;ENSMUSG00000031264;ENSMUSG00000031551;ENSMUSG00000032508;ENSMUSG00000034652;ENSMUSG00000034786;ENSMUSG00000039005;ENSMUSG00000042228;ENSMUSG00000049871;ENSMUSG00000050732;ENSMUSG00000051498;ENSMUSG00000053318;ENSMUSG00000053338;…
GO:0050764	regulation of phagocytosis	78	34	7.5	0.0022	7.13766	ENSMUSG00000002603;ENSMUSG00000003283;ENSMUSG00000004665;ENSMUSG00000006519;ENSMUSG00000015947;ENSMUSG00000020143;ENSMUSG00000021457;ENSMUSG00000022488;ENSMUSG00000024164;ENSMUSG00000024174;ENSMUSG00000024371;ENSMUSG00000024401;ENSMUSG00000026177;ENSMUSG00000026656;ENSMUSG00000027398;ENSMUSG00000027832;ENSMUSG00000027995;ENSMUSG00000028874;ENSMUSG00000029254;ENSMUSG00000030474;ENSMUSG00000030793;…
GO:0034121	regulation of toll-like receptor signali...	54	26	5.19	0.00223	7.48058	ENSMUSG00000006519;ENSMUSG00000018899;ENSMUSG00000019850;ENSMUSG00000020227;ENSMUSG00000020641;ENSMUSG00000022126;ENSMUSG00000025017;ENSMUSG00000025498;ENSMUSG00000027843;ENSMUSG00000027995;ENSMUSG00000028885;ENSMUSG00000029275;ENSMUSG00000030921;ENSMUSG00000031639;ENSMUSG00000032000;ENSMUSG00000034652;ENSMUSG00000042228;ENSMUSG00000044827;ENSMUSG00000045322;ENSMUSG00000047798;ENSMUSG00000051498;…
GO:0032495	response to muramyl dipeptide	16	9	1.54	0.00227	4.88407	ENSMUSG00000019850;ENSMUSG00000021025;ENSMUSG00000026928;ENSMUSG00000027843;ENSMUSG00000029771;ENSMUSG00000038058;ENSMUSG00000041135;ENSMUSG00000055994;ENSMUSG00000069830
GO:2001238	positive regulation of extrinsic apoptot...	58	12	5.57	0.00229	3.39649	ENSMUSG00000003873;ENSMUSG00000023905;ENSMUSG00000026029;ENSMUSG00000026395;ENSMUSG00000026628;ENSMUSG00000027322;ENSMUSG00000030793;ENSMUSG00000036986;ENSMUSG00000039304;ENSMUSG00000040152;ENSMUSG00000041324;ENSMUSG00000070691
GO:0097202	activation of cysteine-type endopeptidas...	11	5	1.06	0.00229	2.95071	ENSMUSG00000020340;ENSMUSG00000026029;ENSMUSG00000030793;ENSMUSG00000041135;ENSMUSG00000057789
GO:0035457	cellular response to interferon-alpha	11	5	1.06	0.00229	10.912	ENSMUSG00000022346;ENSMUSG00000034459;ENSMUSG00000045932;ENSMUSG00000073489;ENSMUSG00000074896
GO:0002438	acute inflammatory response to antigenic...	21	12	2.02	0.0023	8.00026	ENSMUSG00000015947;ENSMUSG00000024164;ENSMUSG00000024670;ENSMUSG00000026180;ENSMUSG00000026656;ENSMUSG00000031264;ENSMUSG00000037405;ENSMUSG00000037944;ENSMUSG00000045827;ENSMUSG00000051457;ENSMUSG00000058715;ENSMUSG00000059498
GO:0060337	type I interferon signaling pathway	25	10	2.4	0.00232	6.00111	ENSMUSG00000024539;ENSMUSG00000025492;ENSMUSG00000025498;ENSMUSG00000026104;ENSMUSG00000027514;ENSMUSG00000027951;ENSMUSG00000032508;ENSMUSG00000040033;ENSMUSG00000049723;ENSMUSG00000074151
GO:0002710	negative regulation of T cell mediated i...	15	8	1.44	0.00232	8.96885	ENSMUSG00000001444;ENSMUSG00000003882;ENSMUSG00000015316;ENSMUSG00000019987;ENSMUSG00000026395;ENSMUSG00000026573;ENSMUSG00000051457;ENSMUSG00000055994
GO:0070431	nucleotide-binding oligomerization domai...	12	7	1.15	0.00233	4.88407	ENSMUSG00000019850;ENSMUSG00000021025;ENSMUSG00000027843;ENSMUSG00000039005;ENSMUSG00000041135;ENSMUSG00000055994;ENSMUSG00000069874
GO:2000391	positive regulation of neutrophil extrav...	7	4	0.67	0.00234	7.89788	ENSMUSG00000025473;ENSMUSG00000027399;ENSMUSG00000036006;ENSMUSG00000039942
GO:0045416	positive regulation of interleukin-8 bio...	7	4	0.67	0.00234	6.15322	ENSMUSG00000024401;ENSMUSG00000039005;ENSMUSG00000040522;ENSMUSG00000044583
GO:0032815	negative regulation of natural killer ce...	7	4	0.67	0.00234	6.7243	ENSMUSG00000001123;ENSMUSG00000020399;ENSMUSG00000030413;ENSMUSG00000079563
GO:0002860	positive regulation of natural killer ce...	7	4	0.67	0.00234	10.9904	ENSMUSG00000004296;ENSMUSG00000030149;ENSMUSG00000032021;ENSMUSG00000034028
GO:0002583	regulation of antigen processing and pre...	7	4	0.67	0.00234	3.78474	ENSMUSG00000023992;ENSMUSG00000024339;ENSMUSG00000030793;ENSMUSG00000038213
GO:0002576	platelet degranulation	7	4	0.67	0.00234	8.72856	ENSMUSG00000020120;ENSMUSG00000021457;ENSMUSG00000042228;ENSMUSG00000058715
GO:2000562	negative regulation of CD4-positive, alp...	7	4	0.67	0.00234	8.50413	ENSMUSG00000001123;ENSMUSG00000005087;ENSMUSG00000026573;ENSMUSG00000053338
GO:0045657	positive regulation of monocyte differen...	7	4	0.67	0.00234	3.76233	ENSMUSG00000014599;ENSMUSG00000023274;ENSMUSG00000024610;ENSMUSG00000052684
GO:0045627	positive regulation of T-helper 1 cell d...	7	4	0.67	0.00234	4.63205	ENSMUSG00000018899;ENSMUSG00000037944;ENSMUSG00000041135;ENSMUSG00000049103
GO:0006898	receptor-mediated endocytosis	185	26	17.78	0.0024	6.40261	ENSMUSG00000000290;ENSMUSG00000015947;ENSMUSG00000018920;ENSMUSG00000020476;ENSMUSG00000021457;ENSMUSG00000025044;ENSMUSG00000025492;ENSMUSG00000026180;ENSMUSG00000026582;ENSMUSG00000026656;ENSMUSG00000027009;ENSMUSG00000028249;ENSMUSG00000028656;ENSMUSG00000030854;ENSMUSG00000034330;ENSMUSG00000034652;ENSMUSG00000034708;ENSMUSG00000037944;ENSMUSG00000040276;ENSMUSG00000046080;ENSMUSG00000051439;…
GO:0007200	phospholipase C-activating G-protein cou...	67	20	6.44	0.00241	8.72955	ENSMUSG00000020733;ENSMUSG00000021194;ENSMUSG00000021675;ENSMUSG00000021886;ENSMUSG00000026180;ENSMUSG00000026271;ENSMUSG00000033470;ENSMUSG00000034792;ENSMUSG00000035148;ENSMUSG00000037820;ENSMUSG00000040552;ENSMUSG00000045551;ENSMUSG00000046908;ENSMUSG00000049130;ENSMUSG00000049608;ENSMUSG00000050350;ENSMUSG00000050921;ENSMUSG00000052270;ENSMUSG00000054293;ENSMUSG00000063234
GO:0051209	release of sequestered calcium ion into ...	90	24	8.65	0.00248	5.90512	ENSMUSG00000000409;ENSMUSG00000000817;ENSMUSG00000002603;ENSMUSG00000003873;ENSMUSG00000004266;ENSMUSG00000006519;ENSMUSG00000006930;ENSMUSG00000009292;ENSMUSG00000026395;ENSMUSG00000026573;ENSMUSG00000029468;ENSMUSG00000030592;ENSMUSG00000030707;ENSMUSG00000032011;ENSMUSG00000032020;ENSMUSG00000034330;ENSMUSG00000034855;ENSMUSG00000042228;ENSMUSG00000048031;ENSMUSG00000048677;ENSMUSG00000050232;…
GO:0043407	negative regulation of MAP kinase activi...	62	13	5.96	0.00249	4.50575	ENSMUSG00000004266;ENSMUSG00000020227;ENSMUSG00000021948;ENSMUSG00000025314;ENSMUSG00000027398;ENSMUSG00000027540;ENSMUSG00000027843;ENSMUSG00000030854;ENSMUSG00000034652;ENSMUSG00000042228;ENSMUSG00000042901;ENSMUSG00000051998;ENSMUSG00000052087
GO:0032703	negative regulation of interleukin-2 pro...	21	7	2.02	0.00259	4.91902	ENSMUSG00000001444;ENSMUSG00000019850;ENSMUSG00000020399;ENSMUSG00000026573;ENSMUSG00000044206;ENSMUSG00000044786;ENSMUSG00000055994
GO:0042104	positive regulation of activated T cell ...	21	7	2.02	0.00259	11.2899	ENSMUSG00000000791;ENSMUSG00000004296;ENSMUSG00000015316;ENSMUSG00000022901;ENSMUSG00000030793;ENSMUSG00000035678;ENSMUSG00000039217
GO:0001836	release of cytochrome c from mitochondri...	57	12	5.48	0.00265	5.38892	ENSMUSG00000002797;ENSMUSG00000003873;ENSMUSG00000024521;ENSMUSG00000030793;ENSMUSG00000039304;ENSMUSG00000046223;ENSMUSG00000052684;ENSMUSG00000057789;ENSMUSG00000060216;ENSMUSG00000089929;ENSMUSG00000099974;ENSMUSG00000102037
GO:0033198	response to ATP	26	9	2.5	0.00266	3.67079	ENSMUSG00000022436;ENSMUSG00000025888;ENSMUSG00000026581;ENSMUSG00000027398;ENSMUSG00000029468;ENSMUSG00000029470;ENSMUSG00000030592;ENSMUSG00000031934;ENSMUSG00000034330
GO:0002244	hematopoietic progenitor cell differenti...	115	19	11.05	0.00268	4.93486	ENSMUSG00000002111;ENSMUSG00000002603;ENSMUSG00000004266;ENSMUSG00000009585;ENSMUSG00000010142;ENSMUSG00000018925;ENSMUSG00000022952;ENSMUSG00000024079;ENSMUSG00000026395;ENSMUSG00000027951;ENSMUSG00000028931;ENSMUSG00000029798;ENSMUSG00000034266;ENSMUSG00000037902;ENSMUSG00000041324;ENSMUSG00000043157;ENSMUSG00000047735;ENSMUSG00000052160;ENSMUSG00000071637
GO:0050776	regulation of immune response	563	241	54.11	0.00285	5.78984	ENSMUSG00000000290;ENSMUSG00000000409;ENSMUSG00000000562;ENSMUSG00000000791;ENSMUSG00000001123;ENSMUSG00000001128;ENSMUSG00000001444;ENSMUSG00000002603;ENSMUSG00000002699;ENSMUSG00000003873;ENSMUSG00000003882;ENSMUSG00000004266;ENSMUSG00000004296;ENSMUSG00000005087;ENSMUSG00000005413;ENSMUSG00000005696;ENSMUSG00000006519;ENSMUSG00000015314;ENSMUSG00000015316;ENSMUSG00000015355;ENSMUSG00000015947;…
GO:0009636	response to toxic substance	87	18	8.36	0.00288	4.03691	ENSMUSG00000003873;ENSMUSG00000006782;ENSMUSG00000009350;ENSMUSG00000018930;ENSMUSG00000019194;ENSMUSG00000020838;ENSMUSG00000024079;ENSMUSG00000024087;ENSMUSG00000024401;ENSMUSG00000026822;ENSMUSG00000027737;ENSMUSG00000031762;ENSMUSG00000031765;ENSMUSG00000032724;ENSMUSG00000035042;ENSMUSG00000037580;ENSMUSG00000057789;ENSMUSG00000076441
GO:0030217	T cell differentiation	230	88	22.11	0.0029	5.93082	ENSMUSG00000000409;ENSMUSG00000000782;ENSMUSG00000001123;ENSMUSG00000001444;ENSMUSG00000002603;ENSMUSG00000002983;ENSMUSG00000003882;ENSMUSG00000004296;ENSMUSG00000004707;ENSMUSG00000005087;ENSMUSG00000015314;ENSMUSG00000015396;ENSMUSG00000016206;ENSMUSG00000017697;ENSMUSG00000018654;ENSMUSG00000018899;ENSMUSG00000019982;ENSMUSG00000020143;ENSMUSG00000020395;ENSMUSG00000020641;ENSMUSG00000021457;…
GO:0007157	heterophilic cell-cell adhesion via plas...	45	11	4.32	0.00293	12.3501	ENSMUSG00000001123;ENSMUSG00000024670;ENSMUSG00000026580;ENSMUSG00000026582;ENSMUSG00000027009;ENSMUSG00000027962;ENSMUSG00000030830;ENSMUSG00000032021;ENSMUSG00000034028;ENSMUSG00000048534;ENSMUSG00000071552
GO:1901224	positive regulation of NIK/NF-kappaB sig...	42	12	4.04	0.00296	5.93941	ENSMUSG00000020399;ENSMUSG00000021591;ENSMUSG00000024079;ENSMUSG00000024401;ENSMUSG00000027995;ENSMUSG00000038058;ENSMUSG00000039005;ENSMUSG00000044827;ENSMUSG00000050395;ENSMUSG00000051439;ENSMUSG00000055994;ENSMUSG00000064246
GO:0035025	positive regulation of Rho protein signa...	27	8	2.59	0.00299	9.55524	ENSMUSG00000021675;ENSMUSG00000021886;ENSMUSG00000026271;ENSMUSG00000042895;ENSMUSG00000049608;ENSMUSG00000050350;ENSMUSG00000050921;ENSMUSG00000054293
GO:0007155	cell adhesion	1062	222	102.07	0.00308	6.06481	ENSMUSG00000000244;ENSMUSG00000000290;ENSMUSG00000000409;ENSMUSG00000000791;ENSMUSG00000001123;ENSMUSG00000001281;ENSMUSG00000001444;ENSMUSG00000001507;ENSMUSG00000002603;ENSMUSG00000003665;ENSMUSG00000003882;ENSMUSG00000004266;ENSMUSG00000004296;ENSMUSG00000004707;ENSMUSG00000004709;ENSMUSG00000005087;ENSMUSG00000005824;ENSMUSG00000006219;ENSMUSG00000006304;ENSMUSG00000007041;ENSMUSG00000013707;…
GO:0002720	positive regulation of cytokine producti...	35	18	3.36	0.00321	5.1542	ENSMUSG00000020641;ENSMUSG00000024610;ENSMUSG00000025746;ENSMUSG00000026573;ENSMUSG00000027718;ENSMUSG00000027995;ENSMUSG00000028341;ENSMUSG00000031101;ENSMUSG00000032691;ENSMUSG00000033307;ENSMUSG00000034028;ENSMUSG00000037447;ENSMUSG00000038264;ENSMUSG00000039005;ENSMUSG00000042333;ENSMUSG00000055994;ENSMUSG00000058715;ENSMUSG00000060802
GO:0002507	tolerance induction	26	15	2.5	0.00322	6.47243	ENSMUSG00000002603;ENSMUSG00000016206;ENSMUSG00000019850;ENSMUSG00000020227;ENSMUSG00000020399;ENSMUSG00000022126;ENSMUSG00000022901;ENSMUSG00000022952;ENSMUSG00000026009;ENSMUSG00000026285;ENSMUSG00000031551;ENSMUSG00000032093;ENSMUSG00000037944;ENSMUSG00000040552;ENSMUSG00000042228
GO:0070486	leukocyte aggregation	14	10	1.35	0.00325	10.8119	ENSMUSG00000005087;ENSMUSG00000021451;ENSMUSG00000025473;ENSMUSG00000027398;ENSMUSG00000028341;ENSMUSG00000031207;ENSMUSG00000033220;ENSMUSG00000051457;ENSMUSG00000056054;ENSMUSG00000056071
GO:0034123	positive regulation of toll-like recepto...	22	10	2.11	0.00325	7.48058	ENSMUSG00000006519;ENSMUSG00000020641;ENSMUSG00000025017;ENSMUSG00000027843;ENSMUSG00000027995;ENSMUSG00000031639;ENSMUSG00000044827;ENSMUSG00000045322;ENSMUSG00000051682;ENSMUSG00000056130
GO:0045351	type I interferon biosynthetic process	14	9	1.35	0.00325	3.80384	ENSMUSG00000002325;ENSMUSG00000025498;ENSMUSG00000026946;ENSMUSG00000031639;ENSMUSG00000032508;ENSMUSG00000039005;ENSMUSG00000040522;ENSMUSG00000044583;ENSMUSG00000045322
GO:0033004	negative regulation of mast cell activat...	10	6	0.96	0.00327	7.68942	ENSMUSG00000005413;ENSMUSG00000034652;ENSMUSG00000038147;ENSMUSG00000040528;ENSMUSG00000047798;ENSMUSG00000062585
GO:0002689	negative regulation of leukocyte chemota...	13	6	1.25	0.00327	8.89654	ENSMUSG00000028927;ENSMUSG00000029254;ENSMUSG00000033307;ENSMUSG00000035352;ENSMUSG00000050350;ENSMUSG00000053318
GO:0033029	regulation of neutrophil apoptotic proce...	9	5	0.86	0.00328	5.78684	ENSMUSG00000005087;ENSMUSG00000026180;ENSMUSG00000026656;ENSMUSG00000039217;ENSMUSG00000039936
GO:0007162	negative regulation of cell adhesion	223	59	21.43	0.00331	5.68911	ENSMUSG00000001123;ENSMUSG00000001444;ENSMUSG00000002603;ENSMUSG00000004266;ENSMUSG00000005087;ENSMUSG00000013707;ENSMUSG00000015829;ENSMUSG00000016206;ENSMUSG00000016496;ENSMUSG00000016498;ENSMUSG00000016529;ENSMUSG00000017009;ENSMUSG00000018899;ENSMUSG00000019850;ENSMUSG00000019987;ENSMUSG00000020399;ENSMUSG00000021451;ENSMUSG00000021948;ENSMUSG00000022548;ENSMUSG00000024087;ENSMUSG00000024300;…
GO:0034113	heterotypic cell-cell adhesion	42	14	4.04	0.00341	8.38388	ENSMUSG00000000290;ENSMUSG00000001281;ENSMUSG00000005087;ENSMUSG00000016529;ENSMUSG00000019850;ENSMUSG00000024401;ENSMUSG00000026395;ENSMUSG00000026981;ENSMUSG00000027009;ENSMUSG00000027398;ENSMUSG00000027863;ENSMUSG00000030789;ENSMUSG00000032011;ENSMUSG00000070369
GO:0050691	regulation of defense response to virus ...	39	20	3.75	0.00348	6.2876	ENSMUSG00000000791;ENSMUSG00000004296;ENSMUSG00000022906;ENSMUSG00000024349;ENSMUSG00000026104;ENSMUSG00000027398;ENSMUSG00000027843;ENSMUSG00000029826;ENSMUSG00000030793;ENSMUSG00000031712;ENSMUSG00000032344;ENSMUSG00000035042;ENSMUSG00000036986;ENSMUSG00000037860;ENSMUSG00000040296;ENSMUSG00000044701;ENSMUSG00000049502;ENSMUSG00000049723;ENSMUSG00000051682;ENSMUSG00000055170
GO:0030194	positive regulation of blood coagulation	18	9	1.73	0.00358	5.2109	ENSMUSG00000020120;ENSMUSG00000023961;ENSMUSG00000025314;ENSMUSG00000026580;ENSMUSG00000031443;ENSMUSG00000035273;ENSMUSG00000039005;ENSMUSG00000040152;ENSMUSG00000056071
GO:0042532	negative regulation of tyrosine phosphor...	12	5	1.15	0.00362	8.97088	ENSMUSG00000018899;ENSMUSG00000024539;ENSMUSG00000034422;ENSMUSG00000038037;ENSMUSG00000053113
GO:0035634	response to stilbenoid	12	5	1.15	0.00362	11.0867	ENSMUSG00000030107;ENSMUSG00000031594;ENSMUSG00000040026;ENSMUSG00000057465;ENSMUSG00000074896
GO:0032736	positive regulation of interleukin-13 pr...	12	5	1.15	0.00362	3.34243	ENSMUSG00000002897;ENSMUSG00000024810;ENSMUSG00000032691;ENSMUSG00000039005;ENSMUSG00000067212
GO:0002862	negative regulation of inflammatory resp...	12	5	1.15	0.00362	8.45226	ENSMUSG00000004296;ENSMUSG00000016529;ENSMUSG00000026656;ENSMUSG00000051457;ENSMUSG00000055994
GO:2001235	positive regulation of apoptotic signali...	164	32	15.76	0.00366	3.16381	ENSMUSG00000000409;ENSMUSG00000002307;ENSMUSG00000003873;ENSMUSG00000019979;ENSMUSG00000020733;ENSMUSG00000021948;ENSMUSG00000022221;ENSMUSG00000022346;ENSMUSG00000023905;ENSMUSG00000024521;ENSMUSG00000024539;ENSMUSG00000024789;ENSMUSG00000026029;ENSMUSG00000026395;ENSMUSG00000026628;ENSMUSG00000027322;ENSMUSG00000030560;ENSMUSG00000030793;ENSMUSG00000032359;ENSMUSG00000032369;ENSMUSG00000036986;…
GO:0043330	response to exogenous dsRNA	32	13	3.08	0.00373	3.55776	ENSMUSG00000020227;ENSMUSG00000021025;ENSMUSG00000024349;ENSMUSG00000026104;ENSMUSG00000026896;ENSMUSG00000026928;ENSMUSG00000029826;ENSMUSG00000031639;ENSMUSG00000032344;ENSMUSG00000040296;ENSMUSG00000041135;ENSMUSG00000055994;ENSMUSG00000078452
GO:0051353	positive regulation of oxidoreductase ac...	37	12	3.56	0.00375	5.81122	ENSMUSG00000000182;ENSMUSG00000001123;ENSMUSG00000006519;ENSMUSG00000022221;ENSMUSG00000022479;ENSMUSG00000024401;ENSMUSG00000027398;ENSMUSG00000037580;ENSMUSG00000038058;ENSMUSG00000055170;ENSMUSG00000055994;ENSMUSG00000059456
GO:0045860	positive regulation of protein kinase ac...	379	61	36.43	0.00413	4.19205	ENSMUSG00000002307;ENSMUSG00000002603;ENSMUSG00000004296;ENSMUSG00000014599;ENSMUSG00000015312;ENSMUSG00000015950;ENSMUSG00000017009;ENSMUSG00000017499;ENSMUSG00000017652;ENSMUSG00000020573;ENSMUSG00000020901;ENSMUSG00000021457;ENSMUSG00000021948;ENSMUSG00000022221;ENSMUSG00000023067;ENSMUSG00000023274;ENSMUSG00000024013;ENSMUSG00000024014;ENSMUSG00000024079;ENSMUSG00000024235;ENSMUSG00000024401;…
GO:0043304	regulation of mast cell degranulation	29	14	2.79	0.00424	6.17206	ENSMUSG00000000562;ENSMUSG00000005413;ENSMUSG00000018500;ENSMUSG00000021457;ENSMUSG00000028874;ENSMUSG00000030748;ENSMUSG00000033220;ENSMUSG00000034652;ENSMUSG00000038147;ENSMUSG00000042228;ENSMUSG00000050732;ENSMUSG00000053158;ENSMUSG00000057948;ENSMUSG00000058715
GO:0002693	positive regulation of cellular extravas...	19	11	1.83	0.00426	4.6436	ENSMUSG00000025473;ENSMUSG00000027009;ENSMUSG00000027399;ENSMUSG00000032011;ENSMUSG00000034845;ENSMUSG00000035385;ENSMUSG00000036006;ENSMUSG00000037405;ENSMUSG00000039942;ENSMUSG00000049103;ENSMUSG00000056529
GO:0043302	positive regulation of leukocyte degranu...	24	11	2.31	0.00427	5.15735	ENSMUSG00000000290;ENSMUSG00000000562;ENSMUSG00000018500;ENSMUSG00000021457;ENSMUSG00000028874;ENSMUSG00000030748;ENSMUSG00000030786;ENSMUSG00000050732;ENSMUSG00000052212;ENSMUSG00000056529;ENSMUSG00000058715
GO:0045063	T-helper 1 cell differentiation	18	10	1.73	0.00427	4.23054	ENSMUSG00000002983;ENSMUSG00000018899;ENSMUSG00000026070;ENSMUSG00000027985;ENSMUSG00000028064;ENSMUSG00000030748;ENSMUSG00000037944;ENSMUSG00000041135;ENSMUSG00000044701;ENSMUSG00000049103
GO:0031666	positive regulation of lipopolysaccharid...	8	4	0.77	0.00433	4.96925	ENSMUSG00000021423;ENSMUSG00000021624;ENSMUSG00000025779;ENSMUSG00000033307
GO:0060907	positive regulation of macrophage cytoki...	8	4	0.77	0.00433	4.38495	ENSMUSG00000024610;ENSMUSG00000027995;ENSMUSG00000038264;ENSMUSG00000039005
GO:0035234	ectopic germ cell programmed cell death	8	4	0.77	0.00433	13.1111	ENSMUSG00000003873;ENSMUSG00000027398;ENSMUSG00000027399;ENSMUSG00000033538
GO:0033632	regulation of cell-cell adhesion mediate...	8	4	0.77	0.00433	7.06096	ENSMUSG00000017697;ENSMUSG00000023078;ENSMUSG00000024965;ENSMUSG00000035042
GO:1900426	positive regulation of defense response ...	8	4	0.77	0.00433	5.79937	ENSMUSG00000001123;ENSMUSG00000006519;ENSMUSG00000020399;ENSMUSG00000055994
GO:0046598	positive regulation of viral entry into ...	8	4	0.77	0.00433	6.26314	ENSMUSG00000023274;ENSMUSG00000024610;ENSMUSG00000030921;ENSMUSG00000030966
GO:0030854	positive regulation of granulocyte diffe...	8	4	0.77	0.00433	5.1884	ENSMUSG00000018654;ENSMUSG00000022831;ENSMUSG00000022952;ENSMUSG00000027985
GO:0050711	negative regulation of interleukin-1 sec...	8	4	0.77	0.00433	5.30348	ENSMUSG00000026073;ENSMUSG00000032691;ENSMUSG00000036986;ENSMUSG00000039942
GO:0002725	negative regulation of T cell cytokine p...	8	4	0.77	0.00433	11.6718	ENSMUSG00000001444;ENSMUSG00000015316;ENSMUSG00000019987;ENSMUSG00000026573
GO:0002553	histamine secretion by mast cell	8	4	0.77	0.00433	4.35779	ENSMUSG00000000562;ENSMUSG00000031264;ENSMUSG00000042228;ENSMUSG00000050732
GO:1904417	positive regulation of xenophagy	8	4	0.77	0.00433	3.77015	ENSMUSG00000027995;ENSMUSG00000038058;ENSMUSG00000041135;ENSMUSG00000055994
GO:0060339	negative regulation of type I interferon...	8	4	0.77	0.00433	3.75624	ENSMUSG00000024539;ENSMUSG00000027951;ENSMUSG00000049723;ENSMUSG00000074151
GO:0001768	establishment of T cell polarity	8	4	0.77	0.00433	4.80186	ENSMUSG00000020143;ENSMUSG00000036006;ENSMUSG00000037944;ENSMUSG00000052085
GO:0034250	positive regulation of cellular amide me...	117	14	11.24	0.00434	3.14114	ENSMUSG00000002603;ENSMUSG00000021948;ENSMUSG00000024087;ENSMUSG00000024401;ENSMUSG00000025746;ENSMUSG00000028195;ENSMUSG00000028680;ENSMUSG00000039934;ENSMUSG00000040152;ENSMUSG00000053175;ENSMUSG00000055994;ENSMUSG00000056529;ENSMUSG00000057113;ENSMUSG00000059456
GO:0045662	negative regulation of myoblast differen...	23	7	2.21	0.0046	10.0301	ENSMUSG00000002603;ENSMUSG00000019122;ENSMUSG00000024401;ENSMUSG00000030117;ENSMUSG00000034855;ENSMUSG00000039217;ENSMUSG00000044103
GO:0043124	negative regulation of I-kappaB kinase/N...	52	14	5	0.00473	4.99339	ENSMUSG00000005824;ENSMUSG00000019850;ENSMUSG00000020400;ENSMUSG00000021025;ENSMUSG00000022500;ENSMUSG00000026029;ENSMUSG00000026104;ENSMUSG00000029204;ENSMUSG00000030595;ENSMUSG00000030793;ENSMUSG00000032691;ENSMUSG00000036931;ENSMUSG00000044162;ENSMUSG00000049871
GO:0006909	phagocytosis	161	61	15.47	0.00484	7.40983	ENSMUSG00000000290;ENSMUSG00000002603;ENSMUSG00000003283;ENSMUSG00000004665;ENSMUSG00000006519;ENSMUSG00000015316;ENSMUSG00000015947;ENSMUSG00000020143;ENSMUSG00000020437;ENSMUSG00000021457;ENSMUSG00000022436;ENSMUSG00000022488;ENSMUSG00000023992;ENSMUSG00000024164;ENSMUSG00000024174;ENSMUSG00000024371;ENSMUSG00000024397;ENSMUSG00000024401;ENSMUSG00000025044;ENSMUSG00000026177;ENSMUSG00000026390;…
GO:0048304	positive regulation of isotype switching...	13	5	1.25	0.00542	9.48545	ENSMUSG00000001444;ENSMUSG00000017652;ENSMUSG00000026012;ENSMUSG00000026395;ENSMUSG00000055170
GO:0010642	negative regulation of platelet-derived ...	13	5	1.25	0.00542	4.50575	ENSMUSG00000020733;ENSMUSG00000021591;ENSMUSG00000022548;ENSMUSG00000024539;ENSMUSG00000025314
GO:0070527	platelet aggregation	55	14	5.29	0.00578	4.07846	ENSMUSG00000000244;ENSMUSG00000004266;ENSMUSG00000007041;ENSMUSG00000020120;ENSMUSG00000020573;ENSMUSG00000021457;ENSMUSG00000021948;ENSMUSG00000024965;ENSMUSG00000026778;ENSMUSG00000027737;ENSMUSG00000029580;ENSMUSG00000032020;ENSMUSG00000036894;ENSMUSG00000042228
GO:0045648	positive regulation of erythrocyte diffe...	24	7	2.31	0.00596	4.22985	ENSMUSG00000020644;ENSMUSG00000022488;ENSMUSG00000026104;ENSMUSG00000026288;ENSMUSG00000035692;ENSMUSG00000041324;ENSMUSG00000054717
GO:0045088	regulation of innate immune response	228	105	21.91	0.00643	6.67972	ENSMUSG00000001123;ENSMUSG00000004296;ENSMUSG00000005696;ENSMUSG00000006519;ENSMUSG00000015314;ENSMUSG00000016206;ENSMUSG00000017830;ENSMUSG00000018899;ENSMUSG00000019850;ENSMUSG00000019987;ENSMUSG00000020227;ENSMUSG00000020399;ENSMUSG00000020400;ENSMUSG00000020641;ENSMUSG00000021025;ENSMUSG00000021624;ENSMUSG00000022126;ENSMUSG00000022657;ENSMUSG00000022901;ENSMUSG00000022906;ENSMUSG00000023224;…
GO:0043903	regulation of symbiosis, encompassing mu...	181	46	17.4	0.00674	5.30076	ENSMUSG00000000275;ENSMUSG00000004296;ENSMUSG00000009350;ENSMUSG00000009585;ENSMUSG00000016529;ENSMUSG00000018293;ENSMUSG00000018930;ENSMUSG00000019810;ENSMUSG00000019987;ENSMUSG00000020641;ENSMUSG00000023274;ENSMUSG00000024079;ENSMUSG00000024401;ENSMUSG00000024610;ENSMUSG00000024691;ENSMUSG00000025491;ENSMUSG00000025492;ENSMUSG00000026104;ENSMUSG00000027832;ENSMUSG00000027951;ENSMUSG00000027985;…
GO:0050707	regulation of cytokine secretion	158	67	15.19	0.00688	5.72471	ENSMUSG00000000982;ENSMUSG00000001123;ENSMUSG00000002897;ENSMUSG00000004709;ENSMUSG00000015316;ENSMUSG00000016496;ENSMUSG00000016529;ENSMUSG00000020077;ENSMUSG00000020399;ENSMUSG00000021457;ENSMUSG00000022575;ENSMUSG00000023349;ENSMUSG00000024401;ENSMUSG00000024621;ENSMUSG00000024810;ENSMUSG00000025746;ENSMUSG00000025888;ENSMUSG00000026073;ENSMUSG00000026896;ENSMUSG00000027347;ENSMUSG00000027398;…
GO:0050922	negative regulation of chemotaxis	30	11	2.88	0.00711	4.27227	ENSMUSG00000023078;ENSMUSG00000024397;ENSMUSG00000024539;ENSMUSG00000028927;ENSMUSG00000029254;ENSMUSG00000033307;ENSMUSG00000034684;ENSMUSG00000035352;ENSMUSG00000040152;ENSMUSG00000050350;ENSMUSG00000053318
GO:0009166	nucleotide catabolic process	48	9	4.61	0.00718	5.55417	ENSMUSG00000006782;ENSMUSG00000015950;ENSMUSG00000017697;ENSMUSG00000020407;ENSMUSG00000022489;ENSMUSG00000026480;ENSMUSG00000027639;ENSMUSG00000028525;ENSMUSG00000030651
GO:0006857	oligopeptide transport	9	4	0.86	0.00721	3.32899	ENSMUSG00000020733;ENSMUSG00000024737;ENSMUSG00000025790;ENSMUSG00000027562
GO:1900016	negative regulation of cytokine producti...	9	4	0.86	0.00721	6.65375	ENSMUSG00000022534;ENSMUSG00000022548;ENSMUSG00000026073;ENSMUSG00000049871
GO:0032471	negative regulation of endoplasmic retic...	9	4	0.86	0.00721	2.93578	ENSMUSG00000003873;ENSMUSG00000030730;ENSMUSG00000037820;ENSMUSG00000057789
GO:1902741	positive regulation of interferon-alpha ...	9	4	0.86	0.00721	4.11891	ENSMUSG00000026896;ENSMUSG00000027843;ENSMUSG00000040296;ENSMUSG00000049723
GO:0048245	eosinophil chemotaxis	9	4	0.86	0.00721	17.4462	ENSMUSG00000020676;ENSMUSG00000035042;ENSMUSG00000035385;ENSMUSG00000050335
GO:0051024	positive regulation of immunoglobulin se...	9	4	0.86	0.00721	8.72106	ENSMUSG00000024810;ENSMUSG00000025746;ENSMUSG00000029075;ENSMUSG00000067212
GO:0090197	positive regulation of chemokine secreti...	9	4	0.86	0.00721	3.599	ENSMUSG00000024621;ENSMUSG00000024810;ENSMUSG00000030748;ENSMUSG00000030793
GO:0006164	purine nucleotide biosynthetic process	189	21	18.16	0.00721	4.30174	ENSMUSG00000001750;ENSMUSG00000002603;ENSMUSG00000011148;ENSMUSG00000017697;ENSMUSG00000018500;ENSMUSG00000021886;ENSMUSG00000022220;ENSMUSG00000022346;ENSMUSG00000023982;ENSMUSG00000024784;ENSMUSG00000026390;ENSMUSG00000028656;ENSMUSG00000029561;ENSMUSG00000032294;ENSMUSG00000032690;ENSMUSG00000036362;ENSMUSG00000039942;ENSMUSG00000048120;ENSMUSG00000052270;ENSMUSG00000052776;ENSMUSG00000059456
GO:0002275	myeloid cell activation involved in immu...	69	36	6.63	0.00722	6.25313	ENSMUSG00000000290;ENSMUSG00000000562;ENSMUSG00000005413;ENSMUSG00000015316;ENSMUSG00000018500;ENSMUSG00000020143;ENSMUSG00000020399;ENSMUSG00000021194;ENSMUSG00000021457;ENSMUSG00000024300;ENSMUSG00000024810;ENSMUSG00000027347;ENSMUSG00000028341;ENSMUSG00000028874;ENSMUSG00000030579;ENSMUSG00000030742;ENSMUSG00000030748;ENSMUSG00000030786;ENSMUSG00000030793;ENSMUSG00000031264;ENSMUSG00000031639;…
GO:0045123	cellular extravasation	52	27	5	0.00733	7.31632	ENSMUSG00000000290;ENSMUSG00000001281;ENSMUSG00000022221;ENSMUSG00000024401;ENSMUSG00000025473;ENSMUSG00000026580;ENSMUSG00000026582;ENSMUSG00000027009;ENSMUSG00000027399;ENSMUSG00000027962;ENSMUSG00000030786;ENSMUSG00000031778;ENSMUSG00000032011;ENSMUSG00000034845;ENSMUSG00000035042;ENSMUSG00000035385;ENSMUSG00000036006;ENSMUSG00000037405;ENSMUSG00000039942;ENSMUSG00000041754;ENSMUSG00000042265;…
GO:0002292	T cell differentiation involved in immun...	56	27	5.38	0.00734	8.26955	ENSMUSG00000001444;ENSMUSG00000002603;ENSMUSG00000002983;ENSMUSG00000004296;ENSMUSG00000004707;ENSMUSG00000015314;ENSMUSG00000018899;ENSMUSG00000019982;ENSMUSG00000025746;ENSMUSG00000026070;ENSMUSG00000027985;ENSMUSG00000028064;ENSMUSG00000030142;ENSMUSG00000030144;ENSMUSG00000030748;ENSMUSG00000032446;ENSMUSG00000032691;ENSMUSG00000034266;ENSMUSG00000037944;ENSMUSG00000039217;ENSMUSG00000039942;…
GO:0002495	antigen processing and presentation of p...	18	14	1.73	0.00748	5.49135	ENSMUSG00000004552;ENSMUSG00000023992;ENSMUSG00000024610;ENSMUSG00000026656;ENSMUSG00000030793;ENSMUSG00000036469;ENSMUSG00000036594;ENSMUSG00000036908;ENSMUSG00000037548;ENSMUSG00000037649;ENSMUSG00000058715;ENSMUSG00000060586;ENSMUSG00000073421;ENSMUSG00000079547
GO:1903169	regulation of calcium ion transmembrane ...	117	23	11.24	0.00749	5.00407	ENSMUSG00000002603;ENSMUSG00000003873;ENSMUSG00000004266;ENSMUSG00000006519;ENSMUSG00000006930;ENSMUSG00000019843;ENSMUSG00000020573;ENSMUSG00000026271;ENSMUSG00000026573;ENSMUSG00000027843;ENSMUSG00000028214;ENSMUSG00000028525;ENSMUSG00000030707;ENSMUSG00000032011;ENSMUSG00000032020;ENSMUSG00000034330;ENSMUSG00000034855;ENSMUSG00000042228;ENSMUSG00000045322;ENSMUSG00000048031;ENSMUSG00000050232;…
GO:0033005	positive regulation of mast cell activat...	21	10	2.02	0.00755	4.91626	ENSMUSG00000000562;ENSMUSG00000018500;ENSMUSG00000021457;ENSMUSG00000028341;ENSMUSG00000028874;ENSMUSG00000030748;ENSMUSG00000034028;ENSMUSG00000050732;ENSMUSG00000058715;ENSMUSG00000063193
GO:0034134	toll-like receptor 2 signaling pathway	14	9	1.35	0.00755	7.40983	ENSMUSG00000006519;ENSMUSG00000022126;ENSMUSG00000025017;ENSMUSG00000027995;ENSMUSG00000041135;ENSMUSG00000042228;ENSMUSG00000044827;ENSMUSG00000051498;ENSMUSG00000055994
GO:0002643	regulation of tolerance induction	18	9	1.73	0.00756	6.47243	ENSMUSG00000016206;ENSMUSG00000020227;ENSMUSG00000020399;ENSMUSG00000022901;ENSMUSG00000022952;ENSMUSG00000026285;ENSMUSG00000031551;ENSMUSG00000032093;ENSMUSG00000037944
GO:0034162	toll-like receptor 9 signaling pathway	12	8	1.15	0.00757	6.88546	ENSMUSG00000020399;ENSMUSG00000020641;ENSMUSG00000025017;ENSMUSG00000027843;ENSMUSG00000036908;ENSMUSG00000045322;ENSMUSG00000051682;ENSMUSG00000052688
GO:0002335	mature B cell differentiation	23	9	2.21	0.00757	4.30174	ENSMUSG00000008496;ENSMUSG00000017697;ENSMUSG00000019850;ENSMUSG00000032436;ENSMUSG00000034330;ENSMUSG00000038608;ENSMUSG00000038910;ENSMUSG00000053175;ENSMUSG00000059456
GO:0002544	chronic inflammatory response	15	8	1.44	0.00757	7.64261	ENSMUSG00000016529;ENSMUSG00000018500;ENSMUSG00000019850;ENSMUSG00000024401;ENSMUSG00000031551;ENSMUSG00000037440;ENSMUSG00000056501;ENSMUSG00000057948
GO:0051187	cofactor catabolic process	17	7	1.63	0.00759	5.67792	ENSMUSG00000003484;ENSMUSG00000005413;ENSMUSG00000015950;ENSMUSG00000022436;ENSMUSG00000026480;ENSMUSG00000030651;ENSMUSG00000040466
GO:0035335	peptidyl-tyrosine dephosphorylation	25	7	2.4	0.00761	4.50575	ENSMUSG00000004266;ENSMUSG00000024539;ENSMUSG00000025314;ENSMUSG00000027540;ENSMUSG00000030223;ENSMUSG00000030854;ENSMUSG00000032020
GO:0043552	positive regulation of phosphatidylinosi...	25	7	2.4	0.00761	3.96487	ENSMUSG00000002603;ENSMUSG00000028874;ENSMUSG00000042228;ENSMUSG00000052270;ENSMUSG00000055994;ENSMUSG00000059456;ENSMUSG00000074345
GO:0033623	regulation of integrin activation	12	5	1.15	0.00761	5.2109	ENSMUSG00000006219;ENSMUSG00000020120;ENSMUSG00000023078;ENSMUSG00000026580;ENSMUSG00000039942
GO:0071608	macrophage inflammatory protein-1 alpha ...	5	3	0.48	0.00763	9.95683	ENSMUSG00000011008;ENSMUSG00000022534;ENSMUSG00000055994
GO:0031536	positive regulation of exit from mitosis	5	3	0.48	0.00763	3.58346	ENSMUSG00000001403;ENSMUSG00000002603;ENSMUSG00000017716
GO:0001878	response to yeast	5	3	0.48	0.00763	6.78113	ENSMUSG00000009350;ENSMUSG00000015950;ENSMUSG00000027832
GO:0033153	T cell receptor V(D)J recombination	5	3	0.48	0.00763	4.80172	ENSMUSG00000000782;ENSMUSG00000027985;ENSMUSG00000048251
GO:0140052	cellular response to oxidised low-densit...	5	3	0.48	0.00763	3.36469	ENSMUSG00000032508;ENSMUSG00000039005;ENSMUSG00000051498
GO:1903238	positive regulation of leukocyte tetheri...	5	3	0.48	0.00763	3.50524	ENSMUSG00000027009;ENSMUSG00000049103;ENSMUSG00000056529
GO:0032020	ISG15-protein conjugation	5	3	0.48	0.00763	5.38291	ENSMUSG00000027078;ENSMUSG00000032596;ENSMUSG00000035692
GO:0070487	monocyte aggregation	5	3	0.48	0.00763	5.78684	ENSMUSG00000005087;ENSMUSG00000027398;ENSMUSG00000028341
GO:0070432	regulation of nucleotide-binding oligome...	5	3	0.48	0.00763	4.88407	ENSMUSG00000019850;ENSMUSG00000027843;ENSMUSG00000039005
GO:0035771	interleukin-4-mediated signaling pathway	5	3	0.48	0.00763	5.70099	ENSMUSG00000024539;ENSMUSG00000034422;ENSMUSG00000047798
GO:0035549	positive regulation of interferon-beta s...	5	3	0.48	0.00763	3.55776	ENSMUSG00000026896;ENSMUSG00000027843;ENSMUSG00000040296
GO:0002322	B cell proliferation involved in immune ...	5	3	0.48	0.00763	2.4994	ENSMUSG00000021624;ENSMUSG00000038910;ENSMUSG00000039005
GO:1900227	positive regulation of NLRP3 inflammasom...	5	3	0.48	0.00763	3.95096	ENSMUSG00000039005;ENSMUSG00000051498;ENSMUSG00000105504
GO:0043305	negative regulation of mast cell degranu...	5	3	0.48	0.00763	6.98762	ENSMUSG00000005413;ENSMUSG00000034652;ENSMUSG00000038147
GO:0045345	positive regulation of MHC class I biosy...	5	3	0.48	0.00763	6.79006	ENSMUSG00000022504;ENSMUSG00000036986;ENSMUSG00000074151
GO:0032730	positive regulation of interleukin-1 alp...	5	3	0.48	0.00763	3.67079	ENSMUSG00000025888;ENSMUSG00000029468;ENSMUSG00000031934
GO:0002220	innate immune response activating cell s...	5	3	0.48	0.00763	7.59897	ENSMUSG00000027995;ENSMUSG00000030149;ENSMUSG00000050241
GO:0002765	immune response-inhibiting signal transd...	5	3	0.48	0.00763	4.94424	ENSMUSG00000016206;ENSMUSG00000042228;ENSMUSG00000102418
GO:2000110	negative regulation of macrophage apopto...	5	3	0.48	0.00763	29.1333	ENSMUSG00000035042;ENSMUSG00000055994;ENSMUSG00000079227
GO:0010760	negative regulation of macrophage chemot...	5	3	0.48	0.00763	4.27227	ENSMUSG00000029254;ENSMUSG00000033307;ENSMUSG00000053318
GO:0072679	thymocyte migration	5	3	0.48	0.00763	11.1522	ENSMUSG00000025473;ENSMUSG00000026573;ENSMUSG00000037944
GO:0002826	negative regulation of T-helper 1 type i...	5	3	0.48	0.00763	4.67518	ENSMUSG00000020399;ENSMUSG00000024810;ENSMUSG00000030748
GO:0009111	vitamin catabolic process	5	3	0.48	0.00763	5.67792	ENSMUSG00000000182;ENSMUSG00000003484;ENSMUSG00000022436
GO:0002580	regulation of antigen processing and pre...	5	3	0.48	0.00763	3.14985	ENSMUSG00000023992;ENSMUSG00000030793;ENSMUSG00000040152
GO:0060058	positive regulation of apoptotic process...	5	3	0.48	0.00763	3.64314	ENSMUSG00000003873;ENSMUSG00000022479;ENSMUSG00000036986
GO:0010533	regulation of activation of Janus kinase...	5	3	0.48	0.00763	11.2899	ENSMUSG00000004296;ENSMUSG00000034652;ENSMUSG00000038037
GO:0002678	positive regulation of chronic inflammat...	5	3	0.48	0.00763	23.0695	ENSMUSG00000018500;ENSMUSG00000024401;ENSMUSG00000031551
GO:2000812	regulation of barbed-end actin filament ...	5	3	0.48	0.00763	2.29403	ENSMUSG00000006304;ENSMUSG00000050357;ENSMUSG00000056201
GO:0002636	positive regulation of germinal center f...	5	3	0.48	0.00763	4.30174	ENSMUSG00000017697;ENSMUSG00000031497;ENSMUSG00000037649
GO:0090383	phagosome acidification	5	3	0.48	0.00763	15.7873	ENSMUSG00000031504;ENSMUSG00000053318;ENSMUSG00000055069
GO:2000659	regulation of interleukin-1-mediated sig...	5	3	0.48	0.00763	36.8911	ENSMUSG00000025746;ENSMUSG00000026073;ENSMUSG00000026981
GO:0060336	negative regulation of interferon-gamma-...	5	3	0.48	0.00763	5.70099	ENSMUSG00000019987;ENSMUSG00000024539;ENSMUSG00000034422
GO:0002904	positive regulation of B cell apoptotic ...	5	3	0.48	0.00763	2.98309	ENSMUSG00000003873;ENSMUSG00000016529;ENSMUSG00000022346
GO:0010912	positive regulation of isomerase activit...	5	3	0.48	0.00763	4.91902	ENSMUSG00000030786;ENSMUSG00000032369;ENSMUSG00000055994
GO:0090237	regulation of arachidonic acid secretion	5	3	0.48	0.00763	3.30696	ENSMUSG00000021457;ENSMUSG00000033307;ENSMUSG00000034987
GO:0030011	maintenance of cell polarity	17	4	1.63	0.00764	4.62941	ENSMUSG00000000247;ENSMUSG00000008475;ENSMUSG00000022488;ENSMUSG00000050357
GO:0034329	cell junction assembly	161	15	15.47	0.00768	3.49352	ENSMUSG00000017009;ENSMUSG00000018171;ENSMUSG00000022436;ENSMUSG00000022548;ENSMUSG00000024401;ENSMUSG00000025314;ENSMUSG00000030223;ENSMUSG00000032011;ENSMUSG00000036856;ENSMUSG00000046352;ENSMUSG00000052681;ENSMUSG00000054065;ENSMUSG00000056201;ENSMUSG00000059456;ENSMUSG00000070372
GO:0050966	detection of mechanical stimulus involve...	14	5	1.35	0.00778	3.02021	ENSMUSG00000019843;ENSMUSG00000024401;ENSMUSG00000024798;ENSMUSG00000039005;ENSMUSG00000039217
GO:0002824	positive regulation of adaptive immune r...	88	43	8.46	0.0088	6.47243	ENSMUSG00000000791;ENSMUSG00000001444;ENSMUSG00000002603;ENSMUSG00000004296;ENSMUSG00000015947;ENSMUSG00000016206;ENSMUSG00000017652;ENSMUSG00000017697;ENSMUSG00000018899;ENSMUSG00000020641;ENSMUSG00000022378;ENSMUSG00000023274;ENSMUSG00000024164;ENSMUSG00000024339;ENSMUSG00000024401;ENSMUSG00000025746;ENSMUSG00000026012;ENSMUSG00000026177;ENSMUSG00000026395;ENSMUSG00000026573;ENSMUSG00000026778;…
GO:0048002	antigen processing and presentation of p...	49	36	4.71	0.00884	6.04453	ENSMUSG00000004552;ENSMUSG00000015947;ENSMUSG00000016206;ENSMUSG00000016283;ENSMUSG00000021583;ENSMUSG00000023992;ENSMUSG00000024308;ENSMUSG00000024339;ENSMUSG00000024610;ENSMUSG00000026177;ENSMUSG00000026656;ENSMUSG00000030793;ENSMUSG00000035929;ENSMUSG00000036469;ENSMUSG00000036594;ENSMUSG00000036908;ENSMUSG00000037321;ENSMUSG00000037548;ENSMUSG00000037649;ENSMUSG00000038213;ENSMUSG00000038642;…
GO:0002702	positive regulation of production of mol...	75	34	7.21	0.0089	5.78268	ENSMUSG00000001444;ENSMUSG00000002603;ENSMUSG00000004709;ENSMUSG00000017652;ENSMUSG00000020641;ENSMUSG00000024353;ENSMUSG00000024610;ENSMUSG00000024810;ENSMUSG00000025746;ENSMUSG00000026012;ENSMUSG00000026395;ENSMUSG00000026573;ENSMUSG00000027718;ENSMUSG00000027843;ENSMUSG00000027995;ENSMUSG00000028341;ENSMUSG00000029075;ENSMUSG00000030748;ENSMUSG00000030798;ENSMUSG00000030895;ENSMUSG00000031101;…
GO:0033003	regulation of mast cell activation	40	22	3.84	0.00902	5.65703	ENSMUSG00000000562;ENSMUSG00000005413;ENSMUSG00000018500;ENSMUSG00000021457;ENSMUSG00000028341;ENSMUSG00000028874;ENSMUSG00000030748;ENSMUSG00000032369;ENSMUSG00000033220;ENSMUSG00000034028;ENSMUSG00000034652;ENSMUSG00000038147;ENSMUSG00000040528;ENSMUSG00000041836;ENSMUSG00000042228;ENSMUSG00000047798;ENSMUSG00000050732;ENSMUSG00000053158;ENSMUSG00000057948;ENSMUSG00000058715;ENSMUSG00000062585;…
GO:1902622	regulation of neutrophil migration	41	22	3.94	0.00902	10.1641	ENSMUSG00000022488;ENSMUSG00000024610;ENSMUSG00000025473;ENSMUSG00000026180;ENSMUSG00000026573;ENSMUSG00000026581;ENSMUSG00000027398;ENSMUSG00000027399;ENSMUSG00000029082;ENSMUSG00000029371;ENSMUSG00000029380;ENSMUSG00000032508;ENSMUSG00000033220;ENSMUSG00000036006;ENSMUSG00000037944;ENSMUSG00000039145;ENSMUSG00000039942;ENSMUSG00000040552;ENSMUSG00000049130;ENSMUSG00000053318;ENSMUSG00000055994;…
GO:0032814	regulation of natural killer cell activa...	36	16	3.46	0.00909	7.14089	ENSMUSG00000001123;ENSMUSG00000004296;ENSMUSG00000004709;ENSMUSG00000018899;ENSMUSG00000020399;ENSMUSG00000027347;ENSMUSG00000027718;ENSMUSG00000027843;ENSMUSG00000030413;ENSMUSG00000031712;ENSMUSG00000038151;ENSMUSG00000038179;ENSMUSG00000039217;ENSMUSG00000073494;ENSMUSG00000078452;ENSMUSG00000079563
GO:0043368	positive T cell selection	30	15	2.88	0.0091	9.48545	ENSMUSG00000001444;ENSMUSG00000002603;ENSMUSG00000004707;ENSMUSG00000015314;ENSMUSG00000020143;ENSMUSG00000024539;ENSMUSG00000024610;ENSMUSG00000025746;ENSMUSG00000026117;ENSMUSG00000026395;ENSMUSG00000032094;ENSMUSG00000034266;ENSMUSG00000037649;ENSMUSG00000048251;ENSMUSG00000049109
GO:0050855	regulation of B cell receptor signaling ...	14	12	1.35	0.00911	4.51872	ENSMUSG00000004266;ENSMUSG00000022659;ENSMUSG00000024696;ENSMUSG00000026395;ENSMUSG00000029254;ENSMUSG00000031875;ENSMUSG00000034652;ENSMUSG00000038910;ENSMUSG00000042228;ENSMUSG00000048031;ENSMUSG00000052889;ENSMUSG00000058099
GO:0002691	regulation of cellular extravasation	27	13	2.59	0.00912	4.6436	ENSMUSG00000022221;ENSMUSG00000025473;ENSMUSG00000026580;ENSMUSG00000027009;ENSMUSG00000027399;ENSMUSG00000032011;ENSMUSG00000034845;ENSMUSG00000035385;ENSMUSG00000036006;ENSMUSG00000037405;ENSMUSG00000039942;ENSMUSG00000049103;ENSMUSG00000056529
GO:0002283	neutrophil activation involved in immune...	13	9	1.25	0.00915	7.73589	ENSMUSG00000000290;ENSMUSG00000021457;ENSMUSG00000024300;ENSMUSG00000030579;ENSMUSG00000030786;ENSMUSG00000039232;ENSMUSG00000052212;ENSMUSG00000056529;ENSMUSG00000058715
GO:0050755	chemokine metabolic process	14	9	1.35	0.00915	36.8911	ENSMUSG00000024401;ENSMUSG00000025746;ENSMUSG00000027398;ENSMUSG00000031639;ENSMUSG00000032508;ENSMUSG00000038418;ENSMUSG00000041754;ENSMUSG00000042265;ENSMUSG00000055170
GO:0045408	regulation of interleukin-6 biosynthetic...	16	9	1.54	0.00916	3.95096	ENSMUSG00000026288;ENSMUSG00000026928;ENSMUSG00000027398;ENSMUSG00000039005;ENSMUSG00000044827;ENSMUSG00000051498;ENSMUSG00000055170;ENSMUSG00000056501;ENSMUSG00000056529
GO:0032621	interleukin-18 production	8	7	0.77	0.00917	10.4322	ENSMUSG00000024401;ENSMUSG00000027995;ENSMUSG00000032691;ENSMUSG00000038147;ENSMUSG00000045322;ENSMUSG00000055994;ENSMUSG00000105504
GO:0001781	neutrophil apoptotic process	11	7	1.06	0.00918	5.78984	ENSMUSG00000005087;ENSMUSG00000025746;ENSMUSG00000026180;ENSMUSG00000026656;ENSMUSG00000039217;ENSMUSG00000039936;ENSMUSG00000055170
GO:2000551	regulation of T-helper 2 cell cytokine p...	8	6	0.77	0.00919	12.6184	ENSMUSG00000001444;ENSMUSG00000019987;ENSMUSG00000020641;ENSMUSG00000025746;ENSMUSG00000026573;ENSMUSG00000032691
GO:0070943	neutrophil mediated killing of symbiont ...	10	6	0.96	0.00919	36.0637	ENSMUSG00000015950;ENSMUSG00000019987;ENSMUSG00000029371;ENSMUSG00000029380;ENSMUSG00000041754;ENSMUSG00000042265
GO:0015800	acidic amino acid transport	16	5	1.54	0.00921	8.66892	ENSMUSG00000018459;ENSMUSG00000021948;ENSMUSG00000024401;ENSMUSG00000027010;ENSMUSG00000027737
GO:0033206	meiotic cytokinesis	8	3	0.77	0.00923	3.50314	ENSMUSG00000020152;ENSMUSG00000026341;ENSMUSG00000030867
GO:0006220	pyrimidine nucleotide metabolic process	27	4	2.59	0.00924	4.04871	ENSMUSG00000020407;ENSMUSG00000020638;ENSMUSG00000028633;ENSMUSG00000029366
GO:2000114	regulation of establishment of cell pola...	20	6	1.92	0.00927	2.90156	ENSMUSG00000036006;ENSMUSG00000041362;ENSMUSG00000052085;ENSMUSG00000052681;ENSMUSG00000056201;ENSMUSG00000059456
GO:0045780	positive regulation of bone resorption	20	6	1.92	0.00927	7.67211	ENSMUSG00000021457;ENSMUSG00000025473;ENSMUSG00000027562;ENSMUSG00000029304;ENSMUSG00000039942;ENSMUSG00000059089
GO:0034440	lipid oxidation	89	5	8.55	0.0093	4.0991	ENSMUSG00000019577;ENSMUSG00000022548;ENSMUSG00000023913;ENSMUSG00000024981;ENSMUSG00000028341
GO:0042129	regulation of T cell proliferation	148	72	14.22	0.00963	7.2123	ENSMUSG00000000791;ENSMUSG00000001123;ENSMUSG00000002603;ENSMUSG00000004266;ENSMUSG00000004296;ENSMUSG00000004709;ENSMUSG00000005087;ENSMUSG00000015316;ENSMUSG00000016206;ENSMUSG00000016496;ENSMUSG00000016498;ENSMUSG00000017009;ENSMUSG00000018899;ENSMUSG00000019987;ENSMUSG00000020399;ENSMUSG00000021457;ENSMUSG00000022221;ENSMUSG00000022488;ENSMUSG00000022901;ENSMUSG00000023274;ENSMUSG00000024397;…

## Sheet: S2B File (BP_up_D26vsD0)
GO.ID	Term	Annotated	Significant	Expected	p-value	Median FC of significant genes	ENSEMBL IDs
GO:0045087	innate immune response	523	253	60.71	< 1e-30	8.67638	ENSMUSG00000000386;ENSMUSG00000000409;ENSMUSG00000000791;ENSMUSG00000000982;ENSMUSG00000001123;ENSMUSG00000001128;ENSMUSG00000002603;ENSMUSG00000002983;ENSMUSG00000003283;ENSMUSG00000004266;ENSMUSG00000004296;ENSMUSG00000004707;ENSMUSG00000004709;ENSMUSG00000005696;ENSMUSG00000006519;ENSMUSG00000006724;ENSMUSG00000009185;ENSMUSG00000009585;ENSMUSG00000013707;ENSMUSG00000014453;ENSMUSG00000015314;…
GO:0006954	inflammatory response	518	212	60.13	< 1e-30	9.36538	ENSMUSG00000000290;ENSMUSG00000000562;ENSMUSG00000000693;ENSMUSG00000000982;ENSMUSG00000001123;ENSMUSG00000002603;ENSMUSG00000002897;ENSMUSG00000002983;ENSMUSG00000002985;ENSMUSG00000003283;ENSMUSG00000003541;ENSMUSG00000004040;ENSMUSG00000004296;ENSMUSG00000005087;ENSMUSG00000005413;ENSMUSG00000006519;ENSMUSG00000008318;ENSMUSG00000009185;ENSMUSG00000013707;ENSMUSG00000015316;ENSMUSG00000015340;…
GO:0002250	adaptive immune response	307	167	35.64	3.9e-28	8.04774	ENSMUSG00000000693;ENSMUSG00000000791;ENSMUSG00000001444;ENSMUSG00000002603;ENSMUSG00000002983;ENSMUSG00000003379;ENSMUSG00000003882;ENSMUSG00000004040;ENSMUSG00000004266;ENSMUSG00000004296;ENSMUSG00000004707;ENSMUSG00000004709;ENSMUSG00000004730;ENSMUSG00000005087;ENSMUSG00000005465;ENSMUSG00000005696;ENSMUSG00000008496;ENSMUSG00000010142;ENSMUSG00000011008;ENSMUSG00000015314;ENSMUSG00000015316;…
GO:0051607	defense response to virus	181	77	21.01	9.5e-22	6.90994	ENSMUSG00000000244;ENSMUSG00000000386;ENSMUSG00000000791;ENSMUSG00000004296;ENSMUSG00000009585;ENSMUSG00000017652;ENSMUSG00000017830;ENSMUSG00000018899;ENSMUSG00000020641;ENSMUSG00000020941;ENSMUSG00000022901;ENSMUSG00000022906;ENSMUSG00000022965;ENSMUSG00000022969;ENSMUSG00000022971;ENSMUSG00000024349;ENSMUSG00000024810;ENSMUSG00000025491;ENSMUSG00000025492;ENSMUSG00000025498;ENSMUSG00000025746;…
GO:0071346	cellular response to interferon-gamma	63	44	7.31	2.5e-20	12.3085	ENSMUSG00000000791;ENSMUSG00000000982;ENSMUSG00000004296;ENSMUSG00000009185;ENSMUSG00000018899;ENSMUSG00000018927;ENSMUSG00000018930;ENSMUSG00000019122;ENSMUSG00000019987;ENSMUSG00000020826;ENSMUSG00000022126;ENSMUSG00000022906;ENSMUSG00000024539;ENSMUSG00000025888;ENSMUSG00000026104;ENSMUSG00000026946;ENSMUSG00000028268;ENSMUSG00000028270;ENSMUSG00000029298;ENSMUSG00000030895;ENSMUSG00000031778;…
GO:0006955	immune response	1007	454	116.89	9.9e-20	8.25077	ENSMUSG00000000290;ENSMUSG00000000386;ENSMUSG00000000409;ENSMUSG00000000562;ENSMUSG00000000693;ENSMUSG00000000791;ENSMUSG00000000817;ENSMUSG00000000982;ENSMUSG00000001123;ENSMUSG00000001128;ENSMUSG00000001444;ENSMUSG00000002603;ENSMUSG00000002699;ENSMUSG00000002983;ENSMUSG00000003283;ENSMUSG00000003379;ENSMUSG00000003873;ENSMUSG00000003882;ENSMUSG00000004040;ENSMUSG00000004266;ENSMUSG00000004296;…
GO:0030593	neutrophil chemotaxis	75	45	8.71	2.8e-18	16.9622	ENSMUSG00000000290;ENSMUSG00000000982;ENSMUSG00000009185;ENSMUSG00000018927;ENSMUSG00000018930;ENSMUSG00000019122;ENSMUSG00000020573;ENSMUSG00000021457;ENSMUSG00000022488;ENSMUSG00000024610;ENSMUSG00000026180;ENSMUSG00000026581;ENSMUSG00000027398;ENSMUSG00000028525;ENSMUSG00000028859;ENSMUSG00000029082;ENSMUSG00000029371;ENSMUSG00000029380;ENSMUSG00000030786;ENSMUSG00000031778;ENSMUSG00000031779;…
GO:0042832	defense response to protozoan	32	25	3.71	5.3e-18	16.7976	ENSMUSG00000000244;ENSMUSG00000004296;ENSMUSG00000016529;ENSMUSG00000017652;ENSMUSG00000019987;ENSMUSG00000025746;ENSMUSG00000026177;ENSMUSG00000028268;ENSMUSG00000028270;ENSMUSG00000029298;ENSMUSG00000030748;ENSMUSG00000030798;ENSMUSG00000034266;ENSMUSG00000039699;ENSMUSG00000040253;ENSMUSG00000040264;ENSMUSG00000041515;ENSMUSG00000047810;ENSMUSG00000053175;ENSMUSG00000054072;ENSMUSG00000055170;…
GO:0032729	positive regulation of interferon-gamma ...	67	44	7.78	4.9e-17	9.39295	ENSMUSG00000000791;ENSMUSG00000004296;ENSMUSG00000004709;ENSMUSG00000005465;ENSMUSG00000015314;ENSMUSG00000015316;ENSMUSG00000016206;ENSMUSG00000018341;ENSMUSG00000020399;ENSMUSG00000022378;ENSMUSG00000022952;ENSMUSG00000024401;ENSMUSG00000024402;ENSMUSG00000026070;ENSMUSG00000026177;ENSMUSG00000027347;ENSMUSG00000027398;ENSMUSG00000027718;ENSMUSG00000027843;ENSMUSG00000027863;ENSMUSG00000028525;…
GO:0050830	defense response to Gram-positive bacter...	61	34	7.08	7.9e-17	12.3674	ENSMUSG00000003283;ENSMUSG00000005465;ENSMUSG00000015950;ENSMUSG00000020399;ENSMUSG00000021880;ENSMUSG00000022575;ENSMUSG00000024300;ENSMUSG00000024401;ENSMUSG00000024402;ENSMUSG00000026928;ENSMUSG00000027995;ENSMUSG00000028268;ENSMUSG00000028270;ENSMUSG00000028362;ENSMUSG00000028874;ENSMUSG00000029298;ENSMUSG00000029468;ENSMUSG00000030149;ENSMUSG00000030413;ENSMUSG00000032508;ENSMUSG00000038357;…
GO:0035458	cellular response to interferon-beta	37	26	4.29	9.6e-17	11.1721	ENSMUSG00000018899;ENSMUSG00000022126;ENSMUSG00000024349;ENSMUSG00000026104;ENSMUSG00000028268;ENSMUSG00000028270;ENSMUSG00000034459;ENSMUSG00000037860;ENSMUSG00000039997;ENSMUSG00000040264;ENSMUSG00000043263;ENSMUSG00000046879;ENSMUSG00000048852;ENSMUSG00000054072;ENSMUSG00000054203;ENSMUSG00000068606;ENSMUSG00000069874;ENSMUSG00000073489;ENSMUSG00000073555;ENSMUSG00000074896;ENSMUSG00000078853;…
GO:0071222	cellular response to lipopolysaccharide	137	63	15.9	7.7e-16	9.68949	ENSMUSG00000002603;ENSMUSG00000004296;ENSMUSG00000016529;ENSMUSG00000018920;ENSMUSG00000019850;ENSMUSG00000020399;ENSMUSG00000020400;ENSMUSG00000020826;ENSMUSG00000021025;ENSMUSG00000021423;ENSMUSG00000021624;ENSMUSG00000022126;ENSMUSG00000022500;ENSMUSG00000022901;ENSMUSG00000023992;ENSMUSG00000024401;ENSMUSG00000024670;ENSMUSG00000025746;ENSMUSG00000025888;ENSMUSG00000026104;ENSMUSG00000027398;…
GO:0034341	response to interferon-gamma	81	61	9.4	1.3e-15	12.3145	ENSMUSG00000000791;ENSMUSG00000000982;ENSMUSG00000004296;ENSMUSG00000006724;ENSMUSG00000009185;ENSMUSG00000018899;ENSMUSG00000018920;ENSMUSG00000018927;ENSMUSG00000018930;ENSMUSG00000019122;ENSMUSG00000019987;ENSMUSG00000020826;ENSMUSG00000022126;ENSMUSG00000022504;ENSMUSG00000022534;ENSMUSG00000022906;ENSMUSG00000024539;ENSMUSG00000025492;ENSMUSG00000025888;ENSMUSG00000026104;ENSMUSG00000026177;…
GO:0042742	defense response to bacterium	156	81	18.11	7.7e-15	12.3025	ENSMUSG00000001123;ENSMUSG00000003283;ENSMUSG00000004296;ENSMUSG00000005465;ENSMUSG00000006519;ENSMUSG00000009350;ENSMUSG00000015947;ENSMUSG00000015950;ENSMUSG00000016206;ENSMUSG00000016529;ENSMUSG00000017002;ENSMUSG00000020125;ENSMUSG00000020399;ENSMUSG00000020826;ENSMUSG00000021457;ENSMUSG00000021880;ENSMUSG00000021948;ENSMUSG00000022575;ENSMUSG00000023078;ENSMUSG00000023274;ENSMUSG00000023990;…
GO:0007186	G-protein coupled receptor signaling pat...	487	115	56.53	1.2e-14	7.85639	ENSMUSG00000000562;ENSMUSG00000000982;ENSMUSG00000002985;ENSMUSG00000004207;ENSMUSG00000004730;ENSMUSG00000009185;ENSMUSG00000017697;ENSMUSG00000018500;ENSMUSG00000018927;ENSMUSG00000018930;ENSMUSG00000019122;ENSMUSG00000020120;ENSMUSG00000020573;ENSMUSG00000020611;ENSMUSG00000020733;ENSMUSG00000020798;ENSMUSG00000020901;ENSMUSG00000021298;ENSMUSG00000021457;ENSMUSG00000021886;ENSMUSG00000022376;…
GO:0042102	positive regulation of T cell proliferat...	87	47	10.1	2.9e-14	10.9653	ENSMUSG00000000791;ENSMUSG00000004296;ENSMUSG00000004709;ENSMUSG00000006574;ENSMUSG00000015316;ENSMUSG00000015452;ENSMUSG00000016496;ENSMUSG00000016498;ENSMUSG00000020399;ENSMUSG00000021457;ENSMUSG00000022488;ENSMUSG00000022901;ENSMUSG00000023274;ENSMUSG00000024397;ENSMUSG00000024670;ENSMUSG00000025746;ENSMUSG00000026012;ENSMUSG00000026117;ENSMUSG00000026395;ENSMUSG00000026532;ENSMUSG00000026778;…
GO:0032496	response to lipopolysaccharide	232	102	26.93	8.9e-14	6.88581	ENSMUSG00000001123;ENSMUSG00000002603;ENSMUSG00000004296;ENSMUSG00000006724;ENSMUSG00000008318;ENSMUSG00000016528;ENSMUSG00000016529;ENSMUSG00000017002;ENSMUSG00000017631;ENSMUSG00000017652;ENSMUSG00000018341;ENSMUSG00000018920;ENSMUSG00000019850;ENSMUSG00000020125;ENSMUSG00000020227;ENSMUSG00000020399;ENSMUSG00000020400;ENSMUSG00000020826;ENSMUSG00000021025;ENSMUSG00000021423;ENSMUSG00000021624;…
GO:0070098	chemokine-mediated signaling pathway	40	22	4.64	9.3e-12	19.5581	ENSMUSG00000000982;ENSMUSG00000009185;ENSMUSG00000018927;ENSMUSG00000018930;ENSMUSG00000019122;ENSMUSG00000023078;ENSMUSG00000023992;ENSMUSG00000025804;ENSMUSG00000026271;ENSMUSG00000029371;ENSMUSG00000029380;ENSMUSG00000029417;ENSMUSG00000031778;ENSMUSG00000031779;ENSMUSG00000034855;ENSMUSG00000035042;ENSMUSG00000035352;ENSMUSG00000035373;ENSMUSG00000035385;ENSMUSG00000058427;ENSMUSG00000059456;…
GO:0050718	positive regulation of interleukin-1 bet...	22	16	2.55	3.8e-11	7.10389	ENSMUSG00000000982;ENSMUSG00000022575;ENSMUSG00000025888;ENSMUSG00000027995;ENSMUSG00000029468;ENSMUSG00000030793;ENSMUSG00000031934;ENSMUSG00000032691;ENSMUSG00000033538;ENSMUSG00000037860;ENSMUSG00000037944;ENSMUSG00000040522;ENSMUSG00000055170;ENSMUSG00000055994;ENSMUSG00000069830;ENSMUSG00000079227
GO:0006952	defense response	1045	421	121.3	9.8e-11	8.67638	ENSMUSG00000000244;ENSMUSG00000000290;ENSMUSG00000000386;ENSMUSG00000000409;ENSMUSG00000000562;ENSMUSG00000000693;ENSMUSG00000000791;ENSMUSG00000000982;ENSMUSG00000001123;ENSMUSG00000001128;ENSMUSG00000002603;ENSMUSG00000002897;ENSMUSG00000002983;ENSMUSG00000002985;ENSMUSG00000003283;ENSMUSG00000003541;ENSMUSG00000004040;ENSMUSG00000004266;ENSMUSG00000004296;ENSMUSG00000004707;ENSMUSG00000004709;…
GO:0032755	positive regulation of interleukin-6 pro...	72	32	8.36	1.1e-10	9.48887	ENSMUSG00000001123;ENSMUSG00000004864;ENSMUSG00000006519;ENSMUSG00000018500;ENSMUSG00000024401;ENSMUSG00000024810;ENSMUSG00000025746;ENSMUSG00000026928;ENSMUSG00000027398;ENSMUSG00000027399;ENSMUSG00000027995;ENSMUSG00000028059;ENSMUSG00000029468;ENSMUSG00000030793;ENSMUSG00000032508;ENSMUSG00000035678;ENSMUSG00000036908;ENSMUSG00000037447;ENSMUSG00000040522;ENSMUSG00000044103;ENSMUSG00000044583;…
GO:0032760	positive regulation of tumor necrosis fa...	76	34	8.82	1.1e-10	10.9282	ENSMUSG00000000982;ENSMUSG00000001123;ENSMUSG00000004296;ENSMUSG00000006519;ENSMUSG00000015340;ENSMUSG00000016528;ENSMUSG00000018930;ENSMUSG00000020399;ENSMUSG00000026928;ENSMUSG00000027347;ENSMUSG00000027863;ENSMUSG00000027995;ENSMUSG00000028059;ENSMUSG00000030793;ENSMUSG00000031101;ENSMUSG00000032508;ENSMUSG00000033307;ENSMUSG00000035385;ENSMUSG00000037447;ENSMUSG00000037944;ENSMUSG00000038147;…
GO:0032715	negative regulation of interleukin-6 pro...	39	21	4.53	2.9e-10	6.28091	ENSMUSG00000006014;ENSMUSG00000015316;ENSMUSG00000016529;ENSMUSG00000019850;ENSMUSG00000020227;ENSMUSG00000020399;ENSMUSG00000022488;ENSMUSG00000024401;ENSMUSG00000026288;ENSMUSG00000027843;ENSMUSG00000028048;ENSMUSG00000030921;ENSMUSG00000032312;ENSMUSG00000038147;ENSMUSG00000039521;ENSMUSG00000042677;ENSMUSG00000042817;ENSMUSG00000045322;ENSMUSG00000049871;ENSMUSG00000055148;ENSMUSG00000060216
GO:0002755	MyD88-dependent toll-like receptor signa...	19	14	2.21	5.1e-10	8.60673	ENSMUSG00000018899;ENSMUSG00000020227;ENSMUSG00000020400;ENSMUSG00000025498;ENSMUSG00000027995;ENSMUSG00000032508;ENSMUSG00000033777;ENSMUSG00000034652;ENSMUSG00000040522;ENSMUSG00000044583;ENSMUSG00000044827;ENSMUSG00000045322;ENSMUSG00000047798;ENSMUSG00000051498
GO:0070374	positive regulation of ERK1 and ERK2 cas...	163	48	18.92	5.3e-10	13.7009	ENSMUSG00000000182;ENSMUSG00000000982;ENSMUSG00000002603;ENSMUSG00000005087;ENSMUSG00000009185;ENSMUSG00000015316;ENSMUSG00000018927;ENSMUSG00000018930;ENSMUSG00000019122;ENSMUSG00000020399;ENSMUSG00000022015;ENSMUSG00000023274;ENSMUSG00000023992;ENSMUSG00000024164;ENSMUSG00000024610;ENSMUSG00000024621;ENSMUSG00000025746;ENSMUSG00000025804;ENSMUSG00000026321;ENSMUSG00000026390;ENSMUSG00000027347;…
GO:0006911	phagocytosis, engulfment	44	22	5.11	1.7e-09	12.5133	ENSMUSG00000000290;ENSMUSG00000015452;ENSMUSG00000015947;ENSMUSG00000022436;ENSMUSG00000022488;ENSMUSG00000023992;ENSMUSG00000024164;ENSMUSG00000024397;ENSMUSG00000025044;ENSMUSG00000026656;ENSMUSG00000029254;ENSMUSG00000030047;ENSMUSG00000030474;ENSMUSG00000030786;ENSMUSG00000034652;ENSMUSG00000035722;ENSMUSG00000037902;ENSMUSG00000041112;ENSMUSG00000051682;ENSMUSG00000058715;ENSMUSG00000059498;…
GO:0032735	positive regulation of interleukin-12 pr...	31	20	3.6	1.7e-09	10.2836	ENSMUSG00000004296;ENSMUSG00000015452;ENSMUSG00000016206;ENSMUSG00000017652;ENSMUSG00000018899;ENSMUSG00000020275;ENSMUSG00000024399;ENSMUSG00000027995;ENSMUSG00000031132;ENSMUSG00000031551;ENSMUSG00000035678;ENSMUSG00000036908;ENSMUSG00000037944;ENSMUSG00000041515;ENSMUSG00000042817;ENSMUSG00000045322;ENSMUSG00000049093;ENSMUSG00000051498;ENSMUSG00000055170;ENSMUSG00000055994
GO:0050766	positive regulation of phagocytosis	53	27	6.15	1.8e-09	10.7582	ENSMUSG00000003814;ENSMUSG00000006519;ENSMUSG00000014361;ENSMUSG00000015452;ENSMUSG00000015947;ENSMUSG00000017631;ENSMUSG00000020143;ENSMUSG00000022488;ENSMUSG00000024164;ENSMUSG00000024401;ENSMUSG00000026177;ENSMUSG00000026656;ENSMUSG00000027398;ENSMUSG00000027832;ENSMUSG00000029254;ENSMUSG00000030793;ENSMUSG00000032202;ENSMUSG00000035385;ENSMUSG00000035722;ENSMUSG00000037902;ENSMUSG00000037944;…
GO:0019886	antigen processing and presentation of e...	13	11	1.51	3.1e-09	16.2516	ENSMUSG00000024334;ENSMUSG00000024610;ENSMUSG00000026656;ENSMUSG00000036594;ENSMUSG00000036908;ENSMUSG00000037548;ENSMUSG00000037649;ENSMUSG00000058715;ENSMUSG00000060586;ENSMUSG00000073421;ENSMUSG00000079547
GO:0016064	immunoglobulin mediated immune response	93	46	10.8	3.2e-09	8.24349	ENSMUSG00000001444;ENSMUSG00000002603;ENSMUSG00000004266;ENSMUSG00000005465;ENSMUSG00000008496;ENSMUSG00000015947;ENSMUSG00000017652;ENSMUSG00000021948;ENSMUSG00000023224;ENSMUSG00000024164;ENSMUSG00000024401;ENSMUSG00000024402;ENSMUSG00000024610;ENSMUSG00000025498;ENSMUSG00000026012;ENSMUSG00000026288;ENSMUSG00000026395;ENSMUSG00000026656;ENSMUSG00000028191;ENSMUSG00000030748;ENSMUSG00000030895;…
GO:0044130	negative regulation of growth of symbion...	18	13	2.09	3.2e-09	22.3336	ENSMUSG00000004296;ENSMUSG00000009350;ENSMUSG00000016529;ENSMUSG00000020125;ENSMUSG00000024401;ENSMUSG00000024402;ENSMUSG00000027995;ENSMUSG00000032508;ENSMUSG00000038357;ENSMUSG00000040314;ENSMUSG00000041515;ENSMUSG00000055170;ENSMUSG00000055994
GO:0050853	B cell receptor signaling pathway	38	27	4.41	3.8e-09	6.92081	ENSMUSG00000000409;ENSMUSG00000003379;ENSMUSG00000003873;ENSMUSG00000004266;ENSMUSG00000014453;ENSMUSG00000021457;ENSMUSG00000022488;ENSMUSG00000022659;ENSMUSG00000024696;ENSMUSG00000026011;ENSMUSG00000026395;ENSMUSG00000027544;ENSMUSG00000029084;ENSMUSG00000029217;ENSMUSG00000029254;ENSMUSG00000030724;ENSMUSG00000031875;ENSMUSG00000034330;ENSMUSG00000034652;ENSMUSG00000038910;ENSMUSG00000040592;…
GO:0032740	positive regulation of interleukin-17 pr...	11	10	1.28	4.3e-09	5.8271	ENSMUSG00000002603;ENSMUSG00000004296;ENSMUSG00000004707;ENSMUSG00000015314;ENSMUSG00000026778;ENSMUSG00000027718;ENSMUSG00000032508;ENSMUSG00000037447;ENSMUSG00000039217;ENSMUSG00000055994
GO:0002474	antigen processing and presentation of p...	30	22	3.48	8.7e-09	6.24727	ENSMUSG00000003814;ENSMUSG00000015947;ENSMUSG00000016206;ENSMUSG00000016283;ENSMUSG00000024308;ENSMUSG00000024339;ENSMUSG00000035929;ENSMUSG00000037321;ENSMUSG00000038213;ENSMUSG00000053835;ENSMUSG00000056116;ENSMUSG00000058715;ENSMUSG00000059498;ENSMUSG00000060550;ENSMUSG00000060802;ENSMUSG00000061232;ENSMUSG00000067212;ENSMUSG00000073402;ENSMUSG00000073409;ENSMUSG00000073411;ENSMUSG00000079507;…
GO:0050715	positive regulation of cytokine secretio...	114	56	13.23	9.1e-09	7.56087	ENSMUSG00000000982;ENSMUSG00000001123;ENSMUSG00000002897;ENSMUSG00000004709;ENSMUSG00000015316;ENSMUSG00000016496;ENSMUSG00000016529;ENSMUSG00000020399;ENSMUSG00000021457;ENSMUSG00000022575;ENSMUSG00000023349;ENSMUSG00000024401;ENSMUSG00000024621;ENSMUSG00000024810;ENSMUSG00000025888;ENSMUSG00000026835;ENSMUSG00000027347;ENSMUSG00000027398;ENSMUSG00000027399;ENSMUSG00000027646;ENSMUSG00000027843;…
GO:0051092	positive regulation of NF-kappaB transcr...	109	35	12.65	9.7e-09	6.6716	ENSMUSG00000000290;ENSMUSG00000002603;ENSMUSG00000013483;ENSMUSG00000015452;ENSMUSG00000017652;ENSMUSG00000020227;ENSMUSG00000022015;ENSMUSG00000022221;ENSMUSG00000024401;ENSMUSG00000025473;ENSMUSG00000026321;ENSMUSG00000026778;ENSMUSG00000026875;ENSMUSG00000026942;ENSMUSG00000027398;ENSMUSG00000027995;ENSMUSG00000028059;ENSMUSG00000028191;ENSMUSG00000030744;ENSMUSG00000030793;ENSMUSG00000031132;…
GO:0030890	positive regulation of B cell proliferat...	39	19	4.53	1.1e-08	9.04634	ENSMUSG00000017652;ENSMUSG00000017697;ENSMUSG00000022488;ENSMUSG00000024610;ENSMUSG00000026395;ENSMUSG00000027544;ENSMUSG00000027718;ENSMUSG00000029075;ENSMUSG00000029082;ENSMUSG00000029084;ENSMUSG00000031101;ENSMUSG00000031132;ENSMUSG00000031497;ENSMUSG00000033307;ENSMUSG00000036526;ENSMUSG00000040663;ENSMUSG00000045322;ENSMUSG00000047123;ENSMUSG00000068105
GO:0048535	lymph node development	26	15	3.02	2e-08	5.69023	ENSMUSG00000002603;ENSMUSG00000003882;ENSMUSG00000018654;ENSMUSG00000020644;ENSMUSG00000022015;ENSMUSG00000022221;ENSMUSG00000023078;ENSMUSG00000024399;ENSMUSG00000024402;ENSMUSG00000025225;ENSMUSG00000026321;ENSMUSG00000028583;ENSMUSG00000037944;ENSMUSG00000042817;ENSMUSG00000047880
GO:0002888	positive regulation of myeloid leukocyte...	28	19	3.25	2.2e-08	9.62656	ENSMUSG00000000290;ENSMUSG00000000562;ENSMUSG00000004626;ENSMUSG00000015947;ENSMUSG00000018500;ENSMUSG00000019987;ENSMUSG00000021457;ENSMUSG00000024164;ENSMUSG00000026797;ENSMUSG00000028874;ENSMUSG00000029380;ENSMUSG00000030748;ENSMUSG00000030786;ENSMUSG00000031264;ENSMUSG00000050732;ENSMUSG00000052212;ENSMUSG00000056529;ENSMUSG00000058715;ENSMUSG00000059498
GO:0002230	positive regulation of defense response ...	27	15	3.13	3.9e-08	8.7074	ENSMUSG00000000791;ENSMUSG00000004296;ENSMUSG00000022906;ENSMUSG00000024349;ENSMUSG00000026104;ENSMUSG00000027843;ENSMUSG00000030793;ENSMUSG00000035042;ENSMUSG00000036986;ENSMUSG00000037860;ENSMUSG00000042677;ENSMUSG00000044701;ENSMUSG00000049093;ENSMUSG00000049502;ENSMUSG00000051682
GO:0032689	negative regulation of interferon-gamma ...	27	15	3.13	3.9e-08	10.8763	ENSMUSG00000001123;ENSMUSG00000015316;ENSMUSG00000016496;ENSMUSG00000016498;ENSMUSG00000016529;ENSMUSG00000020399;ENSMUSG00000022657;ENSMUSG00000024810;ENSMUSG00000030413;ENSMUSG00000039521;ENSMUSG00000042244;ENSMUSG00000042677;ENSMUSG00000055994;ENSMUSG00000079563;ENSMUSG00000102418
GO:0032693	negative regulation of interleukin-10 pr...	15	11	1.74	4.4e-08	11.9941	ENSMUSG00000004296;ENSMUSG00000015452;ENSMUSG00000016496;ENSMUSG00000016498;ENSMUSG00000026656;ENSMUSG00000027073;ENSMUSG00000028965;ENSMUSG00000031551;ENSMUSG00000038147;ENSMUSG00000039521;ENSMUSG00000049093
GO:0016045	detection of bacterium	15	11	1.74	4.4e-08	7.7107	ENSMUSG00000027995;ENSMUSG00000030413;ENSMUSG00000039193;ENSMUSG00000042244;ENSMUSG00000044827;ENSMUSG00000051498;ENSMUSG00000055994;ENSMUSG00000071203;ENSMUSG00000078942;ENSMUSG00000078945;ENSMUSG00000079563
GO:0045824	negative regulation of innate immune res...	48	26	5.57	5.1e-08	5.57929	ENSMUSG00000001123;ENSMUSG00000017830;ENSMUSG00000019850;ENSMUSG00000019987;ENSMUSG00000020227;ENSMUSG00000020399;ENSMUSG00000022126;ENSMUSG00000022657;ENSMUSG00000023224;ENSMUSG00000024339;ENSMUSG00000024539;ENSMUSG00000025804;ENSMUSG00000026946;ENSMUSG00000028885;ENSMUSG00000030111;ENSMUSG00000034422;ENSMUSG00000037321;ENSMUSG00000042726;ENSMUSG00000049723;ENSMUSG00000049871;ENSMUSG00000053318;…
GO:0032088	negative regulation of NF-kappaB transcr...	68	25	7.89	6.3e-08	6.15019	ENSMUSG00000000562;ENSMUSG00000017969;ENSMUSG00000019850;ENSMUSG00000020227;ENSMUSG00000020399;ENSMUSG00000021025;ENSMUSG00000022126;ENSMUSG00000024087;ENSMUSG00000029275;ENSMUSG00000029994;ENSMUSG00000030793;ENSMUSG00000030966;ENSMUSG00000032691;ENSMUSG00000036931;ENSMUSG00000037860;ENSMUSG00000039521;ENSMUSG00000042677;ENSMUSG00000044303;ENSMUSG00000045322;ENSMUSG00000049871;ENSMUSG00000055994;…
GO:0031663	lipopolysaccharide-mediated signaling pa...	46	22	5.34	7.2e-08	9.36982	ENSMUSG00000002603;ENSMUSG00000019850;ENSMUSG00000021025;ENSMUSG00000021423;ENSMUSG00000021624;ENSMUSG00000022126;ENSMUSG00000023992;ENSMUSG00000024401;ENSMUSG00000024670;ENSMUSG00000026104;ENSMUSG00000027398;ENSMUSG00000027843;ENSMUSG00000032508;ENSMUSG00000033307;ENSMUSG00000035042;ENSMUSG00000035352;ENSMUSG00000038147;ENSMUSG00000038151;ENSMUSG00000039217;ENSMUSG00000042228;ENSMUSG00000047123;…
GO:0051712	positive regulation of killing of cells ...	13	10	1.51	8.9e-08	15.0318	ENSMUSG00000019987;ENSMUSG00000020826;ENSMUSG00000027381;ENSMUSG00000029380;ENSMUSG00000030413;ENSMUSG00000037202;ENSMUSG00000042244;ENSMUSG00000055170;ENSMUSG00000057666;ENSMUSG00000079227
GO:0071356	cellular response to tumor necrosis fact...	117	40	13.58	1.3e-07	5.53336	ENSMUSG00000000982;ENSMUSG00000009185;ENSMUSG00000013483;ENSMUSG00000018899;ENSMUSG00000018927;ENSMUSG00000018930;ENSMUSG00000019122;ENSMUSG00000021025;ENSMUSG00000021457;ENSMUSG00000022015;ENSMUSG00000022126;ENSMUSG00000022552;ENSMUSG00000024401;ENSMUSG00000024539;ENSMUSG00000025746;ENSMUSG00000025888;ENSMUSG00000026104;ENSMUSG00000026321;ENSMUSG00000026341;ENSMUSG00000026942;ENSMUSG00000027670;…
GO:0001774	microglial cell activation	24	14	2.79	1.3e-07	7.47106	ENSMUSG00000024397;ENSMUSG00000024810;ENSMUSG00000025888;ENSMUSG00000027995;ENSMUSG00000029254;ENSMUSG00000030786;ENSMUSG00000031778;ENSMUSG00000040522;ENSMUSG00000044583;ENSMUSG00000044827;ENSMUSG00000045322;ENSMUSG00000051498;ENSMUSG00000052270;ENSMUSG00000052336
GO:0001916	positive regulation of T cell mediated c...	19	12	2.21	1.3e-07	5.59731	ENSMUSG00000004296;ENSMUSG00000016206;ENSMUSG00000022378;ENSMUSG00000024339;ENSMUSG00000026395;ENSMUSG00000029468;ENSMUSG00000060550;ENSMUSG00000060802;ENSMUSG00000061232;ENSMUSG00000062300;ENSMUSG00000067212;ENSMUSG00000073411
GO:0046641	positive regulation of alpha-beta T cell...	19	12	2.21	1.3e-07	8.17987	ENSMUSG00000004296;ENSMUSG00000004709;ENSMUSG00000021457;ENSMUSG00000026012;ENSMUSG00000026117;ENSMUSG00000026395;ENSMUSG00000027843;ENSMUSG00000032093;ENSMUSG00000039217;ENSMUSG00000052142;ENSMUSG00000067212;ENSMUSG00000075122
GO:0032753	positive regulation of interleukin-4 pro...	19	12	2.21	1.3e-07	7.54218	ENSMUSG00000020399;ENSMUSG00000024810;ENSMUSG00000026012;ENSMUSG00000026778;ENSMUSG00000027073;ENSMUSG00000031101;ENSMUSG00000031132;ENSMUSG00000032093;ENSMUSG00000032691;ENSMUSG00000039521;ENSMUSG00000056501;ENSMUSG00000067212
GO:0050832	defense response to fungus	19	12	2.21	1.3e-07	9.4093	ENSMUSG00000002603;ENSMUSG00000002897;ENSMUSG00000009350;ENSMUSG00000015950;ENSMUSG00000019987;ENSMUSG00000020125;ENSMUSG00000023349;ENSMUSG00000029380;ENSMUSG00000031827;ENSMUSG00000039936;ENSMUSG00000040314;ENSMUSG00000057666
GO:0007229	integrin-mediated signaling pathway	80	27	9.29	1.4e-07	8.19917	ENSMUSG00000000244;ENSMUSG00000000290;ENSMUSG00000000555;ENSMUSG00000000693;ENSMUSG00000001131;ENSMUSG00000001281;ENSMUSG00000020120;ENSMUSG00000021457;ENSMUSG00000024965;ENSMUSG00000027009;ENSMUSG00000027646;ENSMUSG00000028874;ENSMUSG00000029217;ENSMUSG00000029528;ENSMUSG00000029860;ENSMUSG00000030579;ENSMUSG00000030742;ENSMUSG00000030786;ENSMUSG00000030789;ENSMUSG00000030830;ENSMUSG00000032011;…
GO:0002376	immune system process	1848	652	214.51	1.5e-07	7.56087	ENSMUSG00000000244;ENSMUSG00000000248;ENSMUSG00000000290;ENSMUSG00000000386;ENSMUSG00000000409;ENSMUSG00000000532;ENSMUSG00000000562;ENSMUSG00000000693;ENSMUSG00000000782;ENSMUSG00000000791;ENSMUSG00000000817;ENSMUSG00000000957;ENSMUSG00000000982;ENSMUSG00000001123;ENSMUSG00000001128;ENSMUSG00000001281;ENSMUSG00000001444;ENSMUSG00000002111;ENSMUSG00000002603;ENSMUSG00000002699;ENSMUSG00000002897;…
GO:0070269	pyroptosis	11	9	1.28	1.7e-07	6.46813	ENSMUSG00000022575;ENSMUSG00000025888;ENSMUSG00000033538;ENSMUSG00000037860;ENSMUSG00000039193;ENSMUSG00000070390;ENSMUSG00000071203;ENSMUSG00000078942;ENSMUSG00000078945
GO:0007249	I-kappaB kinase/NF-kappaB signaling	219	61	25.42	2.1e-07	6.84672	ENSMUSG00000001020;ENSMUSG00000002983;ENSMUSG00000005413;ENSMUSG00000005824;ENSMUSG00000018899;ENSMUSG00000019850;ENSMUSG00000020275;ENSMUSG00000020400;ENSMUSG00000020941;ENSMUSG00000021025;ENSMUSG00000022015;ENSMUSG00000022221;ENSMUSG00000022500;ENSMUSG00000022552;ENSMUSG00000023274;ENSMUSG00000023349;ENSMUSG00000024401;ENSMUSG00000024610;ENSMUSG00000025165;ENSMUSG00000025225;ENSMUSG00000025647;…
GO:0009620	response to fungus	30	21	3.48	2.5e-07	7.33622	ENSMUSG00000002603;ENSMUSG00000002897;ENSMUSG00000009350;ENSMUSG00000015950;ENSMUSG00000019987;ENSMUSG00000020125;ENSMUSG00000021457;ENSMUSG00000023349;ENSMUSG00000026928;ENSMUSG00000027832;ENSMUSG00000027995;ENSMUSG00000028191;ENSMUSG00000029380;ENSMUSG00000031264;ENSMUSG00000031827;ENSMUSG00000032508;ENSMUSG00000032688;ENSMUSG00000039936;ENSMUSG00000040314;ENSMUSG00000057666;ENSMUSG00000057789
GO:0042130	negative regulation of T cell proliferat...	60	26	6.96	2.7e-07	10.2829	ENSMUSG00000001123;ENSMUSG00000002603;ENSMUSG00000004266;ENSMUSG00000005087;ENSMUSG00000016206;ENSMUSG00000016496;ENSMUSG00000016498;ENSMUSG00000017009;ENSMUSG00000019987;ENSMUSG00000020399;ENSMUSG00000026011;ENSMUSG00000029816;ENSMUSG00000031551;ENSMUSG00000036006;ENSMUSG00000036594;ENSMUSG00000039521;ENSMUSG00000039981;ENSMUSG00000042333;ENSMUSG00000044206;ENSMUSG00000044303;ENSMUSG00000051457;…
GO:0034154	toll-like receptor 7 signaling pathway	7	7	0.81	2.8e-07	9.05299	ENSMUSG00000020399;ENSMUSG00000020641;ENSMUSG00000025017;ENSMUSG00000027843;ENSMUSG00000036908;ENSMUSG00000044583;ENSMUSG00000051682
GO:0002523	leukocyte migration involved in inflamma...	17	11	1.97	3.2e-07	20.456	ENSMUSG00000000290;ENSMUSG00000015316;ENSMUSG00000020125;ENSMUSG00000025473;ENSMUSG00000030786;ENSMUSG00000031778;ENSMUSG00000035385;ENSMUSG00000040899;ENSMUSG00000053318;ENSMUSG00000056054;ENSMUSG00000056071
GO:0090023	positive regulation of neutrophil chemot...	27	14	3.13	3.5e-07	13.8242	ENSMUSG00000022488;ENSMUSG00000024610;ENSMUSG00000026180;ENSMUSG00000026581;ENSMUSG00000027398;ENSMUSG00000029371;ENSMUSG00000029380;ENSMUSG00000033220;ENSMUSG00000036006;ENSMUSG00000037944;ENSMUSG00000039145;ENSMUSG00000040552;ENSMUSG00000049130;ENSMUSG00000058427
GO:0045071	negative regulation of viral genome repl...	38	16	4.41	4.3e-07	4.88494	ENSMUSG00000009585;ENSMUSG00000017002;ENSMUSG00000020641;ENSMUSG00000024401;ENSMUSG00000024691;ENSMUSG00000025492;ENSMUSG00000032369;ENSMUSG00000032661;ENSMUSG00000035042;ENSMUSG00000035692;ENSMUSG00000038884;ENSMUSG00000041827;ENSMUSG00000042677;ENSMUSG00000046718;ENSMUSG00000060591;ENSMUSG00000063268
GO:0071347	cellular response to interleukin-1	61	24	7.08	4.5e-07	14.4422	ENSMUSG00000000982;ENSMUSG00000009185;ENSMUSG00000018899;ENSMUSG00000018927;ENSMUSG00000018930;ENSMUSG00000019122;ENSMUSG00000020227;ENSMUSG00000022126;ENSMUSG00000025746;ENSMUSG00000026073;ENSMUSG00000026981;ENSMUSG00000027399;ENSMUSG00000030793;ENSMUSG00000031778;ENSMUSG00000031779;ENSMUSG00000035042;ENSMUSG00000035352;ENSMUSG00000035373;ENSMUSG00000035385;ENSMUSG00000040026;ENSMUSG00000042677;…
GO:0002548	monocyte chemotaxis	42	22	4.88	5.9e-07	20.4265	ENSMUSG00000000982;ENSMUSG00000009185;ENSMUSG00000018927;ENSMUSG00000018930;ENSMUSG00000019122;ENSMUSG00000022015;ENSMUSG00000023913;ENSMUSG00000024397;ENSMUSG00000025804;ENSMUSG00000030223;ENSMUSG00000031778;ENSMUSG00000031779;ENSMUSG00000034855;ENSMUSG00000035042;ENSMUSG00000035352;ENSMUSG00000035373;ENSMUSG00000035385;ENSMUSG00000042228;ENSMUSG00000050335;ENSMUSG00000052270;ENSMUSG00000053318;…
GO:0006968	cellular defense response	12	9	1.39	5.9e-07	13.152	ENSMUSG00000005696;ENSMUSG00000015950;ENSMUSG00000026180;ENSMUSG00000028191;ENSMUSG00000029075;ENSMUSG00000030724;ENSMUSG00000030742;ENSMUSG00000059456;ENSMUSG00000060802
GO:0030889	negative regulation of B cell proliferat...	18	11	2.09	7.3e-07	6.15019	ENSMUSG00000010142;ENSMUSG00000016529;ENSMUSG00000026011;ENSMUSG00000026288;ENSMUSG00000026656;ENSMUSG00000031264;ENSMUSG00000034652;ENSMUSG00000038151;ENSMUSG00000042228;ENSMUSG00000044303;ENSMUSG00000052013
GO:0032695	negative regulation of interleukin-12 pr...	18	11	2.09	7.3e-07	7.38368	ENSMUSG00000015316;ENSMUSG00000016529;ENSMUSG00000020227;ENSMUSG00000022534;ENSMUSG00000027995;ENSMUSG00000028965;ENSMUSG00000040522;ENSMUSG00000049871;ENSMUSG00000055994;ENSMUSG00000060216;ENSMUSG00000071552
GO:0034097	response to cytokine	631	199	73.24	9e-07	6.82411	ENSMUSG00000000791;ENSMUSG00000000982;ENSMUSG00000001131;ENSMUSG00000002870;ENSMUSG00000002897;ENSMUSG00000002983;ENSMUSG00000004040;ENSMUSG00000004266;ENSMUSG00000004296;ENSMUSG00000006724;ENSMUSG00000009185;ENSMUSG00000010342;ENSMUSG00000012889;ENSMUSG00000013483;ENSMUSG00000016496;ENSMUSG00000016528;ENSMUSG00000018341;ENSMUSG00000018899;ENSMUSG00000018920;ENSMUSG00000018927;ENSMUSG00000018930;…
GO:0042531	positive regulation of tyrosine phosphor...	41	17	4.76	1.1e-06	10.1869	ENSMUSG00000000409;ENSMUSG00000004296;ENSMUSG00000017652;ENSMUSG00000022831;ENSMUSG00000022906;ENSMUSG00000024621;ENSMUSG00000025746;ENSMUSG00000027718;ENSMUSG00000030895;ENSMUSG00000034422;ENSMUSG00000035042;ENSMUSG00000039217;ENSMUSG00000039942;ENSMUSG00000040663;ENSMUSG00000042228;ENSMUSG00000055170;ENSMUSG00000058755
GO:0072540	T-helper 17 cell lineage commitment	10	8	1.16	1.2e-06	12.2004	ENSMUSG00000000693;ENSMUSG00000001444;ENSMUSG00000002603;ENSMUSG00000004040;ENSMUSG00000004707;ENSMUSG00000015314;ENSMUSG00000025746;ENSMUSG00000034266
GO:1902715	positive regulation of interferon-gamma ...	10	8	1.16	1.2e-06	6.77201	ENSMUSG00000004709;ENSMUSG00000015316;ENSMUSG00000027347;ENSMUSG00000027843;ENSMUSG00000027863;ENSMUSG00000037447;ENSMUSG00000042817;ENSMUSG00000050357
GO:0031295	T cell costimulation	22	12	2.55	1.2e-06	11.058	ENSMUSG00000005824;ENSMUSG00000016496;ENSMUSG00000024669;ENSMUSG00000026009;ENSMUSG00000026012;ENSMUSG00000031497;ENSMUSG00000032093;ENSMUSG00000036526;ENSMUSG00000037944;ENSMUSG00000051457;ENSMUSG00000068105;ENSMUSG00000075122
GO:0042113	B cell activation	204	85	23.68	1.3e-06	7.17681	ENSMUSG00000000957;ENSMUSG00000001444;ENSMUSG00000002603;ENSMUSG00000003379;ENSMUSG00000003873;ENSMUSG00000003882;ENSMUSG00000004266;ENSMUSG00000005465;ENSMUSG00000008496;ENSMUSG00000010142;ENSMUSG00000016529;ENSMUSG00000017652;ENSMUSG00000017697;ENSMUSG00000018168;ENSMUSG00000018654;ENSMUSG00000019850;ENSMUSG00000019982;ENSMUSG00000020644;ENSMUSG00000021457;ENSMUSG00000021624;ENSMUSG00000021948;…
GO:0050728	negative regulation of inflammatory resp...	104	37	12.07	1.5e-06	6.47792	ENSMUSG00000001123;ENSMUSG00000002985;ENSMUSG00000003541;ENSMUSG00000004296;ENSMUSG00000005087;ENSMUSG00000013707;ENSMUSG00000015452;ENSMUSG00000016529;ENSMUSG00000017631;ENSMUSG00000017697;ENSMUSG00000017969;ENSMUSG00000019850;ENSMUSG00000021322;ENSMUSG00000022126;ENSMUSG00000022534;ENSMUSG00000022552;ENSMUSG00000024539;ENSMUSG00000026073;ENSMUSG00000026656;ENSMUSG00000028599;ENSMUSG00000028885;…
GO:0050732	negative regulation of peptidyl-tyrosine...	49	17	5.69	1.8e-06	7.65234	ENSMUSG00000004266;ENSMUSG00000015133;ENSMUSG00000018899;ENSMUSG00000021451;ENSMUSG00000021948;ENSMUSG00000022876;ENSMUSG00000024539;ENSMUSG00000026395;ENSMUSG00000030681;ENSMUSG00000031548;ENSMUSG00000032011;ENSMUSG00000034422;ENSMUSG00000034652;ENSMUSG00000038037;ENSMUSG00000039217;ENSMUSG00000053113;ENSMUSG00000102418
GO:0060326	cell chemotaxis	231	102	26.81	1.8e-06	11.538	ENSMUSG00000000290;ENSMUSG00000000982;ENSMUSG00000002897;ENSMUSG00000003814;ENSMUSG00000005824;ENSMUSG00000009185;ENSMUSG00000009292;ENSMUSG00000015316;ENSMUSG00000018920;ENSMUSG00000018927;ENSMUSG00000018930;ENSMUSG00000019122;ENSMUSG00000020573;ENSMUSG00000021457;ENSMUSG00000021948;ENSMUSG00000022015;ENSMUSG00000022488;ENSMUSG00000022651;ENSMUSG00000023034;ENSMUSG00000023078;ENSMUSG00000023913;…
GO:0043372	positive regulation of CD4-positive, alp...	21	14	2.44	2.4e-06	8.16573	ENSMUSG00000015396;ENSMUSG00000018899;ENSMUSG00000019982;ENSMUSG00000022488;ENSMUSG00000025746;ENSMUSG00000030748;ENSMUSG00000031101;ENSMUSG00000031304;ENSMUSG00000032691;ENSMUSG00000037944;ENSMUSG00000039217;ENSMUSG00000039377;ENSMUSG00000039521;ENSMUSG00000055170
GO:0097190	apoptotic signaling pathway	546	103	63.38	2.4e-06	5.43816	ENSMUSG00000000409;ENSMUSG00000000532;ENSMUSG00000000817;ENSMUSG00000002603;ENSMUSG00000003541;ENSMUSG00000003873;ENSMUSG00000005087;ENSMUSG00000005413;ENSMUSG00000006818;ENSMUSG00000008318;ENSMUSG00000015437;ENSMUSG00000017652;ENSMUSG00000017737;ENSMUSG00000017969;ENSMUSG00000018983;ENSMUSG00000019850;ENSMUSG00000019979;ENSMUSG00000020372;ENSMUSG00000020733;ENSMUSG00000021486;ENSMUSG00000021948;…
GO:0050777	negative regulation of immune response	124	57	14.39	3.3e-06	8.61609	ENSMUSG00000000693;ENSMUSG00000001123;ENSMUSG00000001444;ENSMUSG00000002603;ENSMUSG00000003882;ENSMUSG00000004266;ENSMUSG00000004296;ENSMUSG00000005413;ENSMUSG00000005465;ENSMUSG00000015316;ENSMUSG00000016529;ENSMUSG00000017631;ENSMUSG00000017830;ENSMUSG00000018899;ENSMUSG00000019850;ENSMUSG00000019987;ENSMUSG00000020227;ENSMUSG00000020399;ENSMUSG00000022126;ENSMUSG00000022657;ENSMUSG00000022876;…
GO:0008360	regulation of cell shape	130	34	15.09	3.5e-06	4.76298	ENSMUSG00000000982;ENSMUSG00000001249;ENSMUSG00000003283;ENSMUSG00000006219;ENSMUSG00000015745;ENSMUSG00000020611;ENSMUSG00000020733;ENSMUSG00000021451;ENSMUSG00000024621;ENSMUSG00000025132;ENSMUSG00000025746;ENSMUSG00000026532;ENSMUSG00000026830;ENSMUSG00000028064;ENSMUSG00000028583;ENSMUSG00000028874;ENSMUSG00000029528;ENSMUSG00000030707;ENSMUSG00000031385;ENSMUSG00000032812;ENSMUSG00000033066;…
GO:0045429	positive regulation of nitric oxide bios...	44	17	5.11	3.7e-06	15.2029	ENSMUSG00000000290;ENSMUSG00000006818;ENSMUSG00000016206;ENSMUSG00000024397;ENSMUSG00000024401;ENSMUSG00000025746;ENSMUSG00000027398;ENSMUSG00000027832;ENSMUSG00000027995;ENSMUSG00000030149;ENSMUSG00000037405;ENSMUSG00000047123;ENSMUSG00000051498;ENSMUSG00000055148;ENSMUSG00000055170;ENSMUSG00000059456;ENSMUSG00000076441
GO:0045591	positive regulation of regulatory T cell...	11	8	1.28	3.9e-06	8.63552	ENSMUSG00000001123;ENSMUSG00000002603;ENSMUSG00000016206;ENSMUSG00000031304;ENSMUSG00000038037;ENSMUSG00000039521;ENSMUSG00000050357;ENSMUSG00000055170
GO:0032733	positive regulation of interleukin-10 pr...	29	16	3.37	4e-06	11.1952	ENSMUSG00000001123;ENSMUSG00000004296;ENSMUSG00000015396;ENSMUSG00000016496;ENSMUSG00000026012;ENSMUSG00000027718;ENSMUSG00000027995;ENSMUSG00000030793;ENSMUSG00000031101;ENSMUSG00000031132;ENSMUSG00000039942;ENSMUSG00000045322;ENSMUSG00000053175;ENSMUSG00000055994;ENSMUSG00000058715;ENSMUSG00000071552
GO:0050829	defense response to Gram-negative bacter...	46	20	5.34	4e-06	12.9351	ENSMUSG00000004296;ENSMUSG00000020125;ENSMUSG00000021880;ENSMUSG00000022575;ENSMUSG00000023274;ENSMUSG00000023990;ENSMUSG00000026177;ENSMUSG00000029371;ENSMUSG00000030793;ENSMUSG00000038304;ENSMUSG00000038357;ENSMUSG00000040314;ENSMUSG00000041754;ENSMUSG00000042265;ENSMUSG00000042333;ENSMUSG00000045322;ENSMUSG00000054072;ENSMUSG00000069516;ENSMUSG00000069874;ENSMUSG00000071203
GO:0045672	positive regulation of osteoclast differ...	24	12	2.79	4.1e-06	7.56945	ENSMUSG00000000982;ENSMUSG00000004296;ENSMUSG00000021250;ENSMUSG00000022015;ENSMUSG00000024401;ENSMUSG00000024621;ENSMUSG00000025804;ENSMUSG00000027562;ENSMUSG00000027670;ENSMUSG00000035042;ENSMUSG00000047415;ENSMUSG00000055170
GO:0048247	lymphocyte chemotaxis	40	25	4.64	4.1e-06	11.7	ENSMUSG00000000982;ENSMUSG00000005824;ENSMUSG00000009185;ENSMUSG00000018920;ENSMUSG00000018927;ENSMUSG00000018930;ENSMUSG00000019122;ENSMUSG00000020573;ENSMUSG00000023078;ENSMUSG00000025473;ENSMUSG00000029417;ENSMUSG00000031778;ENSMUSG00000031779;ENSMUSG00000032754;ENSMUSG00000034855;ENSMUSG00000035042;ENSMUSG00000035352;ENSMUSG00000035373;ENSMUSG00000035385;ENSMUSG00000037944;ENSMUSG00000039519;…
GO:0045577	regulation of B cell differentiation	30	18	3.48	4.2e-06	6.95213	ENSMUSG00000000957;ENSMUSG00000004266;ENSMUSG00000018168;ENSMUSG00000018654;ENSMUSG00000020644;ENSMUSG00000021457;ENSMUSG00000022488;ENSMUSG00000026288;ENSMUSG00000026395;ENSMUSG00000027718;ENSMUSG00000030336;ENSMUSG00000031304;ENSMUSG00000031548;ENSMUSG00000036526;ENSMUSG00000038151;ENSMUSG00000042817;ENSMUSG00000045322;ENSMUSG00000058099
GO:1900017	positive regulation of cytokine producti...	14	9	1.63	4.3e-06	6.6716	ENSMUSG00000002897;ENSMUSG00000024670;ENSMUSG00000032508;ENSMUSG00000034786;ENSMUSG00000047123;ENSMUSG00000051498;ENSMUSG00000053338;ENSMUSG00000055994;ENSMUSG00000105504
GO:0038083	peptidyl-tyrosine autophosphorylation	52	18	6.04	5.2e-06	7.03183	ENSMUSG00000000409;ENSMUSG00000003283;ENSMUSG00000014453;ENSMUSG00000020395;ENSMUSG00000021457;ENSMUSG00000022372;ENSMUSG00000026117;ENSMUSG00000027636;ENSMUSG00000027646;ENSMUSG00000028874;ENSMUSG00000029217;ENSMUSG00000031264;ENSMUSG00000032312;ENSMUSG00000042228;ENSMUSG00000042351;ENSMUSG00000053158;ENSMUSG00000059456;ENSMUSG00000059923
GO:0007169	transmembrane receptor protein tyrosine ...	479	77	55.6	6.8e-06	6.28548	ENSMUSG00000000182;ENSMUSG00000000409;ENSMUSG00000000817;ENSMUSG00000002603;ENSMUSG00000002699;ENSMUSG00000003283;ENSMUSG00000004040;ENSMUSG00000005640;ENSMUSG00000006930;ENSMUSG00000014453;ENSMUSG00000015950;ENSMUSG00000016528;ENSMUSG00000017737;ENSMUSG00000020340;ENSMUSG00000020395;ENSMUSG00000020733;ENSMUSG00000020806;ENSMUSG00000021190;ENSMUSG00000021457;ENSMUSG00000021591;ENSMUSG00000021948;…
GO:0097028	dendritic cell differentiation	33	21	3.83	7.8e-06	6.30574	ENSMUSG00000002111;ENSMUSG00000002603;ENSMUSG00000002983;ENSMUSG00000009292;ENSMUSG00000015452;ENSMUSG00000016206;ENSMUSG00000023367;ENSMUSG00000023992;ENSMUSG00000026630;ENSMUSG00000029810;ENSMUSG00000031132;ENSMUSG00000031162;ENSMUSG00000034266;ENSMUSG00000035186;ENSMUSG00000035678;ENSMUSG00000037944;ENSMUSG00000039699;ENSMUSG00000042228;ENSMUSG00000042817;ENSMUSG00000057729;ENSMUSG00000058818
GO:0050765	negative regulation of phagocytosis	18	10	2.09	7.8e-06	7.4604	ENSMUSG00000002603;ENSMUSG00000004665;ENSMUSG00000020372;ENSMUSG00000026656;ENSMUSG00000027995;ENSMUSG00000030474;ENSMUSG00000032312;ENSMUSG00000034652;ENSMUSG00000047798;ENSMUSG00000057729
GO:0042119	neutrophil activation	23	18	2.67	7.9e-06	13.5194	ENSMUSG00000000290;ENSMUSG00000017631;ENSMUSG00000021457;ENSMUSG00000021948;ENSMUSG00000024300;ENSMUSG00000026068;ENSMUSG00000026180;ENSMUSG00000029371;ENSMUSG00000030579;ENSMUSG00000030786;ENSMUSG00000034652;ENSMUSG00000035042;ENSMUSG00000039217;ENSMUSG00000039232;ENSMUSG00000052212;ENSMUSG00000056529;ENSMUSG00000058715;ENSMUSG00000059089
GO:0002891	positive regulation of immunoglobulin me...	38	18	4.41	7.9e-06	7.49428	ENSMUSG00000001444;ENSMUSG00000002603;ENSMUSG00000015947;ENSMUSG00000017652;ENSMUSG00000024164;ENSMUSG00000024401;ENSMUSG00000024402;ENSMUSG00000026012;ENSMUSG00000026395;ENSMUSG00000030895;ENSMUSG00000031264;ENSMUSG00000034028;ENSMUSG00000040663;ENSMUSG00000055170;ENSMUSG00000055994;ENSMUSG00000058715;ENSMUSG00000059498;ENSMUSG00000062300
GO:0002827	positive regulation of T-helper 1 type i...	16	10	1.86	8.1e-06	10.4856	ENSMUSG00000000791;ENSMUSG00000004296;ENSMUSG00000005465;ENSMUSG00000018899;ENSMUSG00000026177;ENSMUSG00000037447;ENSMUSG00000037944;ENSMUSG00000039377;ENSMUSG00000049093;ENSMUSG00000073421
GO:2000406	positive regulation of T cell migration	26	14	3.02	9.6e-06	6.19324	ENSMUSG00000001123;ENSMUSG00000005824;ENSMUSG00000023078;ENSMUSG00000024397;ENSMUSG00000025473;ENSMUSG00000027009;ENSMUSG00000030793;ENSMUSG00000034855;ENSMUSG00000035042;ENSMUSG00000037944;ENSMUSG00000042333;ENSMUSG00000052085;ENSMUSG00000052593;ENSMUSG00000061353
GO:0034122	negative regulation of toll-like recepto...	28	15	3.25	1e-05	6.6716	ENSMUSG00000019850;ENSMUSG00000020227;ENSMUSG00000022126;ENSMUSG00000025017;ENSMUSG00000028885;ENSMUSG00000030921;ENSMUSG00000034652;ENSMUSG00000042228;ENSMUSG00000045322;ENSMUSG00000047798;ENSMUSG00000051498;ENSMUSG00000052688;ENSMUSG00000055994;ENSMUSG00000056130;ENSMUSG00000060216
GO:0050852	T cell receptor signaling pathway	81	35	9.4	1.1e-05	8.45931	ENSMUSG00000000409;ENSMUSG00000002699;ENSMUSG00000004266;ENSMUSG00000017697;ENSMUSG00000020395;ENSMUSG00000024539;ENSMUSG00000025314;ENSMUSG00000026012;ENSMUSG00000026117;ENSMUSG00000026395;ENSMUSG00000027843;ENSMUSG00000028191;ENSMUSG00000028525;ENSMUSG00000030365;ENSMUSG00000030744;ENSMUSG00000030775;ENSMUSG00000032011;ENSMUSG00000032093;ENSMUSG00000032688;ENSMUSG00000034028;ENSMUSG00000034330;…
GO:0035456	response to interferon-beta	44	32	5.11	1.4e-05	7.87109	ENSMUSG00000018899;ENSMUSG00000022126;ENSMUSG00000022971;ENSMUSG00000024349;ENSMUSG00000025492;ENSMUSG00000026104;ENSMUSG00000028268;ENSMUSG00000028270;ENSMUSG00000032369;ENSMUSG00000034459;ENSMUSG00000037860;ENSMUSG00000039997;ENSMUSG00000040264;ENSMUSG00000042349;ENSMUSG00000043263;ENSMUSG00000046718;ENSMUSG00000046879;ENSMUSG00000048852;ENSMUSG00000054072;ENSMUSG00000054203;ENSMUSG00000060591;…
GO:0032720	negative regulation of tumor necrosis fa...	46	18	5.34	1.4e-05	6.57476	ENSMUSG00000015316;ENSMUSG00000016529;ENSMUSG00000019850;ENSMUSG00000020227;ENSMUSG00000020399;ENSMUSG00000027843;ENSMUSG00000029816;ENSMUSG00000030921;ENSMUSG00000039521;ENSMUSG00000039942;ENSMUSG00000042677;ENSMUSG00000042817;ENSMUSG00000049871;ENSMUSG00000050350;ENSMUSG00000051498;ENSMUSG00000053175;ENSMUSG00000055994;ENSMUSG00000060216
GO:0060558	regulation of calcidiol 1-monooxygenase ...	7	6	0.81	1.5e-05	33.7915	ENSMUSG00000006724;ENSMUSG00000022479;ENSMUSG00000024401;ENSMUSG00000027398;ENSMUSG00000029275;ENSMUSG00000055170
GO:0043313	regulation of neutrophil degranulation	7	6	0.81	1.5e-05	10.5421	ENSMUSG00000000290;ENSMUSG00000017631;ENSMUSG00000021457;ENSMUSG00000030786;ENSMUSG00000052212;ENSMUSG00000056529
GO:0002885	positive regulation of hypersensitivity	7	6	0.81	1.5e-05	10.4874	ENSMUSG00000015947;ENSMUSG00000024164;ENSMUSG00000031264;ENSMUSG00000037944;ENSMUSG00000058715;ENSMUSG00000059498
GO:0002583	regulation of antigen processing and pre...	7	6	0.81	1.5e-05	8.40326	ENSMUSG00000023992;ENSMUSG00000024334;ENSMUSG00000024339;ENSMUSG00000030793;ENSMUSG00000038213;ENSMUSG00000041538
GO:0007159	leukocyte cell-cell adhesion	300	138	34.82	1.6e-05	9.49861	ENSMUSG00000000290;ENSMUSG00000000409;ENSMUSG00000000555;ENSMUSG00000000693;ENSMUSG00000000791;ENSMUSG00000001123;ENSMUSG00000001281;ENSMUSG00000001444;ENSMUSG00000002603;ENSMUSG00000003882;ENSMUSG00000004266;ENSMUSG00000004296;ENSMUSG00000004709;ENSMUSG00000005087;ENSMUSG00000005824;ENSMUSG00000006574;ENSMUSG00000013707;ENSMUSG00000015316;ENSMUSG00000015396;ENSMUSG00000015452;ENSMUSG00000016206;…
GO:0001782	B cell homeostasis	37	18	4.29	1.8e-05	7.00992	ENSMUSG00000003873;ENSMUSG00000005087;ENSMUSG00000010142;ENSMUSG00000017697;ENSMUSG00000019850;ENSMUSG00000022488;ENSMUSG00000024610;ENSMUSG00000027381;ENSMUSG00000028191;ENSMUSG00000031497;ENSMUSG00000033307;ENSMUSG00000039521;ENSMUSG00000039936;ENSMUSG00000042228;ENSMUSG00000057789;ENSMUSG00000058818;ENSMUSG00000068105;ENSMUSG00000102037
GO:0050870	positive regulation of T cell activation	160	81	18.57	1.9e-05	9.30773	ENSMUSG00000000409;ENSMUSG00000000791;ENSMUSG00000001123;ENSMUSG00000002603;ENSMUSG00000003882;ENSMUSG00000004296;ENSMUSG00000004709;ENSMUSG00000005824;ENSMUSG00000006574;ENSMUSG00000015316;ENSMUSG00000015396;ENSMUSG00000015452;ENSMUSG00000016206;ENSMUSG00000016496;ENSMUSG00000016498;ENSMUSG00000017697;ENSMUSG00000018654;ENSMUSG00000018899;ENSMUSG00000019982;ENSMUSG00000020399;ENSMUSG00000021457;…
GO:0045954	positive regulation of natural killer ce...	26	15	3.02	2e-05	9.17008	ENSMUSG00000004296;ENSMUSG00000005696;ENSMUSG00000015314;ENSMUSG00000016206;ENSMUSG00000026068;ENSMUSG00000027347;ENSMUSG00000027718;ENSMUSG00000030124;ENSMUSG00000030149;ENSMUSG00000032021;ENSMUSG00000032076;ENSMUSG00000034028;ENSMUSG00000034116;ENSMUSG00000062300;ENSMUSG00000102418
GO:0043306	positive regulation of mast cell degranu...	16	9	1.86	2e-05	6.72744	ENSMUSG00000000562;ENSMUSG00000004626;ENSMUSG00000018500;ENSMUSG00000021457;ENSMUSG00000026797;ENSMUSG00000028874;ENSMUSG00000030748;ENSMUSG00000050732;ENSMUSG00000058715
GO:0045579	positive regulation of B cell differenti...	16	9	1.86	2e-05	6.72744	ENSMUSG00000000957;ENSMUSG00000018654;ENSMUSG00000021457;ENSMUSG00000022488;ENSMUSG00000026288;ENSMUSG00000027718;ENSMUSG00000030336;ENSMUSG00000031304;ENSMUSG00000038151
GO:0032930	positive regulation of superoxide anion ...	16	9	1.86	2e-05	14.3567	ENSMUSG00000000290;ENSMUSG00000002603;ENSMUSG00000006519;ENSMUSG00000021948;ENSMUSG00000029380;ENSMUSG00000030786;ENSMUSG00000039217;ENSMUSG00000052212;ENSMUSG00000052270
GO:0042098	T cell proliferation	182	92	21.13	2e-05	8.99904	ENSMUSG00000000290;ENSMUSG00000000791;ENSMUSG00000001123;ENSMUSG00000002603;ENSMUSG00000003206;ENSMUSG00000003873;ENSMUSG00000004266;ENSMUSG00000004296;ENSMUSG00000004709;ENSMUSG00000005087;ENSMUSG00000006574;ENSMUSG00000015316;ENSMUSG00000015452;ENSMUSG00000016206;ENSMUSG00000016496;ENSMUSG00000016498;ENSMUSG00000017009;ENSMUSG00000018899;ENSMUSG00000019987;ENSMUSG00000020143;ENSMUSG00000020399;…
GO:0002323	natural killer cell activation involved ...	13	10	1.51	2.1e-05	11.4324	ENSMUSG00000001123;ENSMUSG00000004296;ENSMUSG00000004709;ENSMUSG00000030413;ENSMUSG00000030707;ENSMUSG00000032202;ENSMUSG00000039232;ENSMUSG00000042244;ENSMUSG00000057948;ENSMUSG00000079563
GO:0002830	positive regulation of type 2 immune res...	14	10	1.63	2.1e-05	5.26846	ENSMUSG00000020641;ENSMUSG00000024610;ENSMUSG00000024810;ENSMUSG00000025746;ENSMUSG00000030748;ENSMUSG00000031551;ENSMUSG00000032691;ENSMUSG00000039217;ENSMUSG00000040663;ENSMUSG00000055994
GO:0032823	regulation of natural killer cell differ...	16	8	1.86	2.1e-05	14.0083	ENSMUSG00000001123;ENSMUSG00000018899;ENSMUSG00000027347;ENSMUSG00000027718;ENSMUSG00000030413;ENSMUSG00000038151;ENSMUSG00000042244;ENSMUSG00000079563
GO:0042590	antigen processing and presentation of e...	5	5	0.58	2.1e-05	13.0325	ENSMUSG00000015947;ENSMUSG00000024308;ENSMUSG00000058715;ENSMUSG00000059498;ENSMUSG00000061232
GO:0002428	antigen processing and presentation of p...	5	5	0.58	2.1e-05	6.30574	ENSMUSG00000016206;ENSMUSG00000024339;ENSMUSG00000060550;ENSMUSG00000060802;ENSMUSG00000067212
GO:0002291	T cell activation via T cell receptor co...	5	5	0.58	2.1e-05	9.68949	ENSMUSG00000020399;ENSMUSG00000026786;ENSMUSG00000030830;ENSMUSG00000037405;ENSMUSG00000050335
GO:0050859	negative regulation of B cell receptor s...	5	5	0.58	2.1e-05	11.2926	ENSMUSG00000004266;ENSMUSG00000024696;ENSMUSG00000034652;ENSMUSG00000038910;ENSMUSG00000048031
GO:0002906	negative regulation of mature B cell apo...	5	5	0.58	2.1e-05	7.54193	ENSMUSG00000005087;ENSMUSG00000017697;ENSMUSG00000024610;ENSMUSG00000028191;ENSMUSG00000033307
GO:0007166	cell surface receptor signaling pathway	1872	363	217.29	2.2e-05	6.98208	ENSMUSG00000000182;ENSMUSG00000000244;ENSMUSG00000000290;ENSMUSG00000000409;ENSMUSG00000000532;ENSMUSG00000000555;ENSMUSG00000000562;ENSMUSG00000000693;ENSMUSG00000000782;ENSMUSG00000000817;ENSMUSG00000000957;ENSMUSG00000000982;ENSMUSG00000001123;ENSMUSG00000001131;ENSMUSG00000001281;ENSMUSG00000001763;ENSMUSG00000002033;ENSMUSG00000002603;ENSMUSG00000002699;ENSMUSG00000002985;ENSMUSG00000003283;…
GO:2000107	negative regulation of leukocyte apoptot...	48	25	5.57	2.3e-05	7.17681	ENSMUSG00000005087;ENSMUSG00000014361;ENSMUSG00000017697;ENSMUSG00000022831;ENSMUSG00000024610;ENSMUSG00000026180;ENSMUSG00000026656;ENSMUSG00000026778;ENSMUSG00000028191;ENSMUSG00000029075;ENSMUSG00000029723;ENSMUSG00000030336;ENSMUSG00000031551;ENSMUSG00000033307;ENSMUSG00000035042;ENSMUSG00000037944;ENSMUSG00000039217;ENSMUSG00000042474;ENSMUSG00000052085;ENSMUSG00000055994;ENSMUSG00000058715;…
GO:0050731	positive regulation of peptidyl-tyrosine...	151	44	17.53	2.3e-05	6.50417	ENSMUSG00000000409;ENSMUSG00000000555;ENSMUSG00000002603;ENSMUSG00000004296;ENSMUSG00000005087;ENSMUSG00000015133;ENSMUSG00000015950;ENSMUSG00000017652;ENSMUSG00000021451;ENSMUSG00000021457;ENSMUSG00000022831;ENSMUSG00000022906;ENSMUSG00000023274;ENSMUSG00000023992;ENSMUSG00000024610;ENSMUSG00000024621;ENSMUSG00000025746;ENSMUSG00000027293;ENSMUSG00000027540;ENSMUSG00000027646;ENSMUSG00000027718;…
GO:0001771	immunological synapse formation	13	8	1.51	2.4e-05	6.65427	ENSMUSG00000020143;ENSMUSG00000020399;ENSMUSG00000024670;ENSMUSG00000030365;ENSMUSG00000037202;ENSMUSG00000037944;ENSMUSG00000050335;ENSMUSG00000052085
GO:0045060	negative thymic T cell selection	13	8	1.51	2.4e-05	11.7657	ENSMUSG00000020143;ENSMUSG00000024610;ENSMUSG00000026012;ENSMUSG00000026117;ENSMUSG00000026395;ENSMUSG00000032093;ENSMUSG00000037944;ENSMUSG00000051457
GO:0033089	positive regulation of T cell differenti...	13	8	1.51	2.4e-05	9.82084	ENSMUSG00000003882;ENSMUSG00000017697;ENSMUSG00000025473;ENSMUSG00000027347;ENSMUSG00000027398;ENSMUSG00000031304;ENSMUSG00000033730;ENSMUSG00000039521
GO:0006935	chemotaxis	437	134	50.73	2.4e-05	8.99779	ENSMUSG00000000290;ENSMUSG00000000627;ENSMUSG00000000982;ENSMUSG00000001123;ENSMUSG00000002603;ENSMUSG00000002897;ENSMUSG00000003814;ENSMUSG00000005824;ENSMUSG00000009185;ENSMUSG00000009292;ENSMUSG00000015316;ENSMUSG00000015452;ENSMUSG00000018819;ENSMUSG00000018920;ENSMUSG00000018927;ENSMUSG00000018930;ENSMUSG00000019122;ENSMUSG00000019194;ENSMUSG00000020143;ENSMUSG00000020573;ENSMUSG00000021262;…
GO:0032722	positive regulation of chemokine product...	51	27	5.92	2.5e-05	9.99544	ENSMUSG00000001123;ENSMUSG00000011008;ENSMUSG00000015452;ENSMUSG00000018500;ENSMUSG00000020399;ENSMUSG00000024401;ENSMUSG00000024610;ENSMUSG00000024621;ENSMUSG00000024810;ENSMUSG00000025746;ENSMUSG00000027398;ENSMUSG00000027399;ENSMUSG00000027995;ENSMUSG00000030748;ENSMUSG00000030793;ENSMUSG00000032508;ENSMUSG00000033307;ENSMUSG00000035042;ENSMUSG00000038147;ENSMUSG00000039217;ENSMUSG00000044583;…
GO:0006953	acute-phase response	33	18	3.83	2.6e-05	27.4548	ENSMUSG00000004040;ENSMUSG00000021091;ENSMUSG00000021922;ENSMUSG00000022015;ENSMUSG00000024401;ENSMUSG00000025746;ENSMUSG00000026321;ENSMUSG00000026981;ENSMUSG00000027398;ENSMUSG00000027399;ENSMUSG00000031722;ENSMUSG00000032369;ENSMUSG00000035042;ENSMUSG00000040017;ENSMUSG00000040026;ENSMUSG00000057465;ENSMUSG00000074115;ENSMUSG00000079227
GO:0042127	regulation of cell proliferation	1350	252	156.7	2.7e-05	6.64571	ENSMUSG00000000244;ENSMUSG00000000409;ENSMUSG00000000562;ENSMUSG00000000782;ENSMUSG00000000791;ENSMUSG00000000817;ENSMUSG00000001123;ENSMUSG00000001131;ENSMUSG00000001249;ENSMUSG00000002603;ENSMUSG00000002985;ENSMUSG00000003283;ENSMUSG00000003814;ENSMUSG00000003873;ENSMUSG00000004040;ENSMUSG00000004266;ENSMUSG00000004296;ENSMUSG00000004665;ENSMUSG00000004709;ENSMUSG00000005087;ENSMUSG00000005413;…
GO:1901741	positive regulation of myoblast fusion	17	9	1.97	3.8e-05	6.6732	ENSMUSG00000005824;ENSMUSG00000009185;ENSMUSG00000027544;ENSMUSG00000029417;ENSMUSG00000030748;ENSMUSG00000036006;ENSMUSG00000038508;ENSMUSG00000040747;ENSMUSG00000061353
GO:0043547	positive regulation of GTPase activity	196	38	22.75	3.9e-05	8.59058	ENSMUSG00000000982;ENSMUSG00000009185;ENSMUSG00000014782;ENSMUSG00000017652;ENSMUSG00000018927;ENSMUSG00000018930;ENSMUSG00000019122;ENSMUSG00000020372;ENSMUSG00000021451;ENSMUSG00000021886;ENSMUSG00000022436;ENSMUSG00000023078;ENSMUSG00000024381;ENSMUSG00000026358;ENSMUSG00000026475;ENSMUSG00000027347;ENSMUSG00000030844;ENSMUSG00000031709;ENSMUSG00000031778;ENSMUSG00000031779;ENSMUSG00000032011;…
GO:0002698	negative regulation of immune effector p...	108	41	12.54	5.1e-05	9.08411	ENSMUSG00000000693;ENSMUSG00000001123;ENSMUSG00000001444;ENSMUSG00000002603;ENSMUSG00000003882;ENSMUSG00000004266;ENSMUSG00000005413;ENSMUSG00000015316;ENSMUSG00000016529;ENSMUSG00000017631;ENSMUSG00000017830;ENSMUSG00000018899;ENSMUSG00000019850;ENSMUSG00000019987;ENSMUSG00000020227;ENSMUSG00000020399;ENSMUSG00000022657;ENSMUSG00000023224;ENSMUSG00000024339;ENSMUSG00000024401;ENSMUSG00000024810;…
GO:0045620	negative regulation of lymphocyte differ...	40	18	4.64	5.4e-05	7.40951	ENSMUSG00000000693;ENSMUSG00000001444;ENSMUSG00000005087;ENSMUSG00000018899;ENSMUSG00000020644;ENSMUSG00000024539;ENSMUSG00000024610;ENSMUSG00000026011;ENSMUSG00000030413;ENSMUSG00000030748;ENSMUSG00000031548;ENSMUSG00000036931;ENSMUSG00000039377;ENSMUSG00000039521;ENSMUSG00000042244;ENSMUSG00000042817;ENSMUSG00000044303;ENSMUSG00000079563
GO:0002639	positive regulation of immunoglobulin pr...	41	18	4.76	5.4e-05	7.65748	ENSMUSG00000001444;ENSMUSG00000002603;ENSMUSG00000017652;ENSMUSG00000024353;ENSMUSG00000024810;ENSMUSG00000025746;ENSMUSG00000026012;ENSMUSG00000026395;ENSMUSG00000029075;ENSMUSG00000030748;ENSMUSG00000030798;ENSMUSG00000030895;ENSMUSG00000031101;ENSMUSG00000036427;ENSMUSG00000040663;ENSMUSG00000045322;ENSMUSG00000055170;ENSMUSG00000067212
GO:0044406	adhesion of symbiont to host	14	8	1.63	5.5e-05	9.60825	ENSMUSG00000028268;ENSMUSG00000028270;ENSMUSG00000029298;ENSMUSG00000037405;ENSMUSG00000040253;ENSMUSG00000040264;ENSMUSG00000062300;ENSMUSG00000104713
GO:0019885	antigen processing and presentation of e...	8	6	0.93	5.5e-05	3.81158	ENSMUSG00000024308;ENSMUSG00000024339;ENSMUSG00000037321;ENSMUSG00000060802;ENSMUSG00000061232;ENSMUSG00000073411
GO:0002532	production of molecular mediator involve...	55	28	6.38	5.7e-05	7.53943	ENSMUSG00000000562;ENSMUSG00000002897;ENSMUSG00000020826;ENSMUSG00000021457;ENSMUSG00000022534;ENSMUSG00000022657;ENSMUSG00000024670;ENSMUSG00000026073;ENSMUSG00000030748;ENSMUSG00000031264;ENSMUSG00000031551;ENSMUSG00000031596;ENSMUSG00000032508;ENSMUSG00000034652;ENSMUSG00000034786;ENSMUSG00000042228;ENSMUSG00000042677;ENSMUSG00000047123;ENSMUSG00000049871;ENSMUSG00000050732;ENSMUSG00000051498;…
GO:0045059	positive thymic T cell selection	11	7	1.28	6.1e-05	16.2516	ENSMUSG00000020143;ENSMUSG00000024539;ENSMUSG00000024610;ENSMUSG00000026117;ENSMUSG00000026395;ENSMUSG00000032094;ENSMUSG00000037649
GO:0002281	macrophage activation involved in immune...	11	7	1.28	6.1e-05	5.755	ENSMUSG00000020399;ENSMUSG00000021457;ENSMUSG00000024810;ENSMUSG00000030579;ENSMUSG00000035673;ENSMUSG00000047123;ENSMUSG00000052336
GO:0043011	myeloid dendritic cell differentiation	18	9	2.09	6.8e-05	18.727	ENSMUSG00000002111;ENSMUSG00000002603;ENSMUSG00000002983;ENSMUSG00000026630;ENSMUSG00000034266;ENSMUSG00000035186;ENSMUSG00000035678;ENSMUSG00000039699;ENSMUSG00000058818
GO:0006919	activation of cysteine-type endopeptidas...	65	21	7.54	7.8e-05	6.20426	ENSMUSG00000000409;ENSMUSG00000000817;ENSMUSG00000003873;ENSMUSG00000019979;ENSMUSG00000020372;ENSMUSG00000022346;ENSMUSG00000024401;ENSMUSG00000024521;ENSMUSG00000026104;ENSMUSG00000027381;ENSMUSG00000028191;ENSMUSG00000030793;ENSMUSG00000032691;ENSMUSG00000036986;ENSMUSG00000039193;ENSMUSG00000044303;ENSMUSG00000050395;ENSMUSG00000056054;ENSMUSG00000056071;ENSMUSG00000057789;ENSMUSG00000070390
GO:0050778	positive regulation of immune response	445	205	51.65	8.7e-05	7.65234	ENSMUSG00000000290;ENSMUSG00000000409;ENSMUSG00000000562;ENSMUSG00000000791;ENSMUSG00000001123;ENSMUSG00000001128;ENSMUSG00000001444;ENSMUSG00000002603;ENSMUSG00000002699;ENSMUSG00000003379;ENSMUSG00000003873;ENSMUSG00000004266;ENSMUSG00000004296;ENSMUSG00000004626;ENSMUSG00000005087;ENSMUSG00000005465;ENSMUSG00000005696;ENSMUSG00000006519;ENSMUSG00000014453;ENSMUSG00000015314;ENSMUSG00000015947;…
GO:0002237	response to molecule of bacterial origin	251	114	29.14	8.9e-05	6.99164	ENSMUSG00000001123;ENSMUSG00000002603;ENSMUSG00000004296;ENSMUSG00000006724;ENSMUSG00000008318;ENSMUSG00000016206;ENSMUSG00000016528;ENSMUSG00000016529;ENSMUSG00000017002;ENSMUSG00000017631;ENSMUSG00000017652;ENSMUSG00000018341;ENSMUSG00000018920;ENSMUSG00000019850;ENSMUSG00000020125;ENSMUSG00000020227;ENSMUSG00000020399;ENSMUSG00000020400;ENSMUSG00000020826;ENSMUSG00000021025;ENSMUSG00000021423;…
GO:0032609	interferon-gamma production	104	66	12.07	9.8e-05	8.9019	ENSMUSG00000000791;ENSMUSG00000001123;ENSMUSG00000004296;ENSMUSG00000004709;ENSMUSG00000005465;ENSMUSG00000015314;ENSMUSG00000015316;ENSMUSG00000016206;ENSMUSG00000016496;ENSMUSG00000016498;ENSMUSG00000016529;ENSMUSG00000018341;ENSMUSG00000020395;ENSMUSG00000020399;ENSMUSG00000022221;ENSMUSG00000022378;ENSMUSG00000022657;ENSMUSG00000022952;ENSMUSG00000024401;ENSMUSG00000024402;ENSMUSG00000024810;…
GO:0090026	positive regulation of monocyte chemotax...	15	8	1.74	9.8e-05	26.3721	ENSMUSG00000023913;ENSMUSG00000024397;ENSMUSG00000025804;ENSMUSG00000034855;ENSMUSG00000035042;ENSMUSG00000035385;ENSMUSG00000052270;ENSMUSG00000061353
GO:0007157	heterophilic cell-cell adhesion via plas...	45	15	5.22	0.0001	5.90277	ENSMUSG00000000555;ENSMUSG00000001123;ENSMUSG00000006411;ENSMUSG00000024670;ENSMUSG00000026582;ENSMUSG00000027009;ENSMUSG00000027962;ENSMUSG00000030830;ENSMUSG00000032021;ENSMUSG00000032076;ENSMUSG00000034028;ENSMUSG00000048534;ENSMUSG00000053559;ENSMUSG00000062300;ENSMUSG00000071552
GO:0001773	myeloid dendritic cell activation	30	19	3.48	0.00011	9.68949	ENSMUSG00000000244;ENSMUSG00000002111;ENSMUSG00000002603;ENSMUSG00000002983;ENSMUSG00000004709;ENSMUSG00000015316;ENSMUSG00000016529;ENSMUSG00000020143;ENSMUSG00000020399;ENSMUSG00000026630;ENSMUSG00000030149;ENSMUSG00000030793;ENSMUSG00000030798;ENSMUSG00000034266;ENSMUSG00000035186;ENSMUSG00000035678;ENSMUSG00000039699;ENSMUSG00000058818;ENSMUSG00000066684
GO:0048305	immunoglobulin secretion	22	14	2.55	0.00011	7.73474	ENSMUSG00000008496;ENSMUSG00000017652;ENSMUSG00000024401;ENSMUSG00000024810;ENSMUSG00000025746;ENSMUSG00000026942;ENSMUSG00000029075;ENSMUSG00000030336;ENSMUSG00000031132;ENSMUSG00000031497;ENSMUSG00000033467;ENSMUSG00000036427;ENSMUSG00000051998;ENSMUSG00000067212
GO:0045076	regulation of interleukin-2 biosynthetic...	17	11	1.97	0.00011	9.29869	ENSMUSG00000026012;ENSMUSG00000026778;ENSMUSG00000026928;ENSMUSG00000027398;ENSMUSG00000027399;ENSMUSG00000030124;ENSMUSG00000030365;ENSMUSG00000032093;ENSMUSG00000036526;ENSMUSG00000039521;ENSMUSG00000044786
GO:0002467	germinal center formation	16	10	1.86	0.00011	7.29349	ENSMUSG00000017697;ENSMUSG00000019850;ENSMUSG00000025225;ENSMUSG00000031497;ENSMUSG00000037649;ENSMUSG00000043008;ENSMUSG00000052593;ENSMUSG00000053175;ENSMUSG00000057948;ENSMUSG00000068105
GO:0072672	neutrophil extravasation	13	9	1.51	0.00011	8.67638	ENSMUSG00000025473;ENSMUSG00000027399;ENSMUSG00000036006;ENSMUSG00000039942;ENSMUSG00000041754;ENSMUSG00000042265;ENSMUSG00000048534;ENSMUSG00000052212;ENSMUSG00000057729
GO:2001198	regulation of dendritic cell differentia...	6	5	0.7	0.00011	6.28983	ENSMUSG00000015452;ENSMUSG00000016206;ENSMUSG00000023367;ENSMUSG00000029810;ENSMUSG00000031132
GO:0030885	regulation of myeloid dendritic cell act...	6	5	0.7	0.00011	8.19917	ENSMUSG00000000244;ENSMUSG00000016529;ENSMUSG00000020399;ENSMUSG00000030149;ENSMUSG00000030798
GO:0002430	complement receptor mediated signaling p...	6	5	0.7	0.00011	13.8341	ENSMUSG00000035148;ENSMUSG00000040552;ENSMUSG00000045551;ENSMUSG00000049130;ENSMUSG00000052270
GO:0072526	pyridine-containing compound catabolic p...	6	5	0.7	0.00011	9.48425	ENSMUSG00000015950;ENSMUSG00000022436;ENSMUSG00000026480;ENSMUSG00000030651;ENSMUSG00000030674
GO:0050705	regulation of interleukin-1 alpha secret...	6	5	0.7	0.00011	6.04238	ENSMUSG00000025888;ENSMUSG00000026073;ENSMUSG00000029468;ENSMUSG00000031934;ENSMUSG00000039942
GO:0032661	regulation of interleukin-18 production	6	5	0.7	0.00011	12.9571	ENSMUSG00000024401;ENSMUSG00000027995;ENSMUSG00000038147;ENSMUSG00000045322;ENSMUSG00000055994
GO:0002925	positive regulation of humoral immune re...	6	5	0.7	0.00011	7.19194	ENSMUSG00000024401;ENSMUSG00000024402;ENSMUSG00000026395;ENSMUSG00000030895;ENSMUSG00000055994
GO:0043507	positive regulation of JUN kinase activi...	68	19	7.89	0.00011	5.99755	ENSMUSG00000015452;ENSMUSG00000021457;ENSMUSG00000022015;ENSMUSG00000024013;ENSMUSG00000024401;ENSMUSG00000026321;ENSMUSG00000026942;ENSMUSG00000026981;ENSMUSG00000027398;ENSMUSG00000027540;ENSMUSG00000030744;ENSMUSG00000030774;ENSMUSG00000031132;ENSMUSG00000037944;ENSMUSG00000042724;ENSMUSG00000045322;ENSMUSG00000051498;ENSMUSG00000059456;ENSMUSG00000061288
GO:0019835	cytolysis	28	12	3.25	0.00012	8.97785	ENSMUSG00000015437;ENSMUSG00000022575;ENSMUSG00000023132;ENSMUSG00000026365;ENSMUSG00000029468;ENSMUSG00000030413;ENSMUSG00000037202;ENSMUSG00000039899;ENSMUSG00000042244;ENSMUSG00000057789;ENSMUSG00000069516;ENSMUSG00000079186
GO:0050850	positive regulation of calcium-mediated ...	36	13	4.18	0.00012	15.3767	ENSMUSG00000000562;ENSMUSG00000006930;ENSMUSG00000017697;ENSMUSG00000018930;ENSMUSG00000021457;ENSMUSG00000023274;ENSMUSG00000023992;ENSMUSG00000026117;ENSMUSG00000029470;ENSMUSG00000030775;ENSMUSG00000030830;ENSMUSG00000032093;ENSMUSG00000053977
GO:0006958	complement activation, classical pathway	19	9	2.21	0.00012	11.2276	ENSMUSG00000023224;ENSMUSG00000024164;ENSMUSG00000036887;ENSMUSG00000036896;ENSMUSG00000036905;ENSMUSG00000038527;ENSMUSG00000055172;ENSMUSG00000079343;ENSMUSG00000098470
GO:0042346	positive regulation of NF-kappaB import ...	19	9	2.21	0.00012	6.84672	ENSMUSG00000005824;ENSMUSG00000024401;ENSMUSG00000026070;ENSMUSG00000026778;ENSMUSG00000027398;ENSMUSG00000027995;ENSMUSG00000039217;ENSMUSG00000044583;ENSMUSG00000045322
GO:0061844	antimicrobial humoral immune response me...	23	10	2.67	0.00012	16.4381	ENSMUSG00000020125;ENSMUSG00000021880;ENSMUSG00000029371;ENSMUSG00000030413;ENSMUSG00000035385;ENSMUSG00000038357;ENSMUSG00000042244;ENSMUSG00000055994;ENSMUSG00000056071;ENSMUSG00000057666
GO:0002262	myeloid cell homeostasis	154	45	17.88	0.00012	4.30678	ENSMUSG00000000532;ENSMUSG00000002111;ENSMUSG00000003812;ENSMUSG00000003873;ENSMUSG00000004040;ENSMUSG00000005087;ENSMUSG00000005413;ENSMUSG00000014361;ENSMUSG00000016526;ENSMUSG00000018654;ENSMUSG00000020644;ENSMUSG00000022488;ENSMUSG00000022831;ENSMUSG00000023926;ENSMUSG00000024539;ENSMUSG00000025746;ENSMUSG00000026104;ENSMUSG00000026180;ENSMUSG00000026288;ENSMUSG00000026656;ENSMUSG00000027381;…
GO:0008630	intrinsic apoptotic signaling pathway in...	103	27	11.96	0.00012	6.11229	ENSMUSG00000003541;ENSMUSG00000003873;ENSMUSG00000005087;ENSMUSG00000005413;ENSMUSG00000006818;ENSMUSG00000022346;ENSMUSG00000024401;ENSMUSG00000024521;ENSMUSG00000024610;ENSMUSG00000025647;ENSMUSG00000027381;ENSMUSG00000028599;ENSMUSG00000030744;ENSMUSG00000030793;ENSMUSG00000032369;ENSMUSG00000033307;ENSMUSG00000036986;ENSMUSG00000038612;ENSMUSG00000042349;ENSMUSG00000053175;ENSMUSG00000057789;…
GO:0032743	positive regulation of interleukin-2 pro...	30	14	3.48	0.00013	6.32026	ENSMUSG00000015396;ENSMUSG00000022952;ENSMUSG00000026012;ENSMUSG00000026778;ENSMUSG00000026942;ENSMUSG00000027398;ENSMUSG00000027399;ENSMUSG00000028525;ENSMUSG00000030744;ENSMUSG00000031101;ENSMUSG00000032093;ENSMUSG00000032688;ENSMUSG00000036526;ENSMUSG00000050357
GO:0045078	positive regulation of interferon-gamma ...	12	7	1.39	0.00013	11.2397	ENSMUSG00000027718;ENSMUSG00000030336;ENSMUSG00000040522;ENSMUSG00000044583;ENSMUSG00000044701;ENSMUSG00000045322;ENSMUSG00000068105
GO:1990001	inhibition of cysteine-type endopeptidas...	12	7	1.39	0.00013	5.16783	ENSMUSG00000017716;ENSMUSG00000032000;ENSMUSG00000039193;ENSMUSG00000042474;ENSMUSG00000071203;ENSMUSG00000078942;ENSMUSG00000078945
GO:0032691	negative regulation of interleukin-1 bet...	12	7	1.39	0.00013	6.28091	ENSMUSG00000019850;ENSMUSG00000022534;ENSMUSG00000032691;ENSMUSG00000036986;ENSMUSG00000042677;ENSMUSG00000049871;ENSMUSG00000060216
GO:0045766	positive regulation of angiogenesis	130	29	15.09	0.00013	7.94235	ENSMUSG00000000290;ENSMUSG00000000555;ENSMUSG00000005413;ENSMUSG00000015340;ENSMUSG00000017737;ENSMUSG00000017969;ENSMUSG00000022952;ENSMUSG00000024087;ENSMUSG00000024164;ENSMUSG00000026180;ENSMUSG00000027398;ENSMUSG00000027399;ENSMUSG00000029528;ENSMUSG00000031778;ENSMUSG00000032359;ENSMUSG00000033470;ENSMUSG00000035042;ENSMUSG00000038357;ENSMUSG00000040552;ENSMUSG00000042677;ENSMUSG00000046207;…
GO:0043903	regulation of symbiosis, encompassing mu...	181	56	21.01	0.00013	6.01411	ENSMUSG00000001249;ENSMUSG00000002985;ENSMUSG00000004296;ENSMUSG00000009350;ENSMUSG00000009585;ENSMUSG00000016529;ENSMUSG00000017002;ENSMUSG00000018293;ENSMUSG00000018930;ENSMUSG00000019810;ENSMUSG00000019987;ENSMUSG00000020125;ENSMUSG00000020641;ENSMUSG00000023274;ENSMUSG00000024401;ENSMUSG00000024402;ENSMUSG00000024610;ENSMUSG00000024691;ENSMUSG00000025491;ENSMUSG00000025492;ENSMUSG00000026104;…
GO:0048147	negative regulation of fibroblast prolif...	32	12	3.71	0.00014	4.4926	ENSMUSG00000003873;ENSMUSG00000006818;ENSMUSG00000017737;ENSMUSG00000022346;ENSMUSG00000024402;ENSMUSG00000024521;ENSMUSG00000024661;ENSMUSG00000031548;ENSMUSG00000034652;ENSMUSG00000049871;ENSMUSG00000055170;ENSMUSG00000063268
GO:0035455	response to interferon-alpha	20	12	2.32	0.00015	4.178	ENSMUSG00000022346;ENSMUSG00000022971;ENSMUSG00000025492;ENSMUSG00000031574;ENSMUSG00000032369;ENSMUSG00000034459;ENSMUSG00000045932;ENSMUSG00000046718;ENSMUSG00000060591;ENSMUSG00000073489;ENSMUSG00000074896;ENSMUSG00000078922
GO:0070234	positive regulation of T cell apoptotic ...	15	8	1.74	0.00015	12.3482	ENSMUSG00000016496;ENSMUSG00000021486;ENSMUSG00000025473;ENSMUSG00000026285;ENSMUSG00000027322;ENSMUSG00000031551;ENSMUSG00000035042;ENSMUSG00000036931
GO:0010893	positive regulation of steroid biosynthe...	22	8	2.55	0.00015	19.227	ENSMUSG00000018500;ENSMUSG00000024030;ENSMUSG00000024401;ENSMUSG00000027398;ENSMUSG00000027399;ENSMUSG00000031574;ENSMUSG00000036856;ENSMUSG00000055170
GO:0031622	positive regulation of fever generation	9	6	1.04	0.00015	43.3247	ENSMUSG00000022015;ENSMUSG00000024401;ENSMUSG00000026321;ENSMUSG00000027398;ENSMUSG00000035042;ENSMUSG00000079227
GO:0045779	negative regulation of bone resorption	9	6	1.04	0.00015	6.48159	ENSMUSG00000025746;ENSMUSG00000026288;ENSMUSG00000029084;ENSMUSG00000029468;ENSMUSG00000032020;ENSMUSG00000032312
GO:0019882	antigen processing and presentation	81	53	9.4	0.00015	9.06221	ENSMUSG00000002983;ENSMUSG00000003814;ENSMUSG00000015947;ENSMUSG00000016206;ENSMUSG00000016283;ENSMUSG00000019832;ENSMUSG00000022216;ENSMUSG00000023992;ENSMUSG00000024308;ENSMUSG00000024334;ENSMUSG00000024338;ENSMUSG00000024339;ENSMUSG00000024610;ENSMUSG00000026177;ENSMUSG00000026656;ENSMUSG00000030793;ENSMUSG00000031165;ENSMUSG00000032202;ENSMUSG00000035929;ENSMUSG00000036469;ENSMUSG00000036594;…
GO:0050710	negative regulation of cytokine secretio...	51	21	5.92	0.00017	7.38368	ENSMUSG00000001123;ENSMUSG00000015316;ENSMUSG00000016529;ENSMUSG00000020077;ENSMUSG00000024401;ENSMUSG00000025746;ENSMUSG00000026073;ENSMUSG00000027843;ENSMUSG00000028965;ENSMUSG00000029075;ENSMUSG00000029994;ENSMUSG00000031778;ENSMUSG00000032691;ENSMUSG00000036986;ENSMUSG00000038147;ENSMUSG00000039521;ENSMUSG00000039942;ENSMUSG00000040522;ENSMUSG00000042677;ENSMUSG00000051498;ENSMUSG00000052397
GO:0010759	positive regulation of macrophage chemot...	16	8	1.86	0.00018	13.8242	ENSMUSG00000015316;ENSMUSG00000025314;ENSMUSG00000031778;ENSMUSG00000035042;ENSMUSG00000035385;ENSMUSG00000037944;ENSMUSG00000040552;ENSMUSG00000049130
GO:0002579	positive regulation of antigen processin...	9	8	1.04	0.00018	14.4722	ENSMUSG00000023992;ENSMUSG00000024339;ENSMUSG00000024610;ENSMUSG00000026177;ENSMUSG00000030793;ENSMUSG00000037944;ENSMUSG00000055994;ENSMUSG00000073421
GO:0034135	regulation of toll-like receptor 2 signa...	9	6	1.04	0.00018	11.1191	ENSMUSG00000006519;ENSMUSG00000022126;ENSMUSG00000042228;ENSMUSG00000044827;ENSMUSG00000051498;ENSMUSG00000055994
GO:0002374	cytokine secretion involved in immune re...	18	7	2.09	0.00018	34.5866	ENSMUSG00000016529;ENSMUSG00000024401;ENSMUSG00000027995;ENSMUSG00000041754;ENSMUSG00000042265;ENSMUSG00000042333;ENSMUSG00000055994
GO:0019221	cytokine-mediated signaling pathway	269	92	31.22	0.00018	7.88004	ENSMUSG00000000982;ENSMUSG00000004040;ENSMUSG00000004266;ENSMUSG00000009185;ENSMUSG00000012889;ENSMUSG00000013483;ENSMUSG00000018899;ENSMUSG00000018927;ENSMUSG00000018930;ENSMUSG00000019122;ENSMUSG00000019987;ENSMUSG00000020227;ENSMUSG00000021025;ENSMUSG00000021457;ENSMUSG00000022015;ENSMUSG00000022552;ENSMUSG00000022906;ENSMUSG00000022971;ENSMUSG00000023078;ENSMUSG00000023274;ENSMUSG00000023992;…
GO:0006508	proteolysis	1272	189	147.65	0.00023	5.39697	ENSMUSG00000000278;ENSMUSG00000000409;ENSMUSG00000000817;ENSMUSG00000000957;ENSMUSG00000000983;ENSMUSG00000001131;ENSMUSG00000001249;ENSMUSG00000001444;ENSMUSG00000001773;ENSMUSG00000002204;ENSMUSG00000002603;ENSMUSG00000002985;ENSMUSG00000003644;ENSMUSG00000003873;ENSMUSG00000004040;ENSMUSG00000005054;ENSMUSG00000005087;ENSMUSG00000005800;ENSMUSG00000006179;ENSMUSG00000006418;ENSMUSG00000006522;…
GO:2000484	positive regulation of interleukin-8 sec...	13	7	1.51	0.00025	13.5677	ENSMUSG00000004709;ENSMUSG00000026835;ENSMUSG00000027863;ENSMUSG00000027995;ENSMUSG00000030793;ENSMUSG00000044827;ENSMUSG00000051439
GO:0042110	T cell activation	408	184	47.36	0.00027	8.67261	ENSMUSG00000000290;ENSMUSG00000000409;ENSMUSG00000000693;ENSMUSG00000000782;ENSMUSG00000000791;ENSMUSG00000001123;ENSMUSG00000001444;ENSMUSG00000002603;ENSMUSG00000002983;ENSMUSG00000003206;ENSMUSG00000003873;ENSMUSG00000003882;ENSMUSG00000004040;ENSMUSG00000004266;ENSMUSG00000004296;ENSMUSG00000004707;ENSMUSG00000004709;ENSMUSG00000005087;ENSMUSG00000005824;ENSMUSG00000006574;ENSMUSG00000013707;…
GO:0006898	receptor-mediated endocytosis	185	35	21.47	0.00029	5.71329	ENSMUSG00000000290;ENSMUSG00000002985;ENSMUSG00000015947;ENSMUSG00000018920;ENSMUSG00000020476;ENSMUSG00000020886;ENSMUSG00000021457;ENSMUSG00000024858;ENSMUSG00000025044;ENSMUSG00000025492;ENSMUSG00000026180;ENSMUSG00000026582;ENSMUSG00000026656;ENSMUSG00000027009;ENSMUSG00000028478;ENSMUSG00000028656;ENSMUSG00000030720;ENSMUSG00000030854;ENSMUSG00000034330;ENSMUSG00000034652;ENSMUSG00000034708;…
GO:0032703	negative regulation of interleukin-2 pro...	21	9	2.44	0.0003	6.47792	ENSMUSG00000001444;ENSMUSG00000019850;ENSMUSG00000020399;ENSMUSG00000030124;ENSMUSG00000039521;ENSMUSG00000044206;ENSMUSG00000044786;ENSMUSG00000052397;ENSMUSG00000055994
GO:0042104	positive regulation of activated T cell ...	21	9	2.44	0.0003	12.1069	ENSMUSG00000000791;ENSMUSG00000004296;ENSMUSG00000015316;ENSMUSG00000015452;ENSMUSG00000022901;ENSMUSG00000030744;ENSMUSG00000030793;ENSMUSG00000035678;ENSMUSG00000039217
GO:0050860	negative regulation of T cell receptor s...	17	8	1.97	0.0003	8.34343	ENSMUSG00000004266;ENSMUSG00000024539;ENSMUSG00000025314;ENSMUSG00000027843;ENSMUSG00000032011;ENSMUSG00000042345;ENSMUSG00000050335;ENSMUSG00000052397
GO:0050868	negative regulation of T cell activation	95	41	11.03	0.00031	8.7074	ENSMUSG00000000693;ENSMUSG00000001123;ENSMUSG00000001444;ENSMUSG00000002603;ENSMUSG00000004266;ENSMUSG00000005087;ENSMUSG00000013707;ENSMUSG00000016206;ENSMUSG00000016496;ENSMUSG00000016498;ENSMUSG00000017009;ENSMUSG00000018899;ENSMUSG00000019987;ENSMUSG00000020399;ENSMUSG00000024539;ENSMUSG00000024610;ENSMUSG00000026011;ENSMUSG00000027843;ENSMUSG00000029816;ENSMUSG00000030124;ENSMUSG00000030748;…
GO:0048246	macrophage chemotaxis	34	18	3.95	0.00033	11.9232	ENSMUSG00000000982;ENSMUSG00000015316;ENSMUSG00000025314;ENSMUSG00000026271;ENSMUSG00000029254;ENSMUSG00000031778;ENSMUSG00000033307;ENSMUSG00000035042;ENSMUSG00000035352;ENSMUSG00000035385;ENSMUSG00000037944;ENSMUSG00000040552;ENSMUSG00000049130;ENSMUSG00000050335;ENSMUSG00000052336;ENSMUSG00000053318;ENSMUSG00000059456;ENSMUSG00000074129
GO:0032481	positive regulation of type I interferon...	48	17	5.57	0.00033	6.59303	ENSMUSG00000017830;ENSMUSG00000018899;ENSMUSG00000021457;ENSMUSG00000024349;ENSMUSG00000025498;ENSMUSG00000026104;ENSMUSG00000027843;ENSMUSG00000027995;ENSMUSG00000032508;ENSMUSG00000034330;ENSMUSG00000040522;ENSMUSG00000042817;ENSMUSG00000044583;ENSMUSG00000045322;ENSMUSG00000047123;ENSMUSG00000049723;ENSMUSG00000051439
GO:0071639	positive regulation of monocyte chemotac...	10	6	1.16	0.00034	20.8661	ENSMUSG00000011008;ENSMUSG00000015452;ENSMUSG00000027398;ENSMUSG00000027399;ENSMUSG00000038147;ENSMUSG00000055994
GO:0032308	positive regulation of prostaglandin sec...	10	6	1.16	0.00034	8.80392	ENSMUSG00000022015;ENSMUSG00000026321;ENSMUSG00000027398;ENSMUSG00000027399;ENSMUSG00000029468;ENSMUSG00000033307
GO:0032725	positive regulation of granulocyte macro...	10	6	1.16	0.00034	11.9083	ENSMUSG00000004296;ENSMUSG00000021457;ENSMUSG00000027347;ENSMUSG00000027398;ENSMUSG00000039217;ENSMUSG00000045322
GO:0002756	MyD88-independent toll-like receptor sig...	10	6	1.16	0.00034	9.27003	ENSMUSG00000025498;ENSMUSG00000044162;ENSMUSG00000047123;ENSMUSG00000047798;ENSMUSG00000051498;ENSMUSG00000056130
GO:0045576	mast cell activation	57	33	6.62	0.00034	9.05491	ENSMUSG00000000562;ENSMUSG00000002699;ENSMUSG00000004626;ENSMUSG00000005413;ENSMUSG00000015355;ENSMUSG00000018500;ENSMUSG00000021457;ENSMUSG00000026797;ENSMUSG00000027347;ENSMUSG00000028191;ENSMUSG00000028874;ENSMUSG00000029204;ENSMUSG00000030742;ENSMUSG00000030748;ENSMUSG00000031264;ENSMUSG00000032369;ENSMUSG00000033220;ENSMUSG00000034028;ENSMUSG00000034652;ENSMUSG00000038147;ENSMUSG00000040528;…
GO:0050688	regulation of defense response to virus	69	24	8.01	0.00035	8.45329	ENSMUSG00000000244;ENSMUSG00000000791;ENSMUSG00000004296;ENSMUSG00000009585;ENSMUSG00000017830;ENSMUSG00000022906;ENSMUSG00000024349;ENSMUSG00000026104;ENSMUSG00000027398;ENSMUSG00000027843;ENSMUSG00000030793;ENSMUSG00000030798;ENSMUSG00000035042;ENSMUSG00000036986;ENSMUSG00000037860;ENSMUSG00000042677;ENSMUSG00000044701;ENSMUSG00000049093;ENSMUSG00000049502;ENSMUSG00000049723;ENSMUSG00000051457;…
GO:0002675	positive regulation of acute inflammator...	24	17	2.79	0.00035	10.0322	ENSMUSG00000015947;ENSMUSG00000020573;ENSMUSG00000022015;ENSMUSG00000024164;ENSMUSG00000024401;ENSMUSG00000025473;ENSMUSG00000025746;ENSMUSG00000026321;ENSMUSG00000027398;ENSMUSG00000031264;ENSMUSG00000033307;ENSMUSG00000035042;ENSMUSG00000037944;ENSMUSG00000058715;ENSMUSG00000059498;ENSMUSG00000060063;ENSMUSG00000079227
GO:0002381	immunoglobulin production involved in im...	51	17	5.92	0.00035	7.65234	ENSMUSG00000001444;ENSMUSG00000002603;ENSMUSG00000005465;ENSMUSG00000008496;ENSMUSG00000017652;ENSMUSG00000026012;ENSMUSG00000026395;ENSMUSG00000031132;ENSMUSG00000031264;ENSMUSG00000033467;ENSMUSG00000034266;ENSMUSG00000039521;ENSMUSG00000040663;ENSMUSG00000040899;ENSMUSG00000055170;ENSMUSG00000055994;ENSMUSG00000073421
GO:0060337	type I interferon signaling pathway	25	10	2.9	0.00036	3.80736	ENSMUSG00000022971;ENSMUSG00000024539;ENSMUSG00000025492;ENSMUSG00000025498;ENSMUSG00000026104;ENSMUSG00000027514;ENSMUSG00000032508;ENSMUSG00000040033;ENSMUSG00000049723;ENSMUSG00000074151
GO:0032494	response to peptidoglycan	12	8	1.39	0.00036	9.30171	ENSMUSG00000020227;ENSMUSG00000023992;ENSMUSG00000026928;ENSMUSG00000027995;ENSMUSG00000029771;ENSMUSG00000032508;ENSMUSG00000049130;ENSMUSG00000055994
GO:0002726	positive regulation of T cell cytokine p...	13	8	1.51	0.00036	3.67959	ENSMUSG00000020641;ENSMUSG00000025746;ENSMUSG00000026942;ENSMUSG00000031101;ENSMUSG00000032688;ENSMUSG00000032691;ENSMUSG00000037447;ENSMUSG00000060802
GO:0070233	negative regulation of T cell apoptotic ...	20	8	2.32	0.00036	7.35937	ENSMUSG00000017697;ENSMUSG00000026778;ENSMUSG00000029075;ENSMUSG00000029723;ENSMUSG00000030336;ENSMUSG00000031551;ENSMUSG00000035042;ENSMUSG00000052085
GO:0035744	T-helper 1 cell cytokine production	7	5	0.81	0.00036	5.91168	ENSMUSG00000004296;ENSMUSG00000015316;ENSMUSG00000026068;ENSMUSG00000037447;ENSMUSG00000039217
GO:0002361	CD4-positive, CD25-positive, alpha-beta ...	7	5	0.81	0.00036	10.9653	ENSMUSG00000002603;ENSMUSG00000031304;ENSMUSG00000036587;ENSMUSG00000039521;ENSMUSG00000055170
GO:0045416	positive regulation of interleukin-8 bio...	7	5	0.81	0.00036	6.86167	ENSMUSG00000020125;ENSMUSG00000024401;ENSMUSG00000028191;ENSMUSG00000040522;ENSMUSG00000044583
GO:0032815	negative regulation of natural killer ce...	7	5	0.81	0.00036	12.4202	ENSMUSG00000001123;ENSMUSG00000020399;ENSMUSG00000030413;ENSMUSG00000042244;ENSMUSG00000079563
GO:0050861	positive regulation of B cell receptor s...	7	5	0.81	0.00036	3.70747	ENSMUSG00000029254;ENSMUSG00000031875;ENSMUSG00000042228;ENSMUSG00000052889;ENSMUSG00000058099
GO:0002860	positive regulation of natural killer ce...	7	5	0.81	0.00036	4.62689	ENSMUSG00000004296;ENSMUSG00000030149;ENSMUSG00000032021;ENSMUSG00000034028;ENSMUSG00000062300
GO:0002576	platelet degranulation	7	5	0.81	0.00036	6.72744	ENSMUSG00000020120;ENSMUSG00000021457;ENSMUSG00000026797;ENSMUSG00000042228;ENSMUSG00000058715
GO:0060335	positive regulation of interferon-gamma-...	7	5	0.81	0.00036	7.07334	ENSMUSG00000022906;ENSMUSG00000030895;ENSMUSG00000046879;ENSMUSG00000069874;ENSMUSG00000074151
GO:0038094	Fc-gamma receptor signaling pathway	7	5	0.81	0.00036	23.7368	ENSMUSG00000020437;ENSMUSG00000026656;ENSMUSG00000030142;ENSMUSG00000030144;ENSMUSG00000058715
GO:0051603	proteolysis involved in cellular protein...	574	50	66.63	0.00038	3.8417	ENSMUSG00000000278;ENSMUSG00000001444;ENSMUSG00000006418;ENSMUSG00000009092;ENSMUSG00000016256;ENSMUSG00000017760;ENSMUSG00000019850;ENSMUSG00000020372;ENSMUSG00000021190;ENSMUSG00000021200;ENSMUSG00000022216;ENSMUSG00000022552;ENSMUSG00000022769;ENSMUSG00000023132;ENSMUSG00000024338;ENSMUSG00000024810;ENSMUSG00000024910;ENSMUSG00000027078;ENSMUSG00000028048;ENSMUSG00000028680;ENSMUSG00000028793;…
GO:0006909	phagocytosis	161	68	18.69	0.00039	11.6433	ENSMUSG00000000290;ENSMUSG00000002603;ENSMUSG00000003283;ENSMUSG00000003814;ENSMUSG00000004665;ENSMUSG00000006519;ENSMUSG00000014361;ENSMUSG00000015316;ENSMUSG00000015452;ENSMUSG00000015947;ENSMUSG00000017631;ENSMUSG00000020125;ENSMUSG00000020143;ENSMUSG00000020372;ENSMUSG00000020437;ENSMUSG00000021457;ENSMUSG00000022436;ENSMUSG00000022488;ENSMUSG00000023992;ENSMUSG00000024164;ENSMUSG00000024174;…
GO:0050869	negative regulation of B cell activation	32	18	3.71	0.00044	6.31406	ENSMUSG00000010142;ENSMUSG00000016529;ENSMUSG00000019850;ENSMUSG00000020644;ENSMUSG00000022876;ENSMUSG00000026011;ENSMUSG00000026288;ENSMUSG00000026656;ENSMUSG00000031264;ENSMUSG00000031548;ENSMUSG00000034652;ENSMUSG00000038151;ENSMUSG00000039521;ENSMUSG00000040247;ENSMUSG00000042228;ENSMUSG00000042817;ENSMUSG00000044303;ENSMUSG00000052013
GO:2000249	regulation of actin cytoskeleton reorgan...	33	12	3.83	0.00045	3.67755	ENSMUSG00000002603;ENSMUSG00000003283;ENSMUSG00000006304;ENSMUSG00000009292;ENSMUSG00000024621;ENSMUSG00000025132;ENSMUSG00000026341;ENSMUSG00000029254;ENSMUSG00000030220;ENSMUSG00000053158;ENSMUSG00000059456;ENSMUSG00000060791
GO:0050862	positive regulation of T cell receptor s...	14	7	1.63	0.00046	4.58216	ENSMUSG00000017697;ENSMUSG00000030744;ENSMUSG00000030775;ENSMUSG00000034028;ENSMUSG00000037944;ENSMUSG00000054342;ENSMUSG00000062300
GO:0042981	regulation of apoptotic process	1300	227	150.9	0.00048	5.80895	ENSMUSG00000000409;ENSMUSG00000000555;ENSMUSG00000000782;ENSMUSG00000000817;ENSMUSG00000000982;ENSMUSG00000001131;ENSMUSG00000001249;ENSMUSG00000001773;ENSMUSG00000002033;ENSMUSG00000002603;ENSMUSG00000002985;ENSMUSG00000003283;ENSMUSG00000003541;ENSMUSG00000003644;ENSMUSG00000003873;ENSMUSG00000004040;ENSMUSG00000004296;ENSMUSG00000005087;ENSMUSG00000005413;ENSMUSG00000006818;ENSMUSG00000008318;…
GO:0070527	platelet aggregation	55	18	6.38	0.00049	6.26819	ENSMUSG00000000244;ENSMUSG00000004266;ENSMUSG00000007041;ENSMUSG00000020120;ENSMUSG00000020573;ENSMUSG00000021457;ENSMUSG00000021948;ENSMUSG00000024965;ENSMUSG00000026778;ENSMUSG00000026797;ENSMUSG00000027737;ENSMUSG00000028583;ENSMUSG00000029580;ENSMUSG00000031162;ENSMUSG00000032020;ENSMUSG00000034902;ENSMUSG00000036894;ENSMUSG00000042228
GO:0042100	B cell proliferation	75	40	8.71	0.00061	7.59713	ENSMUSG00000003379;ENSMUSG00000003873;ENSMUSG00000003882;ENSMUSG00000010142;ENSMUSG00000016529;ENSMUSG00000017652;ENSMUSG00000017697;ENSMUSG00000018168;ENSMUSG00000021624;ENSMUSG00000021948;ENSMUSG00000022488;ENSMUSG00000024353;ENSMUSG00000024610;ENSMUSG00000026011;ENSMUSG00000026288;ENSMUSG00000026395;ENSMUSG00000026656;ENSMUSG00000027544;ENSMUSG00000027718;ENSMUSG00000027985;ENSMUSG00000029075;…
GO:0033033	negative regulation of myeloid cell apop...	16	9	1.86	0.00066	20.4692	ENSMUSG00000026180;ENSMUSG00000026656;ENSMUSG00000029915;ENSMUSG00000033307;ENSMUSG00000035042;ENSMUSG00000039217;ENSMUSG00000055994;ENSMUSG00000058715;ENSMUSG00000079227
GO:0035457	cellular response to interferon-alpha	11	6	1.28	0.00067	3.3704	ENSMUSG00000022346;ENSMUSG00000031574;ENSMUSG00000034459;ENSMUSG00000045932;ENSMUSG00000073489;ENSMUSG00000074896
GO:0045086	positive regulation of interleukin-2 bio...	11	6	1.28	0.00067	20.1889	ENSMUSG00000026012;ENSMUSG00000026778;ENSMUSG00000027398;ENSMUSG00000027399;ENSMUSG00000032093;ENSMUSG00000036526
GO:0043374	CD8-positive, alpha-beta T cell differen...	11	6	1.28	0.00067	13.0238	ENSMUSG00000018899;ENSMUSG00000022488;ENSMUSG00000028362;ENSMUSG00000032446;ENSMUSG00000050350;ENSMUSG00000055170
GO:0007162	negative regulation of cell adhesion	223	63	25.88	0.00068	7.90475	ENSMUSG00000000693;ENSMUSG00000000957;ENSMUSG00000001123;ENSMUSG00000001444;ENSMUSG00000002603;ENSMUSG00000004266;ENSMUSG00000005087;ENSMUSG00000013707;ENSMUSG00000015452;ENSMUSG00000016206;ENSMUSG00000016496;ENSMUSG00000016498;ENSMUSG00000016529;ENSMUSG00000017009;ENSMUSG00000018899;ENSMUSG00000019850;ENSMUSG00000019987;ENSMUSG00000020399;ENSMUSG00000021451;ENSMUSG00000021948;ENSMUSG00000024087;…
GO:0045088	regulation of innate immune response	228	96	26.47	0.0007	7.13264	ENSMUSG00000001123;ENSMUSG00000004296;ENSMUSG00000005696;ENSMUSG00000006519;ENSMUSG00000015314;ENSMUSG00000016206;ENSMUSG00000016528;ENSMUSG00000017830;ENSMUSG00000018899;ENSMUSG00000019850;ENSMUSG00000019987;ENSMUSG00000020227;ENSMUSG00000020399;ENSMUSG00000020400;ENSMUSG00000020641;ENSMUSG00000021025;ENSMUSG00000021624;ENSMUSG00000022126;ENSMUSG00000022657;ENSMUSG00000022901;ENSMUSG00000022906;…
GO:0002768	immune response-regulating cell surface ...	146	77	16.95	0.00072	8.04774	ENSMUSG00000000409;ENSMUSG00000002699;ENSMUSG00000003379;ENSMUSG00000003873;ENSMUSG00000004266;ENSMUSG00000014453;ENSMUSG00000016206;ENSMUSG00000017652;ENSMUSG00000017697;ENSMUSG00000020395;ENSMUSG00000020437;ENSMUSG00000021457;ENSMUSG00000022488;ENSMUSG00000022659;ENSMUSG00000024539;ENSMUSG00000024696;ENSMUSG00000025314;ENSMUSG00000026011;ENSMUSG00000026012;ENSMUSG00000026117;ENSMUSG00000026395;…
GO:0009615	response to virus	222	91	25.77	0.00074	6.90994	ENSMUSG00000000244;ENSMUSG00000000386;ENSMUSG00000000791;ENSMUSG00000001123;ENSMUSG00000004296;ENSMUSG00000008683;ENSMUSG00000009585;ENSMUSG00000017652;ENSMUSG00000017830;ENSMUSG00000018899;ENSMUSG00000020227;ENSMUSG00000020641;ENSMUSG00000020941;ENSMUSG00000022901;ENSMUSG00000022906;ENSMUSG00000022965;ENSMUSG00000022969;ENSMUSG00000022971;ENSMUSG00000024349;ENSMUSG00000024401;ENSMUSG00000024810;…
GO:0043029	T cell homeostasis	42	14	4.88	0.00078	5.22997	ENSMUSG00000002603;ENSMUSG00000003873;ENSMUSG00000003882;ENSMUSG00000022221;ENSMUSG00000022488;ENSMUSG00000024521;ENSMUSG00000027381;ENSMUSG00000028460;ENSMUSG00000028495;ENSMUSG00000029075;ENSMUSG00000029468;ENSMUSG00000029723;ENSMUSG00000030707;ENSMUSG00000073008
GO:0001912	positive regulation of leukocyte mediate...	45	28	5.22	0.00078	6.97904	ENSMUSG00000004296;ENSMUSG00000005696;ENSMUSG00000015314;ENSMUSG00000016206;ENSMUSG00000019987;ENSMUSG00000022378;ENSMUSG00000024339;ENSMUSG00000026068;ENSMUSG00000026395;ENSMUSG00000027347;ENSMUSG00000027718;ENSMUSG00000029254;ENSMUSG00000029380;ENSMUSG00000029468;ENSMUSG00000030124;ENSMUSG00000030149;ENSMUSG00000032021;ENSMUSG00000032076;ENSMUSG00000034028;ENSMUSG00000034116;ENSMUSG00000035385;…
GO:0002495	antigen processing and presentation of p...	18	15	2.09	0.0008	14.5054	ENSMUSG00000023992;ENSMUSG00000024334;ENSMUSG00000024610;ENSMUSG00000026656;ENSMUSG00000030793;ENSMUSG00000036469;ENSMUSG00000036594;ENSMUSG00000036908;ENSMUSG00000037548;ENSMUSG00000037649;ENSMUSG00000041538;ENSMUSG00000058715;ENSMUSG00000060586;ENSMUSG00000073421;ENSMUSG00000079547
GO:0010818	T cell chemotaxis	17	10	1.97	0.00081	12.9457	ENSMUSG00000005824;ENSMUSG00000018920;ENSMUSG00000020573;ENSMUSG00000023078;ENSMUSG00000029417;ENSMUSG00000034855;ENSMUSG00000035042;ENSMUSG00000037944;ENSMUSG00000050232;ENSMUSG00000052593
GO:0002690	positive regulation of leukocyte chemota...	78	35	9.05	0.00081	13.8341	ENSMUSG00000003814;ENSMUSG00000005824;ENSMUSG00000015316;ENSMUSG00000018930;ENSMUSG00000022488;ENSMUSG00000023078;ENSMUSG00000023913;ENSMUSG00000024397;ENSMUSG00000024610;ENSMUSG00000025314;ENSMUSG00000025804;ENSMUSG00000026180;ENSMUSG00000026581;ENSMUSG00000027398;ENSMUSG00000029371;ENSMUSG00000029380;ENSMUSG00000029417;ENSMUSG00000031443;ENSMUSG00000031778;ENSMUSG00000033220;ENSMUSG00000034786;…
GO:0002335	mature B cell differentiation	23	9	2.67	0.00082	7.54193	ENSMUSG00000008496;ENSMUSG00000017697;ENSMUSG00000019850;ENSMUSG00000032436;ENSMUSG00000032688;ENSMUSG00000034330;ENSMUSG00000038910;ENSMUSG00000053175;ENSMUSG00000059456
GO:0051187	cofactor catabolic process	17	8	1.97	0.00082	9.7799	ENSMUSG00000001999;ENSMUSG00000003484;ENSMUSG00000005413;ENSMUSG00000015950;ENSMUSG00000022436;ENSMUSG00000026480;ENSMUSG00000030651;ENSMUSG00000040466
GO:0001866	NK T cell proliferation	5	4	0.58	0.00082	6.67971	ENSMUSG00000004296;ENSMUSG00000031103;ENSMUSG00000039217;ENSMUSG00000052142
GO:0001878	response to yeast	5	4	0.58	0.00082	16.3472	ENSMUSG00000009350;ENSMUSG00000015950;ENSMUSG00000020125;ENSMUSG00000027832
GO:0001810	regulation of type I hypersensitivity	5	4	0.58	0.00082	12.5133	ENSMUSG00000026656;ENSMUSG00000031264;ENSMUSG00000058715;ENSMUSG00000059498
GO:2001181	positive regulation of interleukin-10 se...	5	4	0.58	0.00082	8.05715	ENSMUSG00000001123;ENSMUSG00000016496;ENSMUSG00000030793;ENSMUSG00000039942
GO:0045354	regulation of interferon-alpha biosynthe...	5	4	0.58	0.00082	6.0389	ENSMUSG00000026946;ENSMUSG00000040522;ENSMUSG00000044583;ENSMUSG00000045322
GO:0032687	negative regulation of interferon-alpha ...	5	4	0.58	0.00082	6.61651	ENSMUSG00000020399;ENSMUSG00000026946;ENSMUSG00000049871;ENSMUSG00000079363
GO:0009111	vitamin catabolic process	5	4	0.58	0.00082	9.7799	ENSMUSG00000000182;ENSMUSG00000003484;ENSMUSG00000006724;ENSMUSG00000022436
GO:0002580	regulation of antigen processing and pre...	5	4	0.58	0.00082	13.1232	ENSMUSG00000023992;ENSMUSG00000024334;ENSMUSG00000030793;ENSMUSG00000041538
GO:0060058	positive regulation of apoptotic process...	5	4	0.58	0.00082	4.30827	ENSMUSG00000003873;ENSMUSG00000022479;ENSMUSG00000036986;ENSMUSG00000044303
GO:0002677	negative regulation of chronic inflammat...	5	4	0.58	0.00082	8.72161	ENSMUSG00000016529;ENSMUSG00000019850;ENSMUSG00000039521;ENSMUSG00000052336
GO:0002678	positive regulation of chronic inflammat...	5	4	0.58	0.00082	11.7496	ENSMUSG00000018500;ENSMUSG00000024401;ENSMUSG00000024402;ENSMUSG00000031551
GO:0002636	positive regulation of germinal center f...	5	4	0.58	0.00082	9.39084	ENSMUSG00000017697;ENSMUSG00000031497;ENSMUSG00000037649;ENSMUSG00000068105
GO:0002606	positive regulation of dendritic cell an...	5	4	0.58	0.00082	11.9002	ENSMUSG00000024610;ENSMUSG00000026177;ENSMUSG00000037944;ENSMUSG00000055994
GO:0034165	positive regulation of toll-like recepto...	5	4	0.58	0.00082	10.1108	ENSMUSG00000020641;ENSMUSG00000027843;ENSMUSG00000045322;ENSMUSG00000051682
GO:2000564	regulation of CD8-positive, alpha-beta T...	5	4	0.58	0.00082	8.68812	ENSMUSG00000004709;ENSMUSG00000018899;ENSMUSG00000027843;ENSMUSG00000067212
GO:2000659	regulation of interleukin-1-mediated sig...	5	4	0.58	0.00082	13.4874	ENSMUSG00000025746;ENSMUSG00000026073;ENSMUSG00000026981;ENSMUSG00000064090
GO:0043123	positive regulation of I-kappaB kinase/N...	137	35	15.9	0.00084	6.84672	ENSMUSG00000001020;ENSMUSG00000005413;ENSMUSG00000005824;ENSMUSG00000020941;ENSMUSG00000022015;ENSMUSG00000022500;ENSMUSG00000022552;ENSMUSG00000023274;ENSMUSG00000023349;ENSMUSG00000024401;ENSMUSG00000024610;ENSMUSG00000025165;ENSMUSG00000025647;ENSMUSG00000025888;ENSMUSG00000026070;ENSMUSG00000026778;ENSMUSG00000026942;ENSMUSG00000027398;ENSMUSG00000027399;ENSMUSG00000027995;ENSMUSG00000031155;…
GO:0045730	respiratory burst	22	11	2.55	0.00086	19.6639	ENSMUSG00000006519;ENSMUSG00000009350;ENSMUSG00000015340;ENSMUSG00000015950;ENSMUSG00000026177;ENSMUSG00000026480;ENSMUSG00000033220;ENSMUSG00000039145;ENSMUSG00000053318;ENSMUSG00000067149;ENSMUSG00000071715
GO:0043407	negative regulation of MAP kinase activi...	62	15	7.2	0.00086	6.55036	ENSMUSG00000002985;ENSMUSG00000004266;ENSMUSG00000020227;ENSMUSG00000021948;ENSMUSG00000025314;ENSMUSG00000027398;ENSMUSG00000027540;ENSMUSG00000027843;ENSMUSG00000028048;ENSMUSG00000030854;ENSMUSG00000031548;ENSMUSG00000034652;ENSMUSG00000042228;ENSMUSG00000051998;ENSMUSG00000052087
GO:0045084	positive regulation of interleukin-12 bi...	8	5	0.93	0.00087	8.66883	ENSMUSG00000018899;ENSMUSG00000020275;ENSMUSG00000024399;ENSMUSG00000051498;ENSMUSG00000055170
GO:0043320	natural killer cell degranulation	8	5	0.93	0.00087	9.30773	ENSMUSG00000001123;ENSMUSG00000030707;ENSMUSG00000032202;ENSMUSG00000039232;ENSMUSG00000057948
GO:0030854	positive regulation of granulocyte diffe...	8	5	0.93	0.00087	5.89731	ENSMUSG00000018654;ENSMUSG00000022831;ENSMUSG00000022952;ENSMUSG00000027985;ENSMUSG00000029359
GO:0050711	negative regulation of interleukin-1 sec...	8	5	0.93	0.00087	5.23803	ENSMUSG00000026073;ENSMUSG00000032691;ENSMUSG00000036986;ENSMUSG00000039942;ENSMUSG00000042677
GO:0045410	positive regulation of interleukin-6 bio...	8	5	0.93	0.00087	25.416	ENSMUSG00000027398;ENSMUSG00000044827;ENSMUSG00000051498;ENSMUSG00000055170;ENSMUSG00000056529
GO:0046627	negative regulation of insulin receptor ...	34	11	3.95	0.00112	5.28262	ENSMUSG00000021948;ENSMUSG00000024539;ENSMUSG00000026778;ENSMUSG00000027398;ENSMUSG00000037370;ENSMUSG00000038037;ENSMUSG00000041836;ENSMUSG00000042828;ENSMUSG00000045658;ENSMUSG00000052889;ENSMUSG00000053113
GO:0043032	positive regulation of macrophage activa...	20	8	2.32	0.00113	6.2133	ENSMUSG00000001123;ENSMUSG00000016529;ENSMUSG00000020399;ENSMUSG00000024810;ENSMUSG00000029254;ENSMUSG00000030748;ENSMUSG00000030786;ENSMUSG00000051498
GO:0019731	antibacterial humoral response	20	8	2.32	0.00113	8.60194	ENSMUSG00000017002;ENSMUSG00000020125;ENSMUSG00000021880;ENSMUSG00000038357;ENSMUSG00000040314;ENSMUSG00000055994;ENSMUSG00000067149;ENSMUSG00000067212
GO:0042493	response to drug	188	39	21.82	0.00113	6.46787	ENSMUSG00000000409;ENSMUSG00000006724;ENSMUSG00000006818;ENSMUSG00000015340;ENSMUSG00000017737;ENSMUSG00000018930;ENSMUSG00000020826;ENSMUSG00000021250;ENSMUSG00000022346;ENSMUSG00000022488;ENSMUSG00000025888;ENSMUSG00000026104;ENSMUSG00000026822;ENSMUSG00000026928;ENSMUSG00000027398;ENSMUSG00000027544;ENSMUSG00000027995;ENSMUSG00000028525;ENSMUSG00000029084;ENSMUSG00000029299;ENSMUSG00000029468;…
GO:0051279	regulation of release of sequestered cal...	66	17	7.66	0.00118	4.78941	ENSMUSG00000002603;ENSMUSG00000003873;ENSMUSG00000004266;ENSMUSG00000006519;ENSMUSG00000006930;ENSMUSG00000020635;ENSMUSG00000026343;ENSMUSG00000030707;ENSMUSG00000030724;ENSMUSG00000032011;ENSMUSG00000032020;ENSMUSG00000034855;ENSMUSG00000041347;ENSMUSG00000042228;ENSMUSG00000048031;ENSMUSG00000050232;ENSMUSG00000059456
GO:0035634	response to stilbenoid	12	6	1.39	0.0012	7.57281	ENSMUSG00000030107;ENSMUSG00000031594;ENSMUSG00000040026;ENSMUSG00000057465;ENSMUSG00000069919;ENSMUSG00000074896
GO:0044344	cellular response to fibroblast growth f...	66	11	7.66	0.00121	4.46035	ENSMUSG00000000182;ENSMUSG00000005087;ENSMUSG00000009097;ENSMUSG00000023034;ENSMUSG00000023078;ENSMUSG00000031548;ENSMUSG00000033730;ENSMUSG00000036856;ENSMUSG00000039153;ENSMUSG00000044786;ENSMUSG00000059923
GO:0033209	tumor necrosis factor-mediated signaling...	51	16	5.92	0.00132	5.36157	ENSMUSG00000013483;ENSMUSG00000021025;ENSMUSG00000021457;ENSMUSG00000022015;ENSMUSG00000022552;ENSMUSG00000024401;ENSMUSG00000024539;ENSMUSG00000025888;ENSMUSG00000026104;ENSMUSG00000026321;ENSMUSG00000026942;ENSMUSG00000030793;ENSMUSG00000033538;ENSMUSG00000034845;ENSMUSG00000037860;ENSMUSG00000059456
GO:0002683	negative regulation of immune system pro...	381	145	44.22	0.00133	7.33622	ENSMUSG00000000244;ENSMUSG00000000248;ENSMUSG00000000693;ENSMUSG00000001123;ENSMUSG00000001444;ENSMUSG00000002603;ENSMUSG00000003882;ENSMUSG00000004266;ENSMUSG00000004296;ENSMUSG00000005087;ENSMUSG00000005413;ENSMUSG00000005465;ENSMUSG00000010142;ENSMUSG00000013707;ENSMUSG00000014361;ENSMUSG00000015316;ENSMUSG00000016206;ENSMUSG00000016496;ENSMUSG00000016498;ENSMUSG00000016529;ENSMUSG00000017009;…
GO:0050729	positive regulation of inflammatory resp...	95	44	11.03	0.00134	8.86886	ENSMUSG00000000562;ENSMUSG00000000982;ENSMUSG00000002897;ENSMUSG00000015452;ENSMUSG00000015947;ENSMUSG00000018500;ENSMUSG00000020400;ENSMUSG00000020573;ENSMUSG00000021025;ENSMUSG00000022015;ENSMUSG00000024164;ENSMUSG00000024401;ENSMUSG00000024402;ENSMUSG00000024670;ENSMUSG00000024810;ENSMUSG00000025473;ENSMUSG00000025746;ENSMUSG00000026012;ENSMUSG00000026321;ENSMUSG00000027398;ENSMUSG00000027995;…
GO:0019722	calcium-mediated signaling	132	33	15.32	0.00139	11.3761	ENSMUSG00000000562;ENSMUSG00000006930;ENSMUSG00000009292;ENSMUSG00000017697;ENSMUSG00000018930;ENSMUSG00000020635;ENSMUSG00000021457;ENSMUSG00000022015;ENSMUSG00000023274;ENSMUSG00000023992;ENSMUSG00000023993;ENSMUSG00000024401;ENSMUSG00000026117;ENSMUSG00000027544;ENSMUSG00000027636;ENSMUSG00000027962;ENSMUSG00000029082;ENSMUSG00000029470;ENSMUSG00000030742;ENSMUSG00000030775;ENSMUSG00000030830;…
GO:0014911	positive regulation of smooth muscle cel...	54	13	6.27	0.00143	4.0073	ENSMUSG00000006304;ENSMUSG00000015452;ENSMUSG00000022346;ENSMUSG00000024087;ENSMUSG00000024397;ENSMUSG00000027646;ENSMUSG00000030774;ENSMUSG00000033307;ENSMUSG00000035042;ENSMUSG00000039217;ENSMUSG00000039942;ENSMUSG00000048779;ENSMUSG00000049775
GO:0007204	positive regulation of cytosolic calcium...	220	57	25.54	0.00143	8.45931	ENSMUSG00000000409;ENSMUSG00000000817;ENSMUSG00000000982;ENSMUSG00000002603;ENSMUSG00000003873;ENSMUSG00000004266;ENSMUSG00000006519;ENSMUSG00000006930;ENSMUSG00000009292;ENSMUSG00000020573;ENSMUSG00000020611;ENSMUSG00000020635;ENSMUSG00000020886;ENSMUSG00000021886;ENSMUSG00000023078;ENSMUSG00000023274;ENSMUSG00000025804;ENSMUSG00000026180;ENSMUSG00000026271;ENSMUSG00000026343;ENSMUSG00000026395;…
GO:0032649	regulation of interferon-gamma productio...	93	60	10.8	0.00143	9.13324	ENSMUSG00000000791;ENSMUSG00000001123;ENSMUSG00000004296;ENSMUSG00000004709;ENSMUSG00000005465;ENSMUSG00000015314;ENSMUSG00000015316;ENSMUSG00000016206;ENSMUSG00000016496;ENSMUSG00000016498;ENSMUSG00000016529;ENSMUSG00000018341;ENSMUSG00000020399;ENSMUSG00000022221;ENSMUSG00000022378;ENSMUSG00000022657;ENSMUSG00000022952;ENSMUSG00000024401;ENSMUSG00000024402;ENSMUSG00000024810;ENSMUSG00000026070;…
GO:0001909	leukocyte mediated cytotoxicity	89	56	10.33	0.00144	7.25701	ENSMUSG00000001123;ENSMUSG00000003882;ENSMUSG00000004266;ENSMUSG00000004296;ENSMUSG00000004626;ENSMUSG00000005696;ENSMUSG00000015314;ENSMUSG00000015437;ENSMUSG00000015452;ENSMUSG00000015947;ENSMUSG00000015950;ENSMUSG00000016206;ENSMUSG00000019987;ENSMUSG00000020125;ENSMUSG00000020399;ENSMUSG00000022221;ENSMUSG00000022378;ENSMUSG00000024339;ENSMUSG00000026068;ENSMUSG00000026395;ENSMUSG00000027347;…
GO:0035821	modification of morphology or physiology...	95	35	11.03	0.0015	15.2029	ENSMUSG00000001249;ENSMUSG00000002603;ENSMUSG00000002985;ENSMUSG00000015950;ENSMUSG00000017002;ENSMUSG00000017737;ENSMUSG00000018930;ENSMUSG00000019987;ENSMUSG00000020125;ENSMUSG00000020400;ENSMUSG00000020826;ENSMUSG00000022346;ENSMUSG00000022575;ENSMUSG00000023274;ENSMUSG00000027381;ENSMUSG00000027832;ENSMUSG00000027985;ENSMUSG00000027995;ENSMUSG00000029371;ENSMUSG00000029380;ENSMUSG00000030413;…
GO:1902106	negative regulation of leukocyte differe...	81	33	9.4	0.0015	6.28983	ENSMUSG00000000248;ENSMUSG00000000693;ENSMUSG00000001444;ENSMUSG00000005087;ENSMUSG00000016206;ENSMUSG00000018899;ENSMUSG00000020644;ENSMUSG00000022346;ENSMUSG00000022952;ENSMUSG00000023367;ENSMUSG00000024539;ENSMUSG00000024610;ENSMUSG00000026011;ENSMUSG00000026288;ENSMUSG00000029810;ENSMUSG00000030365;ENSMUSG00000030413;ENSMUSG00000030748;ENSMUSG00000031548;ENSMUSG00000032020;ENSMUSG00000036896;…
GO:0002478	antigen processing and presentation of e...	20	18	2.32	0.00153	12.8556	ENSMUSG00000015947;ENSMUSG00000016206;ENSMUSG00000024308;ENSMUSG00000024334;ENSMUSG00000024339;ENSMUSG00000024610;ENSMUSG00000026656;ENSMUSG00000036594;ENSMUSG00000036908;ENSMUSG00000037548;ENSMUSG00000037649;ENSMUSG00000058715;ENSMUSG00000059498;ENSMUSG00000060586;ENSMUSG00000060802;ENSMUSG00000061232;ENSMUSG00000073421;ENSMUSG00000079547
GO:0044117	growth of symbiont in host	22	16	2.55	0.00153	26.2698	ENSMUSG00000004296;ENSMUSG00000009350;ENSMUSG00000016529;ENSMUSG00000020125;ENSMUSG00000024401;ENSMUSG00000024402;ENSMUSG00000027995;ENSMUSG00000030413;ENSMUSG00000032508;ENSMUSG00000038357;ENSMUSG00000040314;ENSMUSG00000041515;ENSMUSG00000042244;ENSMUSG00000055170;ENSMUSG00000055994;ENSMUSG00000079563
GO:0002833	positive regulation of response to bioti...	46	18	5.34	0.00153	9.86086	ENSMUSG00000001123;ENSMUSG00000004296;ENSMUSG00000006519;ENSMUSG00000017830;ENSMUSG00000019987;ENSMUSG00000020399;ENSMUSG00000021423;ENSMUSG00000021624;ENSMUSG00000022126;ENSMUSG00000027995;ENSMUSG00000029380;ENSMUSG00000030149;ENSMUSG00000031132;ENSMUSG00000032021;ENSMUSG00000033307;ENSMUSG00000034028;ENSMUSG00000055994;ENSMUSG00000062300
GO:0002483	antigen processing and presentation of e...	11	9	1.28	0.00155	5.15225	ENSMUSG00000016206;ENSMUSG00000024308;ENSMUSG00000024339;ENSMUSG00000037321;ENSMUSG00000060550;ENSMUSG00000060802;ENSMUSG00000061232;ENSMUSG00000067212;ENSMUSG00000073411
GO:0001787	natural killer cell proliferation	10	7	1.16	0.00155	8.7074	ENSMUSG00000004296;ENSMUSG00000004709;ENSMUSG00000015314;ENSMUSG00000015316;ENSMUSG00000027843;ENSMUSG00000031103;ENSMUSG00000039217
GO:0051882	mitochondrial depolarization	22	7	2.55	0.00156	6.04238	ENSMUSG00000020372;ENSMUSG00000025888;ENSMUSG00000027646;ENSMUSG00000029468;ENSMUSG00000044303;ENSMUSG00000054428;ENSMUSG00000062007
GO:1902932	positive regulation of alcohol biosynthe...	19	6	2.21	0.00156	31.57	ENSMUSG00000004709;ENSMUSG00000024030;ENSMUSG00000024401;ENSMUSG00000027398;ENSMUSG00000055170;ENSMUSG00000056529
GO:0051209	release of sequestered calcium ion into ...	90	27	10.45	0.00157	6.04238	ENSMUSG00000000409;ENSMUSG00000000817;ENSMUSG00000002603;ENSMUSG00000003873;ENSMUSG00000004266;ENSMUSG00000006519;ENSMUSG00000006930;ENSMUSG00000009292;ENSMUSG00000020635;ENSMUSG00000026343;ENSMUSG00000026395;ENSMUSG00000029468;ENSMUSG00000030707;ENSMUSG00000030724;ENSMUSG00000032011;ENSMUSG00000032020;ENSMUSG00000032754;ENSMUSG00000034330;ENSMUSG00000034855;ENSMUSG00000041347;ENSMUSG00000042228;…
GO:0046330	positive regulation of JNK cascade	114	32	13.23	0.00159	6.95213	ENSMUSG00000015312;ENSMUSG00000015316;ENSMUSG00000015452;ENSMUSG00000015950;ENSMUSG00000021457;ENSMUSG00000022015;ENSMUSG00000024013;ENSMUSG00000024401;ENSMUSG00000026321;ENSMUSG00000026656;ENSMUSG00000026928;ENSMUSG00000026942;ENSMUSG00000026981;ENSMUSG00000027339;ENSMUSG00000027347;ENSMUSG00000027398;ENSMUSG00000027399;ENSMUSG00000027540;ENSMUSG00000030336;ENSMUSG00000030744;ENSMUSG00000030774;…
GO:0042036	negative regulation of cytokine biosynth...	27	10	3.13	0.00163	6.07559	ENSMUSG00000006014;ENSMUSG00000016529;ENSMUSG00000020125;ENSMUSG00000025746;ENSMUSG00000026288;ENSMUSG00000026946;ENSMUSG00000030124;ENSMUSG00000039521;ENSMUSG00000044786;ENSMUSG00000053175
GO:0001776	leukocyte homeostasis	100	43	11.61	0.00163	7.26344	ENSMUSG00000002603;ENSMUSG00000003873;ENSMUSG00000003882;ENSMUSG00000005087;ENSMUSG00000010142;ENSMUSG00000014361;ENSMUSG00000017697;ENSMUSG00000019850;ENSMUSG00000022221;ENSMUSG00000022488;ENSMUSG00000024521;ENSMUSG00000024610;ENSMUSG00000025746;ENSMUSG00000026180;ENSMUSG00000026532;ENSMUSG00000026656;ENSMUSG00000027381;ENSMUSG00000028191;ENSMUSG00000028460;ENSMUSG00000028495;ENSMUSG00000028525;…
GO:0010575	positive regulation of vascular endothel...	21	8	2.44	0.00164	13.8242	ENSMUSG00000018500;ENSMUSG00000024087;ENSMUSG00000024164;ENSMUSG00000027398;ENSMUSG00000027399;ENSMUSG00000035273;ENSMUSG00000040552;ENSMUSG00000049130
GO:0097242	amyloid-beta clearance	18	7	2.09	0.00176	14.3567	ENSMUSG00000000290;ENSMUSG00000002985;ENSMUSG00000024164;ENSMUSG00000025044;ENSMUSG00000026390;ENSMUSG00000030786;ENSMUSG00000035722
GO:0034138	toll-like receptor 3 signaling pathway	18	7	2.09	0.00176	8.7074	ENSMUSG00000001123;ENSMUSG00000019850;ENSMUSG00000020399;ENSMUSG00000022901;ENSMUSG00000024401;ENSMUSG00000027843;ENSMUSG00000036908
GO:0045080	positive regulation of chemokine biosynt...	9	5	1.04	0.00176	57.2011	ENSMUSG00000024401;ENSMUSG00000027398;ENSMUSG00000032508;ENSMUSG00000047123;ENSMUSG00000055170
GO:2000343	positive regulation of chemokine (C-X-C ...	9	5	1.04	0.00176	34.4135	ENSMUSG00000011008;ENSMUSG00000024401;ENSMUSG00000024610;ENSMUSG00000033307;ENSMUSG00000035042
GO:0051024	positive regulation of immunoglobulin se...	9	5	1.04	0.00176	10.3422	ENSMUSG00000024810;ENSMUSG00000025746;ENSMUSG00000029075;ENSMUSG00000036427;ENSMUSG00000067212
GO:1901163	regulation of trophoblast cell migration	9	5	1.04	0.00176	3.28415	ENSMUSG00000000532;ENSMUSG00000001131;ENSMUSG00000003814;ENSMUSG00000030220;ENSMUSG00000049723
GO:2001244	positive regulation of intrinsic apoptot...	56	14	6.5	0.00184	3.22151	ENSMUSG00000000409;ENSMUSG00000003873;ENSMUSG00000020372;ENSMUSG00000020733;ENSMUSG00000022221;ENSMUSG00000024539;ENSMUSG00000027381;ENSMUSG00000030744;ENSMUSG00000032369;ENSMUSG00000038612;ENSMUSG00000051413;ENSMUSG00000056054;ENSMUSG00000056071;ENSMUSG00000060938
GO:0002696	positive regulation of leukocyte activat...	259	116	30.06	0.00184	8.67261	ENSMUSG00000000290;ENSMUSG00000000409;ENSMUSG00000000562;ENSMUSG00000000791;ENSMUSG00000000957;ENSMUSG00000001123;ENSMUSG00000001444;ENSMUSG00000002603;ENSMUSG00000003882;ENSMUSG00000004296;ENSMUSG00000004626;ENSMUSG00000004709;ENSMUSG00000005824;ENSMUSG00000006574;ENSMUSG00000015316;ENSMUSG00000015396;ENSMUSG00000015452;ENSMUSG00000016206;ENSMUSG00000016496;ENSMUSG00000016498;ENSMUSG00000016529;…
GO:0030183	B cell differentiation	99	40	11.49	0.00186	6.70388	ENSMUSG00000000957;ENSMUSG00000003379;ENSMUSG00000003873;ENSMUSG00000004266;ENSMUSG00000008496;ENSMUSG00000017697;ENSMUSG00000018168;ENSMUSG00000018654;ENSMUSG00000019850;ENSMUSG00000019982;ENSMUSG00000020644;ENSMUSG00000021457;ENSMUSG00000022488;ENSMUSG00000024539;ENSMUSG00000026288;ENSMUSG00000026395;ENSMUSG00000027718;ENSMUSG00000030336;ENSMUSG00000031132;ENSMUSG00000031264;ENSMUSG00000031304;…
GO:0002181	cytoplasmic translation	58	11	6.73	0.00186	2.53141	ENSMUSG00000003970;ENSMUSG00000007892;ENSMUSG00000012405;ENSMUSG00000028234;ENSMUSG00000030744;ENSMUSG00000046364;ENSMUSG00000050966;ENSMUSG00000057863;ENSMUSG00000060636;ENSMUSG00000060938;ENSMUSG00000074129
GO:0051353	positive regulation of oxidoreductase ac...	37	13	4.29	0.00187	5.43816	ENSMUSG00000000182;ENSMUSG00000001123;ENSMUSG00000002985;ENSMUSG00000006519;ENSMUSG00000006724;ENSMUSG00000022221;ENSMUSG00000022479;ENSMUSG00000024401;ENSMUSG00000027398;ENSMUSG00000037580;ENSMUSG00000055170;ENSMUSG00000055994;ENSMUSG00000059456
GO:0042535	positive regulation of tumor necrosis fa...	13	6	1.51	0.00202	19.1063	ENSMUSG00000015340;ENSMUSG00000016528;ENSMUSG00000027995;ENSMUSG00000044827;ENSMUSG00000051457;ENSMUSG00000059498
GO:0048711	positive regulation of astrocyte differe...	13	6	1.51	0.00202	4.11219	ENSMUSG00000020644;ENSMUSG00000024381;ENSMUSG00000026341;ENSMUSG00000027398;ENSMUSG00000036634;ENSMUSG00000040663
GO:0002821	positive regulation of adaptive immune r...	94	54	10.91	0.00204	7.59713	ENSMUSG00000000791;ENSMUSG00000001444;ENSMUSG00000002603;ENSMUSG00000004296;ENSMUSG00000005087;ENSMUSG00000005465;ENSMUSG00000015947;ENSMUSG00000016206;ENSMUSG00000017652;ENSMUSG00000017697;ENSMUSG00000018899;ENSMUSG00000020641;ENSMUSG00000022378;ENSMUSG00000023274;ENSMUSG00000024164;ENSMUSG00000024339;ENSMUSG00000024401;ENSMUSG00000024402;ENSMUSG00000024610;ENSMUSG00000025746;ENSMUSG00000026012;…
GO:0042554	superoxide anion generation	26	14	3.02	0.0022	11.9916	ENSMUSG00000000290;ENSMUSG00000002603;ENSMUSG00000006519;ENSMUSG00000006818;ENSMUSG00000015340;ENSMUSG00000015950;ENSMUSG00000021457;ENSMUSG00000021948;ENSMUSG00000026480;ENSMUSG00000029380;ENSMUSG00000030786;ENSMUSG00000039217;ENSMUSG00000052212;ENSMUSG00000052270
GO:0060333	interferon-gamma-mediated signaling path...	20	13	2.32	0.0022	7.07334	ENSMUSG00000018899;ENSMUSG00000019987;ENSMUSG00000022906;ENSMUSG00000024539;ENSMUSG00000026104;ENSMUSG00000026946;ENSMUSG00000030895;ENSMUSG00000034422;ENSMUSG00000038037;ENSMUSG00000046879;ENSMUSG00000055170;ENSMUSG00000069874;ENSMUSG00000074151
GO:0002922	positive regulation of humoral immune re...	12	9	1.39	0.00221	7.65234	ENSMUSG00000022126;ENSMUSG00000024164;ENSMUSG00000024401;ENSMUSG00000024402;ENSMUSG00000026395;ENSMUSG00000030895;ENSMUSG00000037649;ENSMUSG00000037944;ENSMUSG00000055994
GO:0071800	podosome assembly	22	10	2.55	0.00221	6.98037	ENSMUSG00000003283;ENSMUSG00000006304;ENSMUSG00000015950;ENSMUSG00000020476;ENSMUSG00000021998;ENSMUSG00000024401;ENSMUSG00000027646;ENSMUSG00000028059;ENSMUSG00000040711;ENSMUSG00000098112
GO:2001182	regulation of interleukin-12 secretion	6	4	0.7	0.00224	6.96827	ENSMUSG00000028965;ENSMUSG00000036908;ENSMUSG00000040522;ENSMUSG00000042817
GO:2001187	positive regulation of CD8-positive, alp...	6	4	0.7	0.00224	8.87687	ENSMUSG00000004709;ENSMUSG00000022488;ENSMUSG00000027843;ENSMUSG00000067212
GO:0035754	B cell chemotaxis	6	4	0.7	0.00224	15.3906	ENSMUSG00000023078;ENSMUSG00000039519;ENSMUSG00000050370;ENSMUSG00000059456
GO:0035655	interleukin-18-mediated signaling pathwa...	6	4	0.7	0.00224	5.3329	ENSMUSG00000026068;ENSMUSG00000026070;ENSMUSG00000039217;ENSMUSG00000056130
GO:2000348	regulation of CD40 signaling pathway	6	4	0.7	0.00224	10.9273	ENSMUSG00000015316;ENSMUSG00000019850;ENSMUSG00000022552;ENSMUSG00000023992
GO:1902262	apoptotic process involved in blood vess...	6	4	0.7	0.00224	4.55178	ENSMUSG00000002111;ENSMUSG00000003873;ENSMUSG00000027985;ENSMUSG00000057789
GO:2000427	positive regulation of apoptotic cell cl...	6	4	0.7	0.00224	14.1992	ENSMUSG00000024164;ENSMUSG00000035385;ENSMUSG00000035722;ENSMUSG00000047798
GO:0010727	negative regulation of hydrogen peroxide...	6	4	0.7	0.00224	4.13065	ENSMUSG00000004040;ENSMUSG00000031722;ENSMUSG00000039942;ENSMUSG00000043613
GO:0070945	neutrophil mediated killing of gram-nega...	6	4	0.7	0.00224	94.6672	ENSMUSG00000020125;ENSMUSG00000029371;ENSMUSG00000041754;ENSMUSG00000042265
GO:0032667	regulation of interleukin-23 production	6	4	0.7	0.00224	3.42531	ENSMUSG00000002603;ENSMUSG00000002897;ENSMUSG00000032508;ENSMUSG00000055170
GO:0002513	tolerance induction to self antigen	6	4	0.7	0.00224	4.71038	ENSMUSG00000002603;ENSMUSG00000037944;ENSMUSG00000039521;ENSMUSG00000042228
GO:0014062	regulation of serotonin secretion	6	4	0.7	0.00224	6.40052	ENSMUSG00000020838;ENSMUSG00000024798;ENSMUSG00000034652;ENSMUSG00000050335
GO:0034144	negative regulation of toll-like recepto...	6	4	0.7	0.00224	6.97234	ENSMUSG00000022126;ENSMUSG00000042228;ENSMUSG00000052688;ENSMUSG00000056130
GO:0045588	positive regulation of gamma-delta T cel...	6	4	0.7	0.00224	8.34934	ENSMUSG00000000409;ENSMUSG00000021457;ENSMUSG00000022488;ENSMUSG00000026395
GO:0071221	cellular response to bacterial lipopepti...	6	4	0.7	0.00224	14.5026	ENSMUSG00000027995;ENSMUSG00000044827;ENSMUSG00000051439;ENSMUSG00000051498
GO:0034242	negative regulation of syncytium formati...	6	4	0.7	0.00224	15.003	ENSMUSG00000026104;ENSMUSG00000034855;ENSMUSG00000044103;ENSMUSG00000058794
GO:0045630	positive regulation of T-helper 2 cell d...	6	4	0.7	0.00224	9.93508	ENSMUSG00000025746;ENSMUSG00000030748;ENSMUSG00000032691;ENSMUSG00000039217
GO:0034113	heterotypic cell-cell adhesion	42	15	4.88	0.00227	7.65234	ENSMUSG00000000290;ENSMUSG00000000555;ENSMUSG00000001281;ENSMUSG00000005087;ENSMUSG00000016529;ENSMUSG00000019850;ENSMUSG00000024401;ENSMUSG00000026395;ENSMUSG00000026981;ENSMUSG00000027009;ENSMUSG00000027398;ENSMUSG00000027863;ENSMUSG00000030789;ENSMUSG00000032011;ENSMUSG00000070369
GO:0050727	regulation of inflammatory response	249	93	28.9	0.00231	8.67638	ENSMUSG00000000562;ENSMUSG00000000982;ENSMUSG00000001123;ENSMUSG00000002897;ENSMUSG00000002985;ENSMUSG00000003541;ENSMUSG00000004296;ENSMUSG00000005087;ENSMUSG00000013707;ENSMUSG00000015452;ENSMUSG00000015947;ENSMUSG00000016529;ENSMUSG00000017631;ENSMUSG00000017697;ENSMUSG00000017969;ENSMUSG00000018500;ENSMUSG00000019850;ENSMUSG00000020400;ENSMUSG00000020573;ENSMUSG00000020826;ENSMUSG00000021025;…
GO:0045671	negative regulation of osteoclast differ...	22	8	2.55	0.00231	8.04117	ENSMUSG00000000248;ENSMUSG00000026288;ENSMUSG00000030365;ENSMUSG00000031548;ENSMUSG00000032020;ENSMUSG00000049608;ENSMUSG00000066684;ENSMUSG00000074622
GO:0030217	T cell differentiation	230	96	26.7	0.00252	8.17769	ENSMUSG00000000409;ENSMUSG00000000693;ENSMUSG00000000782;ENSMUSG00000001123;ENSMUSG00000001444;ENSMUSG00000002603;ENSMUSG00000002983;ENSMUSG00000003882;ENSMUSG00000004040;ENSMUSG00000004296;ENSMUSG00000004707;ENSMUSG00000005087;ENSMUSG00000015314;ENSMUSG00000015396;ENSMUSG00000016206;ENSMUSG00000017697;ENSMUSG00000018654;ENSMUSG00000018899;ENSMUSG00000019982;ENSMUSG00000020143;ENSMUSG00000020395;…
GO:0042129	regulation of T cell proliferation	148	75	17.18	0.00275	10.0056	ENSMUSG00000000791;ENSMUSG00000001123;ENSMUSG00000002603;ENSMUSG00000004266;ENSMUSG00000004296;ENSMUSG00000004709;ENSMUSG00000005087;ENSMUSG00000006574;ENSMUSG00000015316;ENSMUSG00000015452;ENSMUSG00000016206;ENSMUSG00000016496;ENSMUSG00000016498;ENSMUSG00000017009;ENSMUSG00000018899;ENSMUSG00000019987;ENSMUSG00000020399;ENSMUSG00000021457;ENSMUSG00000022221;ENSMUSG00000022488;ENSMUSG00000022901;…
GO:0002286	T cell activation involved in immune res...	72	40	8.36	0.00296	8.87647	ENSMUSG00000000693;ENSMUSG00000001444;ENSMUSG00000002603;ENSMUSG00000002983;ENSMUSG00000004040;ENSMUSG00000004296;ENSMUSG00000004707;ENSMUSG00000015314;ENSMUSG00000016206;ENSMUSG00000018899;ENSMUSG00000019982;ENSMUSG00000020399;ENSMUSG00000021998;ENSMUSG00000025746;ENSMUSG00000026070;ENSMUSG00000026177;ENSMUSG00000026786;ENSMUSG00000027985;ENSMUSG00000028064;ENSMUSG00000028495;ENSMUSG00000030142;…
GO:0030168	platelet activation	87	30	10.1	0.00302	6.26819	ENSMUSG00000000244;ENSMUSG00000002985;ENSMUSG00000004266;ENSMUSG00000007041;ENSMUSG00000014361;ENSMUSG00000020120;ENSMUSG00000020573;ENSMUSG00000020611;ENSMUSG00000021262;ENSMUSG00000021457;ENSMUSG00000021948;ENSMUSG00000023993;ENSMUSG00000024965;ENSMUSG00000025314;ENSMUSG00000026778;ENSMUSG00000026797;ENSMUSG00000027737;ENSMUSG00000028583;ENSMUSG00000029217;ENSMUSG00000029580;ENSMUSG00000031132;…
GO:0046427	positive regulation of JAK-STAT cascade	57	25	6.62	0.00307	7.56329	ENSMUSG00000000409;ENSMUSG00000004296;ENSMUSG00000017561;ENSMUSG00000017652;ENSMUSG00000022831;ENSMUSG00000022906;ENSMUSG00000024087;ENSMUSG00000024621;ENSMUSG00000025422;ENSMUSG00000025746;ENSMUSG00000027718;ENSMUSG00000029371;ENSMUSG00000030895;ENSMUSG00000032327;ENSMUSG00000034422;ENSMUSG00000034652;ENSMUSG00000035042;ENSMUSG00000038037;ENSMUSG00000039217;ENSMUSG00000039942;ENSMUSG00000040663;…
GO:0001913	T cell mediated cytotoxicity	33	20	3.83	0.00309	5.27461	ENSMUSG00000003882;ENSMUSG00000004296;ENSMUSG00000015437;ENSMUSG00000015452;ENSMUSG00000016206;ENSMUSG00000022221;ENSMUSG00000022378;ENSMUSG00000024339;ENSMUSG00000026395;ENSMUSG00000029468;ENSMUSG00000030560;ENSMUSG00000032202;ENSMUSG00000032359;ENSMUSG00000039232;ENSMUSG00000060550;ENSMUSG00000060802;ENSMUSG00000061232;ENSMUSG00000062300;ENSMUSG00000067212;ENSMUSG00000073411
GO:0001961	positive regulation of cytokine-mediated...	37	17	4.29	0.0031	7.55844	ENSMUSG00000022906;ENSMUSG00000023992;ENSMUSG00000024610;ENSMUSG00000025498;ENSMUSG00000025888;ENSMUSG00000026942;ENSMUSG00000027514;ENSMUSG00000029275;ENSMUSG00000030895;ENSMUSG00000033538;ENSMUSG00000034422;ENSMUSG00000046879;ENSMUSG00000047798;ENSMUSG00000049723;ENSMUSG00000056130;ENSMUSG00000069874;ENSMUSG00000074151
GO:0045589	regulation of regulatory T cell differen...	21	13	2.44	0.00313	8.66883	ENSMUSG00000000409;ENSMUSG00000001123;ENSMUSG00000002603;ENSMUSG00000005087;ENSMUSG00000016206;ENSMUSG00000018899;ENSMUSG00000026011;ENSMUSG00000026012;ENSMUSG00000031304;ENSMUSG00000038037;ENSMUSG00000039521;ENSMUSG00000050357;ENSMUSG00000055170
GO:0032700	negative regulation of interleukin-17 pr...	14	6	1.63	0.00318	11.6339	ENSMUSG00000002603;ENSMUSG00000004296;ENSMUSG00000022488;ENSMUSG00000027995;ENSMUSG00000039521;ENSMUSG00000055170
GO:0050665	hydrogen peroxide biosynthetic process	10	5	1.16	0.00319	15.5667	ENSMUSG00000004040;ENSMUSG00000006519;ENSMUSG00000006818;ENSMUSG00000015340;ENSMUSG00000015950
GO:0010628	positive regulation of gene expression	1518	188	176.2	0.00348	5.55192	ENSMUSG00000000182;ENSMUSG00000000409;ENSMUSG00000000532;ENSMUSG00000000982;ENSMUSG00000001123;ENSMUSG00000001249;ENSMUSG00000001444;ENSMUSG00000002111;ENSMUSG00000002603;ENSMUSG00000002983;ENSMUSG00000003644;ENSMUSG00000003814;ENSMUSG00000003882;ENSMUSG00000004040;ENSMUSG00000004359;ENSMUSG00000004665;ENSMUSG00000005087;ENSMUSG00000006333;ENSMUSG00000008193;ENSMUSG00000008384;ENSMUSG00000008496;…
GO:0000028	ribosomal small subunit assembly	19	7	2.21	0.00399	2.64472	ENSMUSG00000012848;ENSMUSG00000032518;ENSMUSG00000052146;ENSMUSG00000061787;ENSMUSG00000063457;ENSMUSG00000067288;ENSMUSG00000090733
GO:0002252	immune effector process	560	250	65	0.00403	7.40271	ENSMUSG00000000244;ENSMUSG00000000290;ENSMUSG00000000386;ENSMUSG00000000562;ENSMUSG00000000693;ENSMUSG00000000791;ENSMUSG00000001123;ENSMUSG00000001128;ENSMUSG00000001444;ENSMUSG00000002603;ENSMUSG00000002983;ENSMUSG00000003882;ENSMUSG00000004040;ENSMUSG00000004266;ENSMUSG00000004296;ENSMUSG00000004626;ENSMUSG00000004707;ENSMUSG00000004709;ENSMUSG00000005413;ENSMUSG00000005465;ENSMUSG00000005696;…
GO:0045648	positive regulation of erythrocyte diffe...	24	8	2.79	0.0043	5.9056	ENSMUSG00000000532;ENSMUSG00000004040;ENSMUSG00000020644;ENSMUSG00000022488;ENSMUSG00000026104;ENSMUSG00000026288;ENSMUSG00000031162;ENSMUSG00000035692
GO:0050764	regulation of phagocytosis	78	39	9.05	0.00446	9.04634	ENSMUSG00000002603;ENSMUSG00000003283;ENSMUSG00000003814;ENSMUSG00000004665;ENSMUSG00000006519;ENSMUSG00000014361;ENSMUSG00000015452;ENSMUSG00000015947;ENSMUSG00000017631;ENSMUSG00000020143;ENSMUSG00000020372;ENSMUSG00000021457;ENSMUSG00000022488;ENSMUSG00000024164;ENSMUSG00000024174;ENSMUSG00000024401;ENSMUSG00000026177;ENSMUSG00000026656;ENSMUSG00000027398;ENSMUSG00000027832;ENSMUSG00000027995;…
GO:0034121	regulation of toll-like receptor signali...	54	25	6.27	0.00458	8.7074	ENSMUSG00000006519;ENSMUSG00000018899;ENSMUSG00000019850;ENSMUSG00000020227;ENSMUSG00000020641;ENSMUSG00000022126;ENSMUSG00000025017;ENSMUSG00000025498;ENSMUSG00000027843;ENSMUSG00000027995;ENSMUSG00000028885;ENSMUSG00000029275;ENSMUSG00000030921;ENSMUSG00000032000;ENSMUSG00000034652;ENSMUSG00000042228;ENSMUSG00000044827;ENSMUSG00000045322;ENSMUSG00000047798;ENSMUSG00000051498;ENSMUSG00000051682;…
GO:0050856	regulation of T cell receptor signaling ...	38	19	4.41	0.00462	5.71329	ENSMUSG00000000409;ENSMUSG00000004266;ENSMUSG00000017697;ENSMUSG00000024539;ENSMUSG00000025314;ENSMUSG00000027843;ENSMUSG00000028191;ENSMUSG00000030744;ENSMUSG00000030775;ENSMUSG00000032011;ENSMUSG00000032688;ENSMUSG00000034028;ENSMUSG00000034652;ENSMUSG00000037944;ENSMUSG00000042345;ENSMUSG00000050335;ENSMUSG00000052397;ENSMUSG00000054342;ENSMUSG00000062300
GO:0002438	acute inflammatory response to antigenic...	21	12	2.44	0.00467	13.0988	ENSMUSG00000015947;ENSMUSG00000020125;ENSMUSG00000024164;ENSMUSG00000024670;ENSMUSG00000026180;ENSMUSG00000026656;ENSMUSG00000031264;ENSMUSG00000037405;ENSMUSG00000037944;ENSMUSG00000051457;ENSMUSG00000058715;ENSMUSG00000059498
GO:0051023	regulation of immunoglobulin secretion	16	9	1.86	0.0047	10.3422	ENSMUSG00000017652;ENSMUSG00000024401;ENSMUSG00000024810;ENSMUSG00000025746;ENSMUSG00000026942;ENSMUSG00000029075;ENSMUSG00000031132;ENSMUSG00000036427;ENSMUSG00000067212
GO:0002710	negative regulation of T cell mediated i...	15	8	1.74	0.00471	10.0247	ENSMUSG00000001444;ENSMUSG00000003882;ENSMUSG00000015316;ENSMUSG00000019987;ENSMUSG00000026395;ENSMUSG00000039521;ENSMUSG00000051457;ENSMUSG00000055994
GO:0090330	regulation of platelet aggregation	19	6	2.21	0.00473	5.9724	ENSMUSG00000021457;ENSMUSG00000021948;ENSMUSG00000026778;ENSMUSG00000028583;ENSMUSG00000032020;ENSMUSG00000042228
GO:0044351	macropinocytosis	7	4	0.81	0.00474	5.18073	ENSMUSG00000016528;ENSMUSG00000020143;ENSMUSG00000030793;ENSMUSG00000032577
GO:0006957	complement activation, alternative pathw...	7	4	0.81	0.00474	6.93968	ENSMUSG00000001128;ENSMUSG00000024164;ENSMUSG00000026365;ENSMUSG00000090231
GO:2000391	positive regulation of neutrophil extrav...	7	4	0.81	0.00474	6.9572	ENSMUSG00000025473;ENSMUSG00000027399;ENSMUSG00000036006;ENSMUSG00000039942
GO:0045359	positive regulation of interferon-beta b...	7	4	0.81	0.00474	6.0389	ENSMUSG00000040522;ENSMUSG00000044583;ENSMUSG00000045322;ENSMUSG00000047123
GO:0036006	cellular response to macrophage colony-s...	7	4	0.81	0.00474	3.88482	ENSMUSG00000022489;ENSMUSG00000024539;ENSMUSG00000024621;ENSMUSG00000029254
GO:0002666	positive regulation of T cell tolerance ...	7	4	0.81	0.00474	12.3927	ENSMUSG00000016206;ENSMUSG00000031551;ENSMUSG00000032093;ENSMUSG00000039521
GO:0002667	regulation of T cell anergy	7	4	0.81	0.00474	8.93762	ENSMUSG00000022901;ENSMUSG00000022952;ENSMUSG00000032093;ENSMUSG00000039521
GO:2000510	positive regulation of dendritic cell ch...	7	4	0.81	0.00474	8.54118	ENSMUSG00000003814;ENSMUSG00000015316;ENSMUSG00000037944;ENSMUSG00000040899
GO:0060368	regulation of Fc receptor mediated stimu...	7	4	0.81	0.00474	3.29167	ENSMUSG00000032312;ENSMUSG00000032369;ENSMUSG00000034028;ENSMUSG00000042228
GO:0042168	heme metabolic process	26	5	3.02	0.00475	5.00139	ENSMUSG00000001999;ENSMUSG00000005413;ENSMUSG00000030895;ENSMUSG00000040466;ENSMUSG00000054428
GO:0034314	Arp2/3 complex-mediated actin nucleation	31	8	3.6	0.00479	2.44806	ENSMUSG00000006304;ENSMUSG00000008475;ENSMUSG00000026341;ENSMUSG00000029465;ENSMUSG00000029622;ENSMUSG00000031165;ENSMUSG00000060791;ENSMUSG00000079426
GO:1900119	positive regulation of execution phase o...	15	6	1.74	0.00479	3.09316	ENSMUSG00000003873;ENSMUSG00000017969;ENSMUSG00000028191;ENSMUSG00000030744;ENSMUSG00000042677;ENSMUSG00000050232
GO:0051044	positive regulation of membrane protein ...	15	6	1.74	0.00479	33.3963	ENSMUSG00000002985;ENSMUSG00000024401;ENSMUSG00000025473;ENSMUSG00000027398;ENSMUSG00000028599;ENSMUSG00000055170
GO:0050863	regulation of T cell activation	257	118	29.83	0.00489	8.87687	ENSMUSG00000000409;ENSMUSG00000000693;ENSMUSG00000000791;ENSMUSG00000001123;ENSMUSG00000001444;ENSMUSG00000002603;ENSMUSG00000003882;ENSMUSG00000004266;ENSMUSG00000004296;ENSMUSG00000004709;ENSMUSG00000005087;ENSMUSG00000005824;ENSMUSG00000006574;ENSMUSG00000013707;ENSMUSG00000015316;ENSMUSG00000015396;ENSMUSG00000015452;ENSMUSG00000016206;ENSMUSG00000016496;ENSMUSG00000016498;ENSMUSG00000017009;…
GO:0001779	natural killer cell differentiation	27	13	3.13	0.00521	12.4202	ENSMUSG00000001123;ENSMUSG00000014361;ENSMUSG00000015314;ENSMUSG00000015316;ENSMUSG00000018654;ENSMUSG00000018899;ENSMUSG00000020644;ENSMUSG00000027347;ENSMUSG00000027718;ENSMUSG00000030413;ENSMUSG00000038151;ENSMUSG00000042244;ENSMUSG00000079563
GO:0010591	regulation of lamellipodium assembly	31	11	3.6	0.00524	2.74243	ENSMUSG00000006304;ENSMUSG00000022089;ENSMUSG00000023277;ENSMUSG00000026341;ENSMUSG00000028745;ENSMUSG00000031165;ENSMUSG00000031385;ENSMUSG00000033220;ENSMUSG00000034616;ENSMUSG00000050357;ENSMUSG00000056201
GO:0032495	response to muramyl dipeptide	16	8	1.86	0.00526	5.62992	ENSMUSG00000019850;ENSMUSG00000021025;ENSMUSG00000026928;ENSMUSG00000027843;ENSMUSG00000028059;ENSMUSG00000029771;ENSMUSG00000055994;ENSMUSG00000069830
GO:0032490	detection of molecule of bacterial origi...	11	5	1.28	0.00529	15.3767	ENSMUSG00000023992;ENSMUSG00000027995;ENSMUSG00000044827;ENSMUSG00000051498;ENSMUSG00000055994
GO:0010820	positive regulation of T cell chemotaxis	11	5	1.28	0.00529	6.6732	ENSMUSG00000005824;ENSMUSG00000023078;ENSMUSG00000035042;ENSMUSG00000037944;ENSMUSG00000052593
GO:0045780	positive regulation of bone resorption	20	7	2.32	0.00553	6.72744	ENSMUSG00000001482;ENSMUSG00000021457;ENSMUSG00000022015;ENSMUSG00000025473;ENSMUSG00000027562;ENSMUSG00000039942;ENSMUSG00000059089
GO:0048661	positive regulation of smooth muscle cel...	85	19	9.87	0.00557	6.20426	ENSMUSG00000005413;ENSMUSG00000006519;ENSMUSG00000015452;ENSMUSG00000017737;ENSMUSG00000020125;ENSMUSG00000020644;ENSMUSG00000022346;ENSMUSG00000024397;ENSMUSG00000024401;ENSMUSG00000025746;ENSMUSG00000026104;ENSMUSG00000030774;ENSMUSG00000031778;ENSMUSG00000032508;ENSMUSG00000035042;ENSMUSG00000037820;ENSMUSG00000039217;ENSMUSG00000040552;ENSMUSG00000056529
GO:0002507	tolerance induction	26	16	3.02	0.0056	8.29972	ENSMUSG00000002603;ENSMUSG00000016206;ENSMUSG00000019850;ENSMUSG00000020227;ENSMUSG00000020399;ENSMUSG00000022126;ENSMUSG00000022901;ENSMUSG00000022952;ENSMUSG00000026009;ENSMUSG00000026285;ENSMUSG00000031551;ENSMUSG00000032093;ENSMUSG00000037944;ENSMUSG00000039521;ENSMUSG00000040552;ENSMUSG00000042228
GO:0001914	regulation of T cell mediated cytotoxici...	23	15	2.67	0.00561	4.41757	ENSMUSG00000003882;ENSMUSG00000004296;ENSMUSG00000015452;ENSMUSG00000016206;ENSMUSG00000022221;ENSMUSG00000022378;ENSMUSG00000024339;ENSMUSG00000026395;ENSMUSG00000029468;ENSMUSG00000060550;ENSMUSG00000060802;ENSMUSG00000061232;ENSMUSG00000062300;ENSMUSG00000067212;ENSMUSG00000073411
GO:0002720	positive regulation of cytokine producti...	35	16	4.06	0.00561	6.23505	ENSMUSG00000020641;ENSMUSG00000024610;ENSMUSG00000025746;ENSMUSG00000026942;ENSMUSG00000027718;ENSMUSG00000027995;ENSMUSG00000031101;ENSMUSG00000032688;ENSMUSG00000032691;ENSMUSG00000033307;ENSMUSG00000034028;ENSMUSG00000037447;ENSMUSG00000042333;ENSMUSG00000055994;ENSMUSG00000058715;ENSMUSG00000060802
GO:0002863	positive regulation of inflammatory resp...	13	9	1.51	0.00565	7.94235	ENSMUSG00000015947;ENSMUSG00000024164;ENSMUSG00000024401;ENSMUSG00000024402;ENSMUSG00000026012;ENSMUSG00000031264;ENSMUSG00000037944;ENSMUSG00000058715;ENSMUSG00000059498
GO:0042492	gamma-delta T cell differentiation	13	8	1.51	0.00566	7.18989	ENSMUSG00000000409;ENSMUSG00000021457;ENSMUSG00000022488;ENSMUSG00000026395;ENSMUSG00000029530;ENSMUSG00000033730;ENSMUSG00000050350;ENSMUSG00000054672
GO:0070486	leukocyte aggregation	14	8	1.63	0.00567	24.2677	ENSMUSG00000005087;ENSMUSG00000021451;ENSMUSG00000025473;ENSMUSG00000027398;ENSMUSG00000033220;ENSMUSG00000051457;ENSMUSG00000056054;ENSMUSG00000056071
GO:0015698	inorganic anion transport	86	16	9.98	0.00567	6.40632	ENSMUSG00000000182;ENSMUSG00000006574;ENSMUSG00000007041;ENSMUSG00000024036;ENSMUSG00000026177;ENSMUSG00000027562;ENSMUSG00000032122;ENSMUSG00000036565;ENSMUSG00000036636;ENSMUSG00000037370;ENSMUSG00000037418;ENSMUSG00000040441;ENSMUSG00000048779;ENSMUSG00000053469;ENSMUSG00000056025;ENSMUSG00000056529
GO:0002431	Fc receptor mediated stimulatory signali...	11	7	1.28	0.00567	5.90725	ENSMUSG00000020437;ENSMUSG00000026656;ENSMUSG00000032312;ENSMUSG00000032369;ENSMUSG00000034028;ENSMUSG00000042228;ENSMUSG00000058715
GO:0033004	negative regulation of mast cell activat...	10	6	1.16	0.00568	14.1099	ENSMUSG00000005413;ENSMUSG00000034652;ENSMUSG00000038147;ENSMUSG00000040528;ENSMUSG00000047798;ENSMUSG00000062585
GO:0033029	regulation of neutrophil apoptotic proce...	9	5	1.04	0.00569	9.19204	ENSMUSG00000005087;ENSMUSG00000026180;ENSMUSG00000026656;ENSMUSG00000039217;ENSMUSG00000039936
GO:0097066	response to thyroid hormone	12	5	1.39	0.00569	5.93701	ENSMUSG00000001249;ENSMUSG00000028048;ENSMUSG00000031162;ENSMUSG00000032698;ENSMUSG00000090231
GO:0035335	peptidyl-tyrosine dephosphorylation	25	8	2.9	0.00569	6.75901	ENSMUSG00000004266;ENSMUSG00000018648;ENSMUSG00000024539;ENSMUSG00000025314;ENSMUSG00000027540;ENSMUSG00000030223;ENSMUSG00000030854;ENSMUSG00000032020
GO:0043552	positive regulation of phosphatidylinosi...	25	8	2.9	0.00569	4.24469	ENSMUSG00000002603;ENSMUSG00000027646;ENSMUSG00000028661;ENSMUSG00000028874;ENSMUSG00000042228;ENSMUSG00000052270;ENSMUSG00000055994;ENSMUSG00000059456
GO:0030099	myeloid cell differentiation	339	93	39.35	0.00595	5.69023	ENSMUSG00000000248;ENSMUSG00000000532;ENSMUSG00000000982;ENSMUSG00000002111;ENSMUSG00000002603;ENSMUSG00000002983;ENSMUSG00000003812;ENSMUSG00000004040;ENSMUSG00000004266;ENSMUSG00000004296;ENSMUSG00000008193;ENSMUSG00000015133;ENSMUSG00000016526;ENSMUSG00000018654;ENSMUSG00000019982;ENSMUSG00000020644;ENSMUSG00000021025;ENSMUSG00000021250;ENSMUSG00000022015;ENSMUSG00000022346;ENSMUSG00000022488;…
GO:0002687	positive regulation of leukocyte migrati...	121	57	14.05	0.00616	8.93165	ENSMUSG00000000562;ENSMUSG00000000957;ENSMUSG00000001123;ENSMUSG00000002603;ENSMUSG00000003814;ENSMUSG00000005824;ENSMUSG00000015316;ENSMUSG00000017737;ENSMUSG00000018930;ENSMUSG00000020125;ENSMUSG00000022488;ENSMUSG00000023078;ENSMUSG00000023913;ENSMUSG00000024397;ENSMUSG00000024610;ENSMUSG00000025314;ENSMUSG00000025473;ENSMUSG00000025804;ENSMUSG00000026180;ENSMUSG00000026581;ENSMUSG00000026582;…
GO:0006887	exocytosis	266	58	30.88	0.0064	7.80323	ENSMUSG00000000290;ENSMUSG00000000562;ENSMUSG00000001123;ENSMUSG00000003283;ENSMUSG00000004626;ENSMUSG00000005413;ENSMUSG00000006930;ENSMUSG00000017009;ENSMUSG00000017631;ENSMUSG00000018500;ENSMUSG00000020120;ENSMUSG00000020437;ENSMUSG00000020732;ENSMUSG00000021280;ENSMUSG00000021281;ENSMUSG00000021457;ENSMUSG00000021591;ENSMUSG00000023393;ENSMUSG00000024112;ENSMUSG00000024300;ENSMUSG00000025178;…
GO:0030100	regulation of endocytosis	210	57	24.38	0.00681	6.72744	ENSMUSG00000002603;ENSMUSG00000002985;ENSMUSG00000003283;ENSMUSG00000003814;ENSMUSG00000004665;ENSMUSG00000006519;ENSMUSG00000014361;ENSMUSG00000015452;ENSMUSG00000015947;ENSMUSG00000017631;ENSMUSG00000019173;ENSMUSG00000020143;ENSMUSG00000020372;ENSMUSG00000020886;ENSMUSG00000021457;ENSMUSG00000022488;ENSMUSG00000024164;ENSMUSG00000024174;ENSMUSG00000024381;ENSMUSG00000024401;ENSMUSG00000026177;…
GO:2000045	regulation of G1/S transition of mitotic...	100	17	11.61	0.00689	3.54485	ENSMUSG00000004266;ENSMUSG00000020644;ENSMUSG00000022216;ENSMUSG00000024014;ENSMUSG00000024397;ENSMUSG00000024856;ENSMUSG00000028583;ENSMUSG00000028680;ENSMUSG00000029816;ENSMUSG00000036986;ENSMUSG00000039981;ENSMUSG00000040479;ENSMUSG00000045658;ENSMUSG00000052593;ENSMUSG00000060938;ENSMUSG00000078763;ENSMUSG00000079197
GO:0033198	response to ATP	26	8	3.02	0.0069	8.00887	ENSMUSG00000022436;ENSMUSG00000025888;ENSMUSG00000026581;ENSMUSG00000027398;ENSMUSG00000029468;ENSMUSG00000029470;ENSMUSG00000031934;ENSMUSG00000034330
GO:0030502	negative regulation of bone mineralizati...	16	6	1.86	0.00692	6.48978	ENSMUSG00000000182;ENSMUSG00000020077;ENSMUSG00000025804;ENSMUSG00000031162;ENSMUSG00000058794;ENSMUSG00000059456
GO:0070207	protein homotrimerization	26	8	3.02	0.0074	7.67971	ENSMUSG00000012519;ENSMUSG00000019987;ENSMUSG00000026822;ENSMUSG00000026942;ENSMUSG00000028965;ENSMUSG00000029163;ENSMUSG00000033307;ENSMUSG00000060063
GO:2001238	positive regulation of extrinsic apoptot...	58	11	6.73	0.00742	5.00299	ENSMUSG00000003873;ENSMUSG00000026223;ENSMUSG00000026395;ENSMUSG00000026628;ENSMUSG00000026942;ENSMUSG00000027322;ENSMUSG00000028191;ENSMUSG00000030793;ENSMUSG00000031548;ENSMUSG00000036986;ENSMUSG00000070691
GO:0045953	negative regulation of natural killer ce...	17	8	1.97	0.00817	7.7255	ENSMUSG00000001123;ENSMUSG00000020399;ENSMUSG00000024339;ENSMUSG00000037321;ENSMUSG00000060216;ENSMUSG00000067212;ENSMUSG00000079298;ENSMUSG00000102418
GO:0007267	cell-cell signaling	1023	113	118.75	0.00818	5.37332	ENSMUSG00000000182;ENSMUSG00000000562;ENSMUSG00000000782;ENSMUSG00000002985;ENSMUSG00000005087;ENSMUSG00000005696;ENSMUSG00000006930;ENSMUSG00000009292;ENSMUSG00000013089;ENSMUSG00000014453;ENSMUSG00000015133;ENSMUSG00000015452;ENSMUSG00000017716;ENSMUSG00000017737;ENSMUSG00000019194;ENSMUSG00000020388;ENSMUSG00000020635;ENSMUSG00000020684;ENSMUSG00000020733;ENSMUSG00000020826;ENSMUSG00000020838;…
GO:0042532	negative regulation of tyrosine phosphor...	12	5	1.39	0.00822	8.66883	ENSMUSG00000018899;ENSMUSG00000024539;ENSMUSG00000034422;ENSMUSG00000038037;ENSMUSG00000053113
GO:0002862	negative regulation of inflammatory resp...	12	5	1.39	0.00822	12.3025	ENSMUSG00000004296;ENSMUSG00000016529;ENSMUSG00000026656;ENSMUSG00000051457;ENSMUSG00000055994
GO:0060100	positive regulation of phagocytosis, eng...	12	5	1.39	0.00822	2.99513	ENSMUSG00000015452;ENSMUSG00000015947;ENSMUSG00000022488;ENSMUSG00000029254;ENSMUSG00000035722
GO:0030101	natural killer cell activation	61	29	7.08	0.00826	8.7074	ENSMUSG00000000290;ENSMUSG00000001123;ENSMUSG00000004296;ENSMUSG00000004709;ENSMUSG00000014361;ENSMUSG00000015314;ENSMUSG00000015316;ENSMUSG00000018654;ENSMUSG00000018899;ENSMUSG00000020399;ENSMUSG00000020644;ENSMUSG00000026070;ENSMUSG00000027347;ENSMUSG00000027718;ENSMUSG00000027843;ENSMUSG00000030149;ENSMUSG00000030413;ENSMUSG00000030707;ENSMUSG00000031103;ENSMUSG00000032202;ENSMUSG00000038151;…
GO:0051897	positive regulation of protein kinase B ...	79	17	9.17	0.00828	8.67638	ENSMUSG00000002603;ENSMUSG00000020573;ENSMUSG00000022015;ENSMUSG00000022831;ENSMUSG00000024401;ENSMUSG00000025314;ENSMUSG00000025473;ENSMUSG00000025746;ENSMUSG00000026012;ENSMUSG00000027646;ENSMUSG00000031443;ENSMUSG00000031444;ENSMUSG00000035273;ENSMUSG00000039217;ENSMUSG00000050966;ENSMUSG00000060216;ENSMUSG00000064246
GO:0006809	nitric oxide biosynthetic process	67	25	7.78	0.00835	7.74264	ENSMUSG00000000290;ENSMUSG00000006818;ENSMUSG00000016206;ENSMUSG00000016529;ENSMUSG00000017969;ENSMUSG00000020826;ENSMUSG00000024087;ENSMUSG00000024397;ENSMUSG00000024401;ENSMUSG00000025746;ENSMUSG00000027398;ENSMUSG00000027832;ENSMUSG00000027995;ENSMUSG00000029470;ENSMUSG00000030149;ENSMUSG00000031266;ENSMUSG00000031596;ENSMUSG00000037405;ENSMUSG00000042677;ENSMUSG00000047123;ENSMUSG00000051498;…
GO:0050798	activated T cell proliferation	39	18	4.53	0.00842	12.9351	ENSMUSG00000000290;ENSMUSG00000000791;ENSMUSG00000004296;ENSMUSG00000015316;ENSMUSG00000015452;ENSMUSG00000016496;ENSMUSG00000016498;ENSMUSG00000019987;ENSMUSG00000022221;ENSMUSG00000022901;ENSMUSG00000030744;ENSMUSG00000030786;ENSMUSG00000030793;ENSMUSG00000030830;ENSMUSG00000031551;ENSMUSG00000035678;ENSMUSG00000039217;ENSMUSG00000070369
GO:0000902	cell morphogenesis	833	112	96.69	0.00843	4.49794	ENSMUSG00000000627;ENSMUSG00000000982;ENSMUSG00000001249;ENSMUSG00000001281;ENSMUSG00000002985;ENSMUSG00000003283;ENSMUSG00000003814;ENSMUSG00000003882;ENSMUSG00000004266;ENSMUSG00000005087;ENSMUSG00000006219;ENSMUSG00000006304;ENSMUSG00000006782;ENSMUSG00000014361;ENSMUSG00000015745;ENSMUSG00000017781;ENSMUSG00000018507;ENSMUSG00000019194;ENSMUSG00000019261;ENSMUSG00000020340;ENSMUSG00000020387;…
GO:0043304	regulation of mast cell degranulation	29	16	3.37	0.00843	9.3051	ENSMUSG00000000562;ENSMUSG00000004626;ENSMUSG00000005413;ENSMUSG00000018500;ENSMUSG00000021457;ENSMUSG00000026797;ENSMUSG00000028874;ENSMUSG00000030748;ENSMUSG00000033220;ENSMUSG00000034652;ENSMUSG00000038147;ENSMUSG00000042228;ENSMUSG00000050732;ENSMUSG00000053158;ENSMUSG00000057948;ENSMUSG00000058715
GO:0043302	positive regulation of leukocyte degranu...	24	13	2.79	0.00848	8.93115	ENSMUSG00000000290;ENSMUSG00000000562;ENSMUSG00000004626;ENSMUSG00000018500;ENSMUSG00000021457;ENSMUSG00000026797;ENSMUSG00000028874;ENSMUSG00000030748;ENSMUSG00000030786;ENSMUSG00000050732;ENSMUSG00000052212;ENSMUSG00000056529;ENSMUSG00000058715
GO:0016042	lipid catabolic process	217	31	25.19	0.00849	4.54208	ENSMUSG00000000182;ENSMUSG00000001588;ENSMUSG00000002985;ENSMUSG00000003363;ENSMUSG00000003484;ENSMUSG00000005447;ENSMUSG00000006724;ENSMUSG00000007038;ENSMUSG00000020573;ENSMUSG00000021948;ENSMUSG00000023913;ENSMUSG00000024052;ENSMUSG00000024087;ENSMUSG00000024401;ENSMUSG00000024781;ENSMUSG00000024981;ENSMUSG00000025232;ENSMUSG00000027398;ENSMUSG00000027698;ENSMUSG00000028048;ENSMUSG00000028885;…
GO:0002693	positive regulation of cellular extravas...	19	11	2.21	0.0085	5.93882	ENSMUSG00000020125;ENSMUSG00000025473;ENSMUSG00000027009;ENSMUSG00000027399;ENSMUSG00000032011;ENSMUSG00000034845;ENSMUSG00000035385;ENSMUSG00000036006;ENSMUSG00000037405;ENSMUSG00000039942;ENSMUSG00000056529
GO:0045063	T-helper 1 cell differentiation	18	9	2.09	0.00854	4.75411	ENSMUSG00000002983;ENSMUSG00000018899;ENSMUSG00000026070;ENSMUSG00000027985;ENSMUSG00000028064;ENSMUSG00000030748;ENSMUSG00000037944;ENSMUSG00000039377;ENSMUSG00000044701
GO:0097300	programmed necrotic cell death	35	9	4.06	0.00857	4.41757	ENSMUSG00000000817;ENSMUSG00000003873;ENSMUSG00000012519;ENSMUSG00000022221;ENSMUSG00000024401;ENSMUSG00000025888;ENSMUSG00000026942;ENSMUSG00000032000;ENSMUSG00000069830
GO:0001867	complement activation, lectin pathway	8	4	0.93	0.00861	41.6008	ENSMUSG00000023224;ENSMUSG00000026835;ENSMUSG00000030111;ENSMUSG00000079343
GO:2001140	positive regulation of phospholipid tran...	8	4	0.93	0.00861	2.21737	ENSMUSG00000002985;ENSMUSG00000021486;ENSMUSG00000021948;ENSMUSG00000035722
GO:0035234	ectopic germ cell programmed cell death	8	4	0.93	0.00861	17.3369	ENSMUSG00000003873;ENSMUSG00000027398;ENSMUSG00000027399;ENSMUSG00000033538
GO:0033632	regulation of cell-cell adhesion mediate...	8	4	0.93	0.00861	54.9804	ENSMUSG00000017697;ENSMUSG00000023078;ENSMUSG00000024965;ENSMUSG00000035042
GO:1900426	positive regulation of defense response ...	8	4	0.93	0.00861	7.2357	ENSMUSG00000001123;ENSMUSG00000006519;ENSMUSG00000020399;ENSMUSG00000055994
GO:0046598	positive regulation of viral entry into ...	8	4	0.93	0.00861	12.5354	ENSMUSG00000023274;ENSMUSG00000024610;ENSMUSG00000030921;ENSMUSG00000030966
GO:0045348	positive regulation of MHC class II bios...	8	4	0.93	0.00861	31.1445	ENSMUSG00000016529;ENSMUSG00000022504;ENSMUSG00000031132;ENSMUSG00000055170
GO:0002725	negative regulation of T cell cytokine p...	8	4	0.93	0.00861	17.7141	ENSMUSG00000001444;ENSMUSG00000015316;ENSMUSG00000019987;ENSMUSG00000039521
GO:0002553	histamine secretion by mast cell	8	4	0.93	0.00861	5.79085	ENSMUSG00000000562;ENSMUSG00000031264;ENSMUSG00000042228;ENSMUSG00000050732
GO:0034374	low-density lipoprotein particle remodel...	8	4	0.93	0.00861	17.1322	ENSMUSG00000002985;ENSMUSG00000009350;ENSMUSG00000023913;ENSMUSG00000024030
GO:0001768	establishment of T cell polarity	8	4	0.93	0.00861	4.7595	ENSMUSG00000020143;ENSMUSG00000036006;ENSMUSG00000037944;ENSMUSG00000052085
GO:0009966	regulation of signal transduction	2201	367	255.48	0.00869	6.15019	ENSMUSG00000000182;ENSMUSG00000000409;ENSMUSG00000000532;ENSMUSG00000000562;ENSMUSG00000000693;ENSMUSG00000000817;ENSMUSG00000000957;ENSMUSG00000000982;ENSMUSG00000001020;ENSMUSG00000001123;ENSMUSG00000001131;ENSMUSG00000002458;ENSMUSG00000002603;ENSMUSG00000002985;ENSMUSG00000003436;ENSMUSG00000003541;ENSMUSG00000003814;ENSMUSG00000003873;ENSMUSG00000004040;ENSMUSG00000004207;ENSMUSG00000004266;…
GO:0043901	negative regulation of multi-organism pr...	144	48	16.71	0.00892	7.02314	ENSMUSG00000001131;ENSMUSG00000003814;ENSMUSG00000004296;ENSMUSG00000009350;ENSMUSG00000009585;ENSMUSG00000016529;ENSMUSG00000017002;ENSMUSG00000017697;ENSMUSG00000017830;ENSMUSG00000018930;ENSMUSG00000019850;ENSMUSG00000020125;ENSMUSG00000020399;ENSMUSG00000020641;ENSMUSG00000022126;ENSMUSG00000024401;ENSMUSG00000024402;ENSMUSG00000024691;ENSMUSG00000025491;ENSMUSG00000025492;ENSMUSG00000026104;…
GO:0043406	positive regulation of MAP kinase activi...	191	39	22.17	0.0092	5.80895	ENSMUSG00000002603;ENSMUSG00000015312;ENSMUSG00000015452;ENSMUSG00000017652;ENSMUSG00000020573;ENSMUSG00000020901;ENSMUSG00000021457;ENSMUSG00000021948;ENSMUSG00000022015;ENSMUSG00000024013;ENSMUSG00000024401;ENSMUSG00000024610;ENSMUSG00000025473;ENSMUSG00000026321;ENSMUSG00000026343;ENSMUSG00000026395;ENSMUSG00000026942;ENSMUSG00000026981;ENSMUSG00000027347;ENSMUSG00000027398;ENSMUSG00000027540;…
GO:1901224	positive regulation of NIK/NF-kappaB sig...	42	13	4.88	0.00936	6.59303	ENSMUSG00000003814;ENSMUSG00000020399;ENSMUSG00000021591;ENSMUSG00000024401;ENSMUSG00000026942;ENSMUSG00000027995;ENSMUSG00000030744;ENSMUSG00000032688;ENSMUSG00000044827;ENSMUSG00000050395;ENSMUSG00000051439;ENSMUSG00000055994;ENSMUSG00000064246
GO:0001960	negative regulation of cytokine-mediated...	41	11	4.76	0.0096	4.33058	ENSMUSG00000019987;ENSMUSG00000020227;ENSMUSG00000024539;ENSMUSG00000025746;ENSMUSG00000026073;ENSMUSG00000026395;ENSMUSG00000026981;ENSMUSG00000029254;ENSMUSG00000034422;ENSMUSG00000049723;ENSMUSG00000074151
GO:0043330	response to exogenous dsRNA	32	7	3.71	0.00968	4.78192	ENSMUSG00000020227;ENSMUSG00000021025;ENSMUSG00000024349;ENSMUSG00000026104;ENSMUSG00000026928;ENSMUSG00000047123;ENSMUSG00000055994
GO:0010466	negative regulation of peptidase activit...	161	40	18.69	0.00971	6.28319	ENSMUSG00000000983;ENSMUSG00000001131;ENSMUSG00000003644;ENSMUSG00000005054;ENSMUSG00000005087;ENSMUSG00000006522;ENSMUSG00000017002;ENSMUSG00000017716;ENSMUSG00000017737;ENSMUSG00000021091;ENSMUSG00000021922;ENSMUSG00000023034;ENSMUSG00000023224;ENSMUSG00000025746;ENSMUSG00000027646;ENSMUSG00000027985;ENSMUSG00000028599;ENSMUSG00000029131;ENSMUSG00000030111;ENSMUSG00000030336;ENSMUSG00000031387;…
GO:0098586	cellular response to virus	43	8	4.99	0.00993	4.03724	ENSMUSG00000001123;ENSMUSG00000017830;ENSMUSG00000027381;ENSMUSG00000042349;ENSMUSG00000042677;ENSMUSG00000042817;ENSMUSG00000049723;ENSMUSG00000069874
GO:0010332	response to gamma radiation	47	8	5.46	0.00994	3.05041	ENSMUSG00000003873;ENSMUSG00000006818;ENSMUSG00000022346;ENSMUSG00000026395;ENSMUSG00000036986;ENSMUSG00000040613;ENSMUSG00000057789;ENSMUSG00000060938

## Sheet: S2C File (BP_up_D26vsD6)
GO.ID	Term	Annotated	Significant	Expected	p-value	Median FC of significant genes	ENSEMBL IDs
GO:0019886	antigen processing and presentation of e...	13	8	0.29	7.1e-11	3.42507	ENSMUSG00000024610;ENSMUSG00000036594;ENSMUSG00000036908;ENSMUSG00000037548;ENSMUSG00000037649;ENSMUSG00000060586;ENSMUSG00000073421;ENSMUSG00000079547
GO:0050830	defense response to Gram-positive bacter...	61	9	1.37	8.2e-06	4.20076	ENSMUSG00000015950;ENSMUSG00000027995;ENSMUSG00000028362;ENSMUSG00000029468;ENSMUSG00000038357;ENSMUSG00000040314;ENSMUSG00000069515;ENSMUSG00000069516;ENSMUSG00000079563
GO:0001867	complement activation, lectin pathway	8	4	0.18	1.6e-05	19.5723	ENSMUSG00000022887;ENSMUSG00000026835;ENSMUSG00000030111;ENSMUSG00000079343
GO:2000343	positive regulation of chemokine (C-X-C ...	9	4	0.2	2.9e-05	4.18091	ENSMUSG00000011008;ENSMUSG00000024610;ENSMUSG00000033307;ENSMUSG00000035042
GO:0044130	negative regulation of growth of symbion...	18	5	0.41	3.8e-05	38.3654	ENSMUSG00000009350;ENSMUSG00000020125;ENSMUSG00000027995;ENSMUSG00000038357;ENSMUSG00000040314
GO:0048821	erythrocyte development	30	6	0.68	6.5e-05	19.8631	ENSMUSG00000023926;ENSMUSG00000031162;ENSMUSG00000052305;ENSMUSG00000054191;ENSMUSG00000069917;ENSMUSG00000069919
GO:0030574	collagen catabolic process	20	5	0.45	6.6e-05	3.71205	ENSMUSG00000000957;ENSMUSG00000017737;ENSMUSG00000020695;ENSMUSG00000031740;ENSMUSG00000038642
GO:0019731	antibacterial humoral response	20	5	0.45	6.6e-05	16.6422	ENSMUSG00000017002;ENSMUSG00000020125;ENSMUSG00000038357;ENSMUSG00000040314;ENSMUSG00000067149
GO:0001516	prostaglandin biosynthetic process	21	5	0.47	8.5e-05	3.45776	ENSMUSG00000024610;ENSMUSG00000029059;ENSMUSG00000029925;ENSMUSG00000033307;ENSMUSG00000050737
GO:0001878	response to yeast	5	3	0.11	0.00011	6.77362	ENSMUSG00000009350;ENSMUSG00000015950;ENSMUSG00000020125
GO:0010524	positive regulation of calcium ion trans...	44	6	0.99	0.00015	3.91474	ENSMUSG00000023274;ENSMUSG00000025889;ENSMUSG00000029468;ENSMUSG00000029470;ENSMUSG00000044338;ENSMUSG00000044453
GO:0070945	neutrophil mediated killing of gram-nega...	6	3	0.14	0.00022	7.72518	ENSMUSG00000020125;ENSMUSG00000029371;ENSMUSG00000042265
GO:0045087	innate immune response	523	36	11.77	0.00023	3.99911	ENSMUSG00000001128;ENSMUSG00000004707;ENSMUSG00000004933;ENSMUSG00000009185;ENSMUSG00000013707;ENSMUSG00000017002;ENSMUSG00000018920;ENSMUSG00000020826;ENSMUSG00000022887;ENSMUSG00000023992;ENSMUSG00000024610;ENSMUSG00000024621;ENSMUSG00000025889;ENSMUSG00000026390;ENSMUSG00000026835;ENSMUSG00000027646;ENSMUSG00000027995;ENSMUSG00000030111;ENSMUSG00000031740;ENSMUSG00000031779;ENSMUSG00000033307;…
GO:0051085	chaperone mediated protein folding requi...	15	4	0.34	0.00028	3.05669	ENSMUSG00000024610;ENSMUSG00000037548;ENSMUSG00000037649;ENSMUSG00000079547
GO:0070542	response to fatty acid	40	5	0.9	0.00037	2.95757	ENSMUSG00000020532;ENSMUSG00000025203;ENSMUSG00000027995;ENSMUSG00000044453;ENSMUSG00000048779
GO:0006955	immune response	1007	66	22.67	0.00037	4.06881	ENSMUSG00000001128;ENSMUSG00000003379;ENSMUSG00000004707;ENSMUSG00000004933;ENSMUSG00000005540;ENSMUSG00000008318;ENSMUSG00000009185;ENSMUSG00000011008;ENSMUSG00000013707;ENSMUSG00000017002;ENSMUSG00000018920;ENSMUSG00000020125;ENSMUSG00000020826;ENSMUSG00000022496;ENSMUSG00000022887;ENSMUSG00000023078;ENSMUSG00000023274;ENSMUSG00000023992;ENSMUSG00000024610;ENSMUSG00000024621;ENSMUSG00000025889;…
GO:0070944	neutrophil mediated killing of bacterium	8	5	0.18	0.0005	7.72518	ENSMUSG00000015950;ENSMUSG00000020125;ENSMUSG00000029371;ENSMUSG00000040314;ENSMUSG00000042265
GO:0034341	response to interferon-gamma	81	9	1.82	0.00058	4.80931	ENSMUSG00000009185;ENSMUSG00000018920;ENSMUSG00000020826;ENSMUSG00000025889;ENSMUSG00000031779;ENSMUSG00000035042;ENSMUSG00000036594;ENSMUSG00000060586;ENSMUSG00000073421
GO:0033622	integrin activation	20	4	0.45	0.00058	5.93445	ENSMUSG00000023078;ENSMUSG00000024353;ENSMUSG00000024965;ENSMUSG00000026193
GO:0033632	regulation of cell-cell adhesion mediate...	8	3	0.18	0.00058	5.96667	ENSMUSG00000023078;ENSMUSG00000024965;ENSMUSG00000035042
GO:1902166	negative regulation of intrinsic apoptot...	8	3	0.18	0.00058	4.11373	ENSMUSG00000000552;ENSMUSG00000024610;ENSMUSG00000033307
GO:0006958	complement activation, classical pathway	19	4	0.43	0.00075	3.28528	ENSMUSG00000036887;ENSMUSG00000036896;ENSMUSG00000036905;ENSMUSG00000079343
GO:0050832	defense response to fungus	19	4	0.43	0.00075	29.6425	ENSMUSG00000009350;ENSMUSG00000015950;ENSMUSG00000020125;ENSMUSG00000040314
GO:0070098	chemokine-mediated signaling pathway	40	6	0.9	0.00103	6.68312	ENSMUSG00000009185;ENSMUSG00000023078;ENSMUSG00000023992;ENSMUSG00000029371;ENSMUSG00000031779;ENSMUSG00000035042
GO:0070374	positive regulation of ERK1 and ERK2 cas...	163	11	3.67	0.00117	4.80931	ENSMUSG00000009185;ENSMUSG00000023274;ENSMUSG00000023992;ENSMUSG00000024610;ENSMUSG00000024621;ENSMUSG00000026390;ENSMUSG00000027646;ENSMUSG00000027995;ENSMUSG00000031779;ENSMUSG00000033307;ENSMUSG00000035042
GO:0008272	sulfate transport	10	3	0.23	0.00121	2.7707	ENSMUSG00000025792;ENSMUSG00000039908;ENSMUSG00000040441
GO:0071223	cellular response to lipoteichoic acid	10	3	0.23	0.00121	2.95757	ENSMUSG00000023992;ENSMUSG00000027995;ENSMUSG00000051439
GO:0006954	inflammatory response	518	30	11.66	0.00128	4.26503	ENSMUSG00000002985;ENSMUSG00000008318;ENSMUSG00000009185;ENSMUSG00000013707;ENSMUSG00000015854;ENSMUSG00000015950;ENSMUSG00000020125;ENSMUSG00000020826;ENSMUSG00000021322;ENSMUSG00000021922;ENSMUSG00000023078;ENSMUSG00000024621;ENSMUSG00000025889;ENSMUSG00000026193;ENSMUSG00000027995;ENSMUSG00000028599;ENSMUSG00000029075;ENSMUSG00000029371;ENSMUSG00000029468;ENSMUSG00000030111;ENSMUSG00000031779;…
GO:1902106	negative regulation of leukocyte differe...	81	7	1.82	0.00146	3.29208	ENSMUSG00000023367;ENSMUSG00000024610;ENSMUSG00000029810;ENSMUSG00000036896;ENSMUSG00000039521;ENSMUSG00000074622;ENSMUSG00000079563
GO:0002679	respiratory burst involved in defense re...	8	3	0.18	0.00149	2.57945	ENSMUSG00000009350;ENSMUSG00000015950;ENSMUSG00000053318
GO:0050829	defense response to Gram-negative bacter...	46	8	1.04	0.00186	7.2494	ENSMUSG00000020125;ENSMUSG00000023274;ENSMUSG00000029371;ENSMUSG00000038357;ENSMUSG00000040314;ENSMUSG00000042265;ENSMUSG00000069515;ENSMUSG00000069516
GO:0006084	acetyl-CoA metabolic process	28	4	0.63	0.00213	3.40548	ENSMUSG00000006517;ENSMUSG00000020532;ENSMUSG00000020917;ENSMUSG00000025153
GO:0071805	potassium ion transmembrane transport	112	7	2.52	0.00215	3.63484	ENSMUSG00000001249;ENSMUSG00000009731;ENSMUSG00000031129;ENSMUSG00000037579;ENSMUSG00000041329;ENSMUSG00000054342;ENSMUSG00000059852
GO:0007186	G-protein coupled receptor signaling pat...	487	24	10.96	0.00225	4.5693	ENSMUSG00000002985;ENSMUSG00000004207;ENSMUSG00000009185;ENSMUSG00000023078;ENSMUSG00000025889;ENSMUSG00000026825;ENSMUSG00000026835;ENSMUSG00000027646;ENSMUSG00000029007;ENSMUSG00000029371;ENSMUSG00000030844;ENSMUSG00000031486;ENSMUSG00000031779;ENSMUSG00000032492;ENSMUSG00000035042;ENSMUSG00000038390;ENSMUSG00000043895;ENSMUSG00000044338;ENSMUSG00000044453;ENSMUSG00000045382;ENSMUSG00000048779;…
GO:0044260	cellular macromolecule metabolic process	6348	101	142.91	0.00228	3.13918	ENSMUSG00000000552;ENSMUSG00000001249;ENSMUSG00000002985;ENSMUSG00000004207;ENSMUSG00000004933;ENSMUSG00000005142;ENSMUSG00000005442;ENSMUSG00000008193;ENSMUSG00000008461;ENSMUSG00000009092;ENSMUSG00000009185;ENSMUSG00000013089;ENSMUSG00000015950;ENSMUSG00000017002;ENSMUSG00000017386;ENSMUSG00000017737;ENSMUSG00000020125;ENSMUSG00000020253;ENSMUSG00000020473;ENSMUSG00000020614;ENSMUSG00000020826;…
GO:0042744	hydrogen peroxide catabolic process	13	3	0.29	0.00273	10.9533	ENSMUSG00000009350;ENSMUSG00000024953;ENSMUSG00000025889
GO:2000484	positive regulation of interleukin-8 sec...	13	3	0.29	0.00273	2.95757	ENSMUSG00000026835;ENSMUSG00000027995;ENSMUSG00000051439
GO:0015701	bicarbonate transport	13	3	0.29	0.00273	5.25828	ENSMUSG00000006574;ENSMUSG00000039908;ENSMUSG00000040441
GO:0045821	positive regulation of glycolytic proces...	13	3	0.29	0.00273	3.0177	ENSMUSG00000023019;ENSMUSG00000029468;ENSMUSG00000033307
GO:0002579	positive regulation of antigen processin...	9	3	0.2	0.00293	4.2481	ENSMUSG00000023992;ENSMUSG00000024610;ENSMUSG00000073421
GO:0045956	positive regulation of calcium ion-depen...	15	3	0.34	0.00421	3.9337	ENSMUSG00000020848;ENSMUSG00000024112;ENSMUSG00000040722
GO:0046942	carboxylic acid transport	198	12	4.46	0.00467	3.82083	ENSMUSG00000002985;ENSMUSG00000003528;ENSMUSG00000004207;ENSMUSG00000020826;ENSMUSG00000020829;ENSMUSG00000025161;ENSMUSG00000025792;ENSMUSG00000025889;ENSMUSG00000029468;ENSMUSG00000033307;ENSMUSG00000038178;ENSMUSG00000041202
GO:0006098	pentose-phosphate shunt	15	4	0.34	0.00478	2.24553	ENSMUSG00000011752;ENSMUSG00000021957;ENSMUSG00000028961;ENSMUSG00000031807
GO:0036035	osteoclast development	12	3	0.27	0.00481	3.41648	ENSMUSG00000025854;ENSMUSG00000027646;ENSMUSG00000030579
GO:0006691	leukotriene metabolic process	16	3	0.36	0.00481	2.68363	ENSMUSG00000015950;ENSMUSG00000027995;ENSMUSG00000074604
GO:0002220	innate immune response activating cell s...	5	2	0.11	0.00483	17.9838	ENSMUSG00000026835;ENSMUSG00000027995
GO:0002677	negative regulation of chronic inflammat...	5	2	0.11	0.00483	5.38677	ENSMUSG00000039521;ENSMUSG00000052336
GO:0002906	negative regulation of mature B cell apo...	5	2	0.11	0.00483	4.18091	ENSMUSG00000024610;ENSMUSG00000033307
GO:0030321	transepithelial chloride transport	5	2	0.11	0.00483	3.9211	ENSMUSG00000037418;ENSMUSG00000048779
GO:0071224	cellular response to peptidoglycan	5	2	0.11	0.00483	3.92315	ENSMUSG00000023992;ENSMUSG00000027995
GO:0010760	negative regulation of macrophage chemot...	5	2	0.11	0.00483	3.1312	ENSMUSG00000033307;ENSMUSG00000053318
GO:0051453	regulation of intracellular pH	67	5	1.51	0.0049	3.20651	ENSMUSG00000006574;ENSMUSG00000031129;ENSMUSG00000039908;ENSMUSG00000040441;ENSMUSG00000053318
GO:0032496	response to lipopolysaccharide	232	17	5.22	0.00498	4.88873	ENSMUSG00000008318;ENSMUSG00000017002;ENSMUSG00000018920;ENSMUSG00000020125;ENSMUSG00000020826;ENSMUSG00000023078;ENSMUSG00000023992;ENSMUSG00000025889;ENSMUSG00000028599;ENSMUSG00000029075;ENSMUSG00000029371;ENSMUSG00000029468;ENSMUSG00000033307;ENSMUSG00000035042;ENSMUSG00000040314;ENSMUSG00000051439;ENSMUSG00000061356
GO:0033630	positive regulation of cell adhesion med...	16	3	0.36	0.00509	5.96667	ENSMUSG00000023078;ENSMUSG00000035042;ENSMUSG00000039239
GO:0042742	defense response to bacterium	156	20	3.51	0.00519	6.4353	ENSMUSG00000009350;ENSMUSG00000015950;ENSMUSG00000017002;ENSMUSG00000020125;ENSMUSG00000020826;ENSMUSG00000023078;ENSMUSG00000023274;ENSMUSG00000027073;ENSMUSG00000027995;ENSMUSG00000028362;ENSMUSG00000029371;ENSMUSG00000029468;ENSMUSG00000038357;ENSMUSG00000040314;ENSMUSG00000042265;ENSMUSG00000053318;ENSMUSG00000067149;ENSMUSG00000069515;ENSMUSG00000069516;ENSMUSG00000079563
GO:0042098	T cell proliferation	182	11	4.1	0.00593	4.49904	ENSMUSG00000003206;ENSMUSG00000006574;ENSMUSG00000023274;ENSMUSG00000029075;ENSMUSG00000029468;ENSMUSG00000035042;ENSMUSG00000036594;ENSMUSG00000039521;ENSMUSG00000041202;ENSMUSG00000045382;ENSMUSG00000073421
GO:0048771	tissue remodeling	150	10	3.38	0.00693	2.9113	ENSMUSG00000000957;ENSMUSG00000001482;ENSMUSG00000017737;ENSMUSG00000024621;ENSMUSG00000027646;ENSMUSG00000029468;ENSMUSG00000031740;ENSMUSG00000032492;ENSMUSG00000038642;ENSMUSG00000039239
GO:0002821	positive regulation of adaptive immune r...	94	8	2.12	0.00697	4.18091	ENSMUSG00000005540;ENSMUSG00000023274;ENSMUSG00000024610;ENSMUSG00000029468;ENSMUSG00000033307;ENSMUSG00000037649;ENSMUSG00000039521;ENSMUSG00000073421
GO:0034405	response to fluid shear stress	22	3	0.5	0.00711	2.39303	ENSMUSG00000027646;ENSMUSG00000029468;ENSMUSG00000029470
GO:0006054	N-acetylneuraminate metabolic process	6	2	0.14	0.00714	2.68382	ENSMUSG00000031387;ENSMUSG00000042684
GO:0007016	cytoskeletal anchoring at plasma membran...	6	2	0.14	0.00714	37.8694	ENSMUSG00000034902;ENSMUSG00000051839
GO:2001198	regulation of dendritic cell differentia...	6	2	0.14	0.00714	2.08588	ENSMUSG00000023367;ENSMUSG00000029810
GO:0035754	B cell chemotaxis	6	2	0.14	0.00714	8.9541	ENSMUSG00000023078;ENSMUSG00000039519
GO:1900272	negative regulation of long-term synapti...	6	2	0.14	0.00714	5.3019	ENSMUSG00000002985;ENSMUSG00000052336
GO:0035590	purinergic nucleotide receptor signaling...	6	2	0.14	0.00714	2.20363	ENSMUSG00000029468;ENSMUSG00000029470
GO:0035627	ceramide transport	6	2	0.14	0.00714	2.30433	ENSMUSG00000004207;ENSMUSG00000017754
GO:0071221	cellular response to bacterial lipopepti...	6	2	0.14	0.00714	2.8743	ENSMUSG00000027995;ENSMUSG00000051439
GO:0030885	regulation of myeloid dendritic cell act...	6	2	0.14	0.00714	2.68321	ENSMUSG00000000244;ENSMUSG00000030798
GO:0007586	digestion	70	3	1.58	0.00716	3.5942	ENSMUSG00000029468;ENSMUSG00000039519;ENSMUSG00000054342
GO:0051259	protein oligomerization	471	20	10.6	0.00778	3.73237	ENSMUSG00000002985;ENSMUSG00000003379;ENSMUSG00000006574;ENSMUSG00000009731;ENSMUSG00000011008;ENSMUSG00000017737;ENSMUSG00000020532;ENSMUSG00000024610;ENSMUSG00000026825;ENSMUSG00000027646;ENSMUSG00000029163;ENSMUSG00000029468;ENSMUSG00000029470;ENSMUSG00000033307;ENSMUSG00000035042;ENSMUSG00000037260;ENSMUSG00000039450;ENSMUSG00000040093;ENSMUSG00000040592;ENSMUSG00000067149
GO:0034614	cellular response to reactive oxygen spe...	125	7	2.81	0.00833	2.68959	ENSMUSG00000004207;ENSMUSG00000009292;ENSMUSG00000009350;ENSMUSG00000015950;ENSMUSG00000017737;ENSMUSG00000024953;ENSMUSG00000027646
GO:0050731	positive regulation of peptidyl-tyrosine...	151	9	3.4	0.00855	4.2481	ENSMUSG00000015950;ENSMUSG00000023274;ENSMUSG00000023992;ENSMUSG00000024610;ENSMUSG00000024621;ENSMUSG00000027646;ENSMUSG00000031162;ENSMUSG00000033307;ENSMUSG00000035042
GO:0002250	adaptive immune response	307	20	6.91	0.00862	4.06881	ENSMUSG00000003379;ENSMUSG00000004707;ENSMUSG00000005540;ENSMUSG00000011008;ENSMUSG00000022496;ENSMUSG00000023274;ENSMUSG00000024610;ENSMUSG00000028064;ENSMUSG00000029468;ENSMUSG00000033307;ENSMUSG00000036887;ENSMUSG00000036896;ENSMUSG00000036905;ENSMUSG00000036908;ENSMUSG00000037649;ENSMUSG00000039521;ENSMUSG00000040592;ENSMUSG00000067149;ENSMUSG00000073421;ENSMUSG00000079343
GO:0045453	bone resorption	54	6	1.22	0.00952	2.47046	ENSMUSG00000001482;ENSMUSG00000024621;ENSMUSG00000027646;ENSMUSG00000029468;ENSMUSG00000032492;ENSMUSG00000038642
GO:0003094	glomerular filtration	18	3	0.41	0.0098	2.44249	ENSMUSG00000030223;ENSMUSG00000032220;ENSMUSG00000067149
GO:0001955	blood vessel maturation	7	2	0.16	0.00985	4.45527	ENSMUSG00000031740;ENSMUSG00000034041
GO:0015886	heme transport	7	2	0.16	0.00985	2.29981	ENSMUSG00000020829;ENSMUSG00000081534
GO:0045657	positive regulation of monocyte differen...	7	2	0.16	0.00985	4.68658	ENSMUSG00000023274;ENSMUSG00000024610
GO:0002361	CD4-positive, CD25-positive, alpha-beta ...	7	2	0.16	0.00985	5.76134	ENSMUSG00000039521;ENSMUSG00000041202
GO:0034765	regulation of ion transmembrane transpor...	314	15	7.07	0.00986	3.73339	ENSMUSG00000009731;ENSMUSG00000017737;ENSMUSG00000024112;ENSMUSG00000025889;ENSMUSG00000029468;ENSMUSG00000032502;ENSMUSG00000037579;ENSMUSG00000038642;ENSMUSG00000038738;ENSMUSG00000039239;ENSMUSG00000041329;ENSMUSG00000044338;ENSMUSG00000050777;ENSMUSG00000059412;ENSMUSG00000064267

## Sheet: S2D File (BP_down_D6vsD0)
GO.ID	Term	Annotated	Significant	Expected	p-value	Median FC of significant genes	ENSEMBL IDs
GO:0006633	fatty acid biosynthetic process	103	21	5.6	1.4e-05	0.32879405723438	ENSMUSG00000008035;ENSMUSG00000015016;ENSMUSG00000018574;ENSMUSG00000020532;ENSMUSG00000020538;ENSMUSG00000020917;ENSMUSG00000024665;ENSMUSG00000025153;ENSMUSG00000025202;ENSMUSG00000025203;ENSMUSG00000026189;ENSMUSG00000027605;ENSMUSG00000028910;ENSMUSG00000029059;ENSMUSG00000032883;ENSMUSG00000033174;ENSMUSG00000037071;ENSMUSG00000041220;ENSMUSG00000045294;ENSMUSG00000050737;ENSMUSG00000054474
GO:0042135	neurotransmitter catabolic process	10	5	0.54	9.4e-05	0.377341627675216	ENSMUSG00000023328;ENSMUSG00000025037;ENSMUSG00000026986;ENSMUSG00000035936;ENSMUSG00000057880
GO:0046459	short-chain fatty acid metabolic process	10	5	0.54	9.4e-05	0.378907500655434	ENSMUSG00000027605;ENSMUSG00000029545;ENSMUSG00000031725;ENSMUSG00000035936;ENSMUSG00000054474
GO:0030282	bone mineralization	85	13	4.62	0.00015	0.309727675904731	ENSMUSG00000000142;ENSMUSG00000021388;ENSMUSG00000022265;ENSMUSG00000022353;ENSMUSG00000022996;ENSMUSG00000024598;ENSMUSG00000024940;ENSMUSG00000025784;ENSMUSG00000030849;ENSMUSG00000039004;ENSMUSG00000040856;ENSMUSG00000055653;ENSMUSG00000059201
GO:0090090	negative regulation of canonical Wnt sig...	94	15	5.11	0.00016	0.326885748149191	ENSMUSG00000000142;ENSMUSG00000020135;ENSMUSG00000021994;ENSMUSG00000022297;ENSMUSG00000025407;ENSMUSG00000025902;ENSMUSG00000026883;ENSMUSG00000028031;ENSMUSG00000031661;ENSMUSG00000032558;ENSMUSG00000034771;ENSMUSG00000036158;ENSMUSG00000043252;ENSMUSG00000055653;ENSMUSG00000078794
GO:0006695	cholesterol biosynthetic process	38	9	2.07	0.00021	0.407804537578019	ENSMUSG00000020538;ENSMUSG00000024799;ENSMUSG00000031349;ENSMUSG00000032018;ENSMUSG00000033105;ENSMUSG00000034926;ENSMUSG00000036585;ENSMUSG00000045294;ENSMUSG00000093930
GO:0005981	regulation of glycogen catabolic process	7	4	0.38	0.00027	0.330556070043494	ENSMUSG00000046794;ENSMUSG00000049999;ENSMUSG00000050541;ENSMUSG00000072494
GO:0021891	olfactory bulb interneuron development	7	4	0.38	0.00027	0.357014396595856	ENSMUSG00000021994;ENSMUSG00000022883;ENSMUSG00000031565;ENSMUSG00000035277
GO:0048706	embryonic skeletal system development	111	10	6.04	0.00037	0.293800537326183	ENSMUSG00000001661;ENSMUSG00000006800;ENSMUSG00000021994;ENSMUSG00000022485;ENSMUSG00000024990;ENSMUSG00000028226;ENSMUSG00000030849;ENSMUSG00000036617;ENSMUSG00000038236;ENSMUSG00000040856
GO:0005978	glycogen biosynthetic process	37	9	2.01	0.00041	0.351254354147547	ENSMUSG00000003865;ENSMUSG00000022707;ENSMUSG00000030244;ENSMUSG00000046491;ENSMUSG00000046794;ENSMUSG00000049999;ENSMUSG00000062908;ENSMUSG00000067279;ENSMUSG00000072494
GO:0086091	regulation of heart rate by cardiac cond...	28	7	1.52	0.00059	0.345539629375987	ENSMUSG00000032338;ENSMUSG00000032826;ENSMUSG00000038319;ENSMUSG00000045534;ENSMUSG00000051331;ENSMUSG00000057123;ENSMUSG00000090122
GO:0034331	cell junction maintenance	16	4	0.87	0.00061	0.382866229751192	ENSMUSG00000022353;ENSMUSG00000030259;ENSMUSG00000044433;ENSMUSG00000068036
GO:1901380	negative regulation of potassium ion tra...	19	4	1.03	0.00061	0.116463092734007	ENSMUSG00000027861;ENSMUSG00000038319;ENSMUSG00000040016;ENSMUSG00000090122
GO:0007155	cell adhesion	1062	84	57.76	0.00063	0.321230549886854	ENSMUSG00000000305;ENSMUSG00000000325;ENSMUSG00000000392;ENSMUSG00000001119;ENSMUSG00000001300;ENSMUSG00000002341;ENSMUSG00000004098;ENSMUSG00000005268;ENSMUSG00000005397;ENSMUSG00000005958;ENSMUSG00000006611;ENSMUSG00000008090;ENSMUSG00000012819;ENSMUSG00000017167;ENSMUSG00000017344;ENSMUSG00000018012;ENSMUSG00000019326;ENSMUSG00000019899;ENSMUSG00000020241;ENSMUSG00000021806;ENSMUSG00000021994;…
GO:0055114	oxidation-reduction process	784	81	42.64	0.00078	0.355883001770207	ENSMUSG00000000253;ENSMUSG00000000811;ENSMUSG00000003865;ENSMUSG00000005469;ENSMUSG00000009614;ENSMUSG00000011305;ENSMUSG00000018574;ENSMUSG00000019326;ENSMUSG00000019883;ENSMUSG00000020674;ENSMUSG00000021069;ENSMUSG00000021748;ENSMUSG00000022096;ENSMUSG00000022210;ENSMUSG00000022223;ENSMUSG00000022477;ENSMUSG00000022707;ENSMUSG00000023019;ENSMUSG00000023094;ENSMUSG00000023832;ENSMUSG00000024440;…
GO:0010463	mesenchymal cell proliferation	53	9	2.88	0.00087	0.366225935741942	ENSMUSG00000001761;ENSMUSG00000021994;ENSMUSG00000030849;ENSMUSG00000031565;ENSMUSG00000036862;ENSMUSG00000046743;ENSMUSG00000048450;ENSMUSG00000055653;ENSMUSG00000062960
GO:0086015	SA node cell action potential	9	4	0.49	0.00088	0.36514029076982	ENSMUSG00000032338;ENSMUSG00000032826;ENSMUSG00000045534;ENSMUSG00000057123
GO:0040037	negative regulation of fibroblast growth...	15	5	0.82	0.00089	0.383813880622679	ENSMUSG00000006800;ENSMUSG00000008090;ENSMUSG00000021994;ENSMUSG00000037211;ENSMUSG00000044461
GO:0007160	cell-matrix adhesion	167	16	9.08	0.00104	0.374555577281851	ENSMUSG00000004098;ENSMUSG00000005397;ENSMUSG00000017344;ENSMUSG00000021806;ENSMUSG00000022099;ENSMUSG00000022178;ENSMUSG00000022817;ENSMUSG00000026043;ENSMUSG00000026193;ENSMUSG00000032243;ENSMUSG00000033327;ENSMUSG00000033985;ENSMUSG00000038236;ENSMUSG00000059327;ENSMUSG00000062960;ENSMUSG00000078716
GO:0048013	ephrin receptor signaling pathway	31	7	1.69	0.00114	0.325791350891843	ENSMUSG00000001300;ENSMUSG00000005958;ENSMUSG00000026235;ENSMUSG00000027954;ENSMUSG00000028040;ENSMUSG00000032537;ENSMUSG00000056486
GO:0008347	glial cell migration	45	7	2.45	0.00124	0.296247387716997	ENSMUSG00000022324;ENSMUSG00000026193;ENSMUSG00000026235;ENSMUSG00000026883;ENSMUSG00000027765;ENSMUSG00000032911;ENSMUSG00000068748
GO:0050873	brown fat cell differentiation	45	8	2.45	0.00139	0.349715757539316	ENSMUSG00000018566;ENSMUSG00000029167;ENSMUSG00000031767;ENSMUSG00000034957;ENSMUSG00000037071;ENSMUSG00000039956;ENSMUSG00000059201;ENSMUSG00000068874
GO:0048570	notochord morphogenesis	10	4	0.54	0.0014	0.246542729480481	ENSMUSG00000021994;ENSMUSG00000025407;ENSMUSG00000027954;ENSMUSG00000048402
GO:0060346	bone trabecula formation	10	4	0.54	0.0014	0.289961211147049	ENSMUSG00000022996;ENSMUSG00000024598;ENSMUSG00000028047;ENSMUSG00000031740
GO:0006085	acetyl-CoA biosynthetic process	16	5	0.87	0.00147	0.293101962396167	ENSMUSG00000020917;ENSMUSG00000021748;ENSMUSG00000027605;ENSMUSG00000031299;ENSMUSG00000032047
GO:0010701	positive regulation of norepinephrine se...	5	3	0.27	0.00148	0.281779279369326	ENSMUSG00000010660;ENSMUSG00000049112;ENSMUSG00000050556
GO:0032960	regulation of inositol trisphosphate bio...	5	3	0.27	0.00148	0.286454328038563	ENSMUSG00000010660;ENSMUSG00000027765;ENSMUSG00000053647
GO:0060412	ventricular septum morphogenesis	37	8	2.01	0.00183	0.323594626946244	ENSMUSG00000008090;ENSMUSG00000021994;ENSMUSG00000026556;ENSMUSG00000030849;ENSMUSG00000032744;ENSMUSG00000040289;ENSMUSG00000057123;ENSMUSG00000076431
GO:0035414	negative regulation of catenin import in...	11	4	0.6	0.00211	0.245494227588351	ENSMUSG00000000142;ENSMUSG00000020135;ENSMUSG00000026883;ENSMUSG00000078794
GO:0016339	calcium-dependent cell-cell adhesion via...	18	5	0.98	0.00222	0.208801144612563	ENSMUSG00000000325;ENSMUSG00000012819;ENSMUSG00000022178;ENSMUSG00000024440;ENSMUSG00000037892
GO:0006099	tricarboxylic acid cycle	26	6	1.41	0.00229	0.389591541089247	ENSMUSG00000021748;ENSMUSG00000022477;ENSMUSG00000025950;ENSMUSG00000028405;ENSMUSG00000031299;ENSMUSG00000032279
GO:0051965	positive regulation of synapse assembly	54	9	2.94	0.00233	0.326446207922895	ENSMUSG00000005958;ENSMUSG00000031253;ENSMUSG00000032537;ENSMUSG00000034648;ENSMUSG00000039953;ENSMUSG00000045776;ENSMUSG00000049112;ENSMUSG00000059146;ENSMUSG00000060780
GO:0043588	skin development	189	20	10.28	0.00272	0.32628816934	ENSMUSG00000001420;ENSMUSG00000001761;ENSMUSG00000007989;ENSMUSG00000021994;ENSMUSG00000022297;ENSMUSG00000022996;ENSMUSG00000026042;ENSMUSG00000026043;ENSMUSG00000026185;ENSMUSG00000026198;ENSMUSG00000026556;ENSMUSG00000026837;ENSMUSG00000028681;ENSMUSG00000030849;ENSMUSG00000031349;ENSMUSG00000034926;ENSMUSG00000037071;ENSMUSG00000038236;ENSMUSG00000039518;ENSMUSG00000059327
GO:1904938	planar cell polarity pathway involved in...	6	3	0.33	0.00283	0.315114760692243	ENSMUSG00000007989;ENSMUSG00000021994;ENSMUSG00000026556
GO:0006102	isocitrate metabolic process	6	3	0.33	0.00283	0.441867757669021	ENSMUSG00000022477;ENSMUSG00000025950;ENSMUSG00000032279
GO:2000542	negative regulation of gastrulation	6	3	0.33	0.00283	0.347778218449182	ENSMUSG00000025902;ENSMUSG00000026042;ENSMUSG00000026837
GO:0070474	positive regulation of uterine smooth mu...	6	3	0.33	0.00283	0.192387365047182	ENSMUSG00000049112;ENSMUSG00000053647;ENSMUSG00000057880
GO:0036514	dopaminergic neuron axon guidance	6	3	0.33	0.00283	0.315114760692243	ENSMUSG00000007989;ENSMUSG00000021994;ENSMUSG00000026556
GO:0030199	collagen fibril organization	36	7	1.96	0.00287	0.314190739684348	ENSMUSG00000000901;ENSMUSG00000022371;ENSMUSG00000026042;ENSMUSG00000026043;ENSMUSG00000026574;ENSMUSG00000026837;ENSMUSG00000033327
GO:0001504	neurotransmitter uptake	15	3	0.82	0.00295	0.423652571564725	ENSMUSG00000007097;ENSMUSG00000023828;ENSMUSG00000048142
GO:1903051	negative regulation of proteolysis invol...	55	5	2.99	0.00295	0.354422232302985	ENSMUSG00000006611;ENSMUSG00000026235;ENSMUSG00000027954;ENSMUSG00000028393;ENSMUSG00000060579
GO:1903319	positive regulation of protein maturatio...	19	3	1.03	0.00295	0.266813735734524	ENSMUSG00000025784;ENSMUSG00000029716;ENSMUSG00000076431
GO:0046545	development of primary female sexual cha...	88	6	4.79	0.00296	0.376318645310496	ENSMUSG00000031740;ENSMUSG00000045312;ENSMUSG00000049791;ENSMUSG00000055639;ENSMUSG00000059201;ENSMUSG00000062960
GO:0007156	homophilic cell adhesion via plasma memb...	67	10	3.64	0.00317	0.274245556414963	ENSMUSG00000000305;ENSMUSG00000012819;ENSMUSG00000022883;ENSMUSG00000024440;ENSMUSG00000032036;ENSMUSG00000036862;ENSMUSG00000037892;ENSMUSG00000039953;ENSMUSG00000046743;ENSMUSG00000068740
GO:0032024	positive regulation of insulin secretion	66	10	3.59	0.00334	0.277371523859646	ENSMUSG00000023571;ENSMUSG00000024990;ENSMUSG00000030406;ENSMUSG00000033065;ENSMUSG00000042632;ENSMUSG00000053647;ENSMUSG00000057880;ENSMUSG00000067786;ENSMUSG00000072875;ENSMUSG00000076431
GO:0045599	negative regulation of fat cell differen...	47	8	2.56	0.00352	0.264961587875065	ENSMUSG00000000901;ENSMUSG00000021994;ENSMUSG00000022996;ENSMUSG00000040856;ENSMUSG00000045294;ENSMUSG00000049090;ENSMUSG00000053647;ENSMUSG00000058966
GO:0030574	collagen catabolic process	20	5	1.09	0.00368	0.369499447060607	ENSMUSG00000000392;ENSMUSG00000000901;ENSMUSG00000020695;ENSMUSG00000028226;ENSMUSG00000031740
GO:0048545	response to steroid hormone	207	13	11.26	0.00372	0.341746357173441	ENSMUSG00000007097;ENSMUSG00000025950;ENSMUSG00000026610;ENSMUSG00000027792;ENSMUSG00000032194;ENSMUSG00000032744;ENSMUSG00000037348;ENSMUSG00000049112;ENSMUSG00000050541;ENSMUSG00000053647;ENSMUSG00000058756;ENSMUSG00000064225;ENSMUSG00000068742
GO:0007204	positive regulation of cytosolic calcium...	220	21	11.97	0.0038	0.286454328038563	ENSMUSG00000002083;ENSMUSG00000002688;ENSMUSG00000006235;ENSMUSG00000010660;ENSMUSG00000021057;ENSMUSG00000027765;ENSMUSG00000027861;ENSMUSG00000030406;ENSMUSG00000032826;ENSMUSG00000037493;ENSMUSG00000040016;ENSMUSG00000042632;ENSMUSG00000044052;ENSMUSG00000044338;ENSMUSG00000045875;ENSMUSG00000049112;ENSMUSG00000049929;ENSMUSG00000050541;ENSMUSG00000051331;ENSMUSG00000053647;ENSMUSG00000062960
GO:0060979	vasculogenesis involved in coronary vasc...	13	4	0.71	0.00418	0.351587800948729	ENSMUSG00000006235;ENSMUSG00000030849;ENSMUSG00000031565;ENSMUSG00000036585
GO:0048791	calcium ion-regulated exocytosis of neur...	21	5	1.14	0.00461	0.332188316241466	ENSMUSG00000024743;ENSMUSG00000030731;ENSMUSG00000030806;ENSMUSG00000031255;ENSMUSG00000049303
GO:0043931	ossification involved in bone maturation	17	4	0.92	0.00475	0.422977351459196	ENSMUSG00000028047;ENSMUSG00000036862;ENSMUSG00000046743;ENSMUSG00000059201
GO:0045117	azole transport	20	4	1.09	0.00475	0.330886463279407	ENSMUSG00000010064;ENSMUSG00000020744;ENSMUSG00000021265;ENSMUSG00000023828
GO:0060242	contact inhibition	7	3	0.38	0.00476	0.44441359923245	ENSMUSG00000000392;ENSMUSG00000001761;ENSMUSG00000055639
GO:0003306	Wnt signaling pathway involved in heart ...	7	3	0.38	0.00476	0.337461577987758	ENSMUSG00000021994;ENSMUSG00000025902;ENSMUSG00000026556
GO:0021940	positive regulation of cerebellar granul...	7	3	0.38	0.00476	0.215212060213325	ENSMUSG00000001761;ENSMUSG00000025407;ENSMUSG00000048402
GO:0006071	glycerol metabolic process	14	4	0.76	0.00561	0.204832267182988	ENSMUSG00000012187;ENSMUSG00000030747;ENSMUSG00000052396;ENSMUSG00000059201
GO:0030901	midbrain development	32	6	1.74	0.00569	0.312421218298487	ENSMUSG00000007989;ENSMUSG00000021994;ENSMUSG00000022297;ENSMUSG00000030849;ENSMUSG00000031565;ENSMUSG00000048450
GO:0006635	fatty acid beta-oxidation	64	10	3.48	0.00573	0.37931827497154	ENSMUSG00000011305;ENSMUSG00000018574;ENSMUSG00000019883;ENSMUSG00000023832;ENSMUSG00000024507;ENSMUSG00000027984;ENSMUSG00000029545;ENSMUSG00000032047;ENSMUSG00000059201;ENSMUSG00000062908
GO:0030324	lung development	175	18	9.52	0.00657	0.335422336405102	ENSMUSG00000021268;ENSMUSG00000021994;ENSMUSG00000024940;ENSMUSG00000024990;ENSMUSG00000025407;ENSMUSG00000026185;ENSMUSG00000026556;ENSMUSG00000030849;ENSMUSG00000031565;ENSMUSG00000031840;ENSMUSG00000032558;ENSMUSG00000034957;ENSMUSG00000036585;ENSMUSG00000037211;ENSMUSG00000048402;ENSMUSG00000055653;ENSMUSG00000058756;ENSMUSG00000062960
GO:0072178	nephric duct morphogenesis	8	3	0.44	0.0073	0.325791350891843	ENSMUSG00000001300;ENSMUSG00000026235;ENSMUSG00000055653
GO:0060027	convergent extension involved in gastrul...	8	3	0.44	0.0073	0.337461577987758	ENSMUSG00000021994;ENSMUSG00000026556;ENSMUSG00000032558
GO:0090037	positive regulation of protein kinase C ...	8	3	0.44	0.0073	0.277873398747636	ENSMUSG00000021994;ENSMUSG00000042632;ENSMUSG00000045875
GO:0003198	epithelial to mesenchymal transition inv...	15	4	0.82	0.00732	0.293040022033415	ENSMUSG00000032744;ENSMUSG00000040289;ENSMUSG00000048450;ENSMUSG00000069763
GO:0007263	nitric oxide mediated signal transductio...	15	4	0.82	0.00732	0.332224350906874	ENSMUSG00000026463;ENSMUSG00000028005;ENSMUSG00000035681;ENSMUSG00000049892
GO:0046426	negative regulation of JAK-STAT cascade	43	7	2.34	0.00796	0.227802386146876	ENSMUSG00000021388;ENSMUSG00000045287;ENSMUSG00000045776;ENSMUSG00000051228;ENSMUSG00000051652;ENSMUSG00000052316;ENSMUSG00000060780
GO:1905114	cell surface receptor signaling pathway ...	391	37	21.27	0.00824	0.3307185048584	ENSMUSG00000000142;ENSMUSG00000000632;ENSMUSG00000001761;ENSMUSG00000006800;ENSMUSG00000007989;ENSMUSG00000013076;ENSMUSG00000020135;ENSMUSG00000021994;ENSMUSG00000022297;ENSMUSG00000022996;ENSMUSG00000025407;ENSMUSG00000025902;ENSMUSG00000026556;ENSMUSG00000026883;ENSMUSG00000028031;ENSMUSG00000030409;ENSMUSG00000030806;ENSMUSG00000030849;ENSMUSG00000030956;ENSMUSG00000031661;ENSMUSG00000032558;…
GO:0007411	axon guidance	142	20	7.72	0.00825	0.311958095130719	ENSMUSG00000000305;ENSMUSG00000001300;ENSMUSG00000001761;ENSMUSG00000005958;ENSMUSG00000007989;ENSMUSG00000019899;ENSMUSG00000020099;ENSMUSG00000021994;ENSMUSG00000022324;ENSMUSG00000022883;ENSMUSG00000026235;ENSMUSG00000026556;ENSMUSG00000027954;ENSMUSG00000028040;ENSMUSG00000031398;ENSMUSG00000032537;ENSMUSG00000035277;ENSMUSG00000048402;ENSMUSG00000056486;ENSMUSG00000067242
GO:0046390	ribose phosphate biosynthetic process	190	15	10.33	0.00848	0.318333558351825	ENSMUSG00000021057;ENSMUSG00000021069;ENSMUSG00000021957;ENSMUSG00000022994;ENSMUSG00000026567;ENSMUSG00000028005;ENSMUSG00000029167;ENSMUSG00000030406;ENSMUSG00000032047;ENSMUSG00000033610;ENSMUSG00000039956;ENSMUSG00000040016;ENSMUSG00000048240;ENSMUSG00000053647;ENSMUSG00000055523
GO:0055075	potassium ion homeostasis	11	4	0.6	0.00851	0.307828638993207	ENSMUSG00000007097;ENSMUSG00000038319;ENSMUSG00000041329;ENSMUSG00000045534
GO:0060601	lateral sprouting from an epithelium	12	4	0.65	0.00851	0.293800537326183	ENSMUSG00000021994;ENSMUSG00000026556;ENSMUSG00000030849;ENSMUSG00000048402
GO:0035337	fatty-acyl-CoA metabolic process	8	3	0.44	0.00853	0.40683808257589	ENSMUSG00000024507;ENSMUSG00000030747;ENSMUSG00000032047
GO:0009952	anterior/posterior pattern specification	170	17	9.25	0.00928	0.3307185048584	ENSMUSG00000000142;ENSMUSG00000001657;ENSMUSG00000001661;ENSMUSG00000001761;ENSMUSG00000021994;ENSMUSG00000022485;ENSMUSG00000025902;ENSMUSG00000026556;ENSMUSG00000030513;ENSMUSG00000038119;ENSMUSG00000038236;ENSMUSG00000040289;ENSMUSG00000048402;ENSMUSG00000048450;ENSMUSG00000055653;ENSMUSG00000068740;ENSMUSG00000075394
GO:0030198	extracellular matrix organization	181	21	9.84	0.00983	0.347778218449182	ENSMUSG00000000392;ENSMUSG00000000901;ENSMUSG00000004098;ENSMUSG00000005397;ENSMUSG00000006800;ENSMUSG00000017344;ENSMUSG00000020674;ENSMUSG00000022371;ENSMUSG00000023886;ENSMUSG00000025213;ENSMUSG00000026042;ENSMUSG00000026043;ENSMUSG00000026193;ENSMUSG00000026574;ENSMUSG00000026837;ENSMUSG00000032558;ENSMUSG00000033327;ENSMUSG00000033420;ENSMUSG00000038624;ENSMUSG00000039254;ENSMUSG00000042961

## Sheet: S2E (BP_down_D26vsD0)
GO.ID	Term	Annotated	Significant	Expected	p-value	Median FC of significant genes	ENSEMBL IDs
GO:0016525	negative regulation of angiogenesis	77	22	6.22	2.9e-07	0.302709	ENSMUSG00000002944;ENSMUSG00000006386;ENSMUSG00000016128;ENSMUSG00000018593;ENSMUSG00000020580;ENSMUSG00000021256;ENSMUSG00000022018;ENSMUSG00000022025;ENSMUSG00000023885;ENSMUSG00000026883;ENSMUSG00000027314;ENSMUSG00000030671;ENSMUSG00000031503;ENSMUSG00000032679;ENSMUSG00000033191;ENSMUSG00000033278;ENSMUSG00000036144;ENSMUSG00000041688;ENSMUSG00000044317;ENSMUSG00000053477;ENSMUSG00000063531;…
GO:0086091	regulation of heart rate by cardiac cond...	28	11	2.26	5.4e-06	0.22145	ENSMUSG00000001552;ENSMUSG00000007655;ENSMUSG00000032338;ENSMUSG00000032511;ENSMUSG00000032826;ENSMUSG00000040118;ENSMUSG00000040896;ENSMUSG00000041957;ENSMUSG00000051331;ENSMUSG00000057123;ENSMUSG00000090122
GO:0007156	homophilic cell adhesion via plasma memb...	67	17	5.41	1.6e-05	0.287066	ENSMUSG00000008153;ENSMUSG00000012819;ENSMUSG00000022656;ENSMUSG00000022883;ENSMUSG00000024440;ENSMUSG00000030110;ENSMUSG00000031841;ENSMUSG00000031871;ENSMUSG00000032036;ENSMUSG00000033278;ENSMUSG00000036862;ENSMUSG00000039953;ENSMUSG00000046743;ENSMUSG00000050505;ENSMUSG00000051323;ENSMUSG00000051375;ENSMUSG00000068740
GO:0001764	neuron migration	131	26	10.58	2.4e-05	0.339642	ENSMUSG00000007989;ENSMUSG00000018411;ENSMUSG00000019647;ENSMUSG00000020052;ENSMUSG00000020283;ENSMUSG00000022324;ENSMUSG00000025810;ENSMUSG00000026587;ENSMUSG00000026883;ENSMUSG00000028414;ENSMUSG00000029207;ENSMUSG00000029673;ENSMUSG00000030551;ENSMUSG00000032036;ENSMUSG00000032340;ENSMUSG00000033585;ENSMUSG00000035277;ENSMUSG00000035764;ENSMUSG00000040524;ENSMUSG00000050953;ENSMUSG00000052920;…
GO:0060384	innervation	18	8	1.45	3.7e-05	0.271485	ENSMUSG00000006800;ENSMUSG00000020262;ENSMUSG00000025810;ENSMUSG00000028456;ENSMUSG00000030029;ENSMUSG00000030110;ENSMUSG00000035764;ENSMUSG00000054252
GO:0048665	neuron fate specification	14	6	1.13	6.2e-05	0.276477	ENSMUSG00000014773;ENSMUSG00000020052;ENSMUSG00000025932;ENSMUSG00000048402;ENSMUSG00000051367;ENSMUSG00000059146
GO:0007155	cell adhesion	1062	146	85.76	7.1e-05	0.294028	ENSMUSG00000000325;ENSMUSG00000001300;ENSMUSG00000001552;ENSMUSG00000002341;ENSMUSG00000002799;ENSMUSG00000002944;ENSMUSG00000004098;ENSMUSG00000004591;ENSMUSG00000005268;ENSMUSG00000005397;ENSMUSG00000005672;ENSMUSG00000006386;ENSMUSG00000007655;ENSMUSG00000008090;ENSMUSG00000008153;ENSMUSG00000012819;ENSMUSG00000013663;ENSMUSG00000014773;ENSMUSG00000017167;ENSMUSG00000017344;ENSMUSG00000019326;…
GO:0060412	ventricular septum morphogenesis	37	11	2.99	0.00014	0.299444	ENSMUSG00000008090;ENSMUSG00000015957;ENSMUSG00000018604;ENSMUSG00000021994;ENSMUSG00000022528;ENSMUSG00000026836;ENSMUSG00000029287;ENSMUSG00000032744;ENSMUSG00000040289;ENSMUSG00000057123;ENSMUSG00000067336
GO:0042074	cell migration involved in gastrulation	12	6	0.97	0.00017	0.279203	ENSMUSG00000015957;ENSMUSG00000021994;ENSMUSG00000025902;ENSMUSG00000026383;ENSMUSG00000027002;ENSMUSG00000041688
GO:0007204	positive regulation of cytosolic calcium...	220	34	17.77	0.00017	0.256383	ENSMUSG00000002688;ENSMUSG00000002944;ENSMUSG00000007655;ENSMUSG00000019768;ENSMUSG00000021057;ENSMUSG00000022840;ENSMUSG00000024122;ENSMUSG00000027765;ENSMUSG00000027861;ENSMUSG00000030406;ENSMUSG00000031997;ENSMUSG00000032826;ENSMUSG00000032855;ENSMUSG00000034462;ENSMUSG00000037493;ENSMUSG00000040016;ENSMUSG00000040118;ENSMUSG00000044052;ENSMUSG00000044317;ENSMUSG00000044338;ENSMUSG00000045038;…
GO:0001937	negative regulation of endothelial cell ...	33	10	2.66	0.00019	0.242736	ENSMUSG00000000058;ENSMUSG00000007655;ENSMUSG00000018593;ENSMUSG00000021256;ENSMUSG00000022018;ENSMUSG00000022025;ENSMUSG00000027314;ENSMUSG00000030551;ENSMUSG00000033278;ENSMUSG00000050953
GO:0006171	cAMP biosynthetic process	79	14	6.38	0.0002	0.245615	ENSMUSG00000005580;ENSMUSG00000020431;ENSMUSG00000020963;ENSMUSG00000021057;ENSMUSG00000022206;ENSMUSG00000022840;ENSMUSG00000022994;ENSMUSG00000026387;ENSMUSG00000026567;ENSMUSG00000030406;ENSMUSG00000038587;ENSMUSG00000040016;ENSMUSG00000053647;ENSMUSG00000059588
GO:0007501	mesodermal cell fate specification	5	4	0.4	0.0002	0.378903	ENSMUSG00000021796;ENSMUSG00000025902;ENSMUSG00000025932;ENSMUSG00000031565
GO:0072014	proximal tubule development	5	4	0.4	0.0002	0.282112	ENSMUSG00000004655;ENSMUSG00000014773;ENSMUSG00000032744;ENSMUSG00000042797
GO:0090272	negative regulation of fibroblast growth...	5	4	0.4	0.0002	0.345114	ENSMUSG00000015957;ENSMUSG00000022018;ENSMUSG00000031565;ENSMUSG00000032679
GO:0098609	cell-cell adhesion	597	74	48.21	0.00041	0.310358	ENSMUSG00000000325;ENSMUSG00000001300;ENSMUSG00000001552;ENSMUSG00000005672;ENSMUSG00000006386;ENSMUSG00000007655;ENSMUSG00000008090;ENSMUSG00000008153;ENSMUSG00000012819;ENSMUSG00000019818;ENSMUSG00000021823;ENSMUSG00000021994;ENSMUSG00000022018;ENSMUSG00000022099;ENSMUSG00000022178;ENSMUSG00000022272;ENSMUSG00000022383;ENSMUSG00000022528;ENSMUSG00000022656;ENSMUSG00000022676;ENSMUSG00000022883;…
GO:0045747	positive regulation of Notch signaling p...	30	9	2.42	0.00043	0.253703	ENSMUSG00000002799;ENSMUSG00000005672;ENSMUSG00000014773;ENSMUSG00000020052;ENSMUSG00000021732;ENSMUSG00000022528;ENSMUSG00000025932;ENSMUSG00000027276;ENSMUSG00000027314
GO:0035329	hippo signaling	29	9	2.34	0.00046	0.266013	ENSMUSG00000013076;ENSMUSG00000022178;ENSMUSG00000024083;ENSMUSG00000027803;ENSMUSG00000031563;ENSMUSG00000032531;ENSMUSG00000036862;ENSMUSG00000041688;ENSMUSG00000046743
GO:0001569	branching involved in blood vessel morph...	37	10	2.99	0.00052	0.313979	ENSMUSG00000006386;ENSMUSG00000015468;ENSMUSG00000022231;ENSMUSG00000022309;ENSMUSG00000025810;ENSMUSG00000026836;ENSMUSG00000027314;ENSMUSG00000031502;ENSMUSG00000063531;ENSMUSG00000078202
GO:0007166	cell surface receptor signaling pathway	1872	219	151.18	0.00054	0.288934	ENSMUSG00000000058;ENSMUSG00000000440;ENSMUSG00000000838;ENSMUSG00000001036;ENSMUSG00000001300;ENSMUSG00000002688;ENSMUSG00000002799;ENSMUSG00000002944;ENSMUSG00000004814;ENSMUSG00000005268;ENSMUSG00000005533;ENSMUSG00000005672;ENSMUSG00000006386;ENSMUSG00000006800;ENSMUSG00000007655;ENSMUSG00000007989;ENSMUSG00000008090;ENSMUSG00000013076;ENSMUSG00000013663;ENSMUSG00000014773;ENSMUSG00000014932;…
GO:0001709	cell fate determination	25	8	2.02	0.00055	0.23768	ENSMUSG00000002799;ENSMUSG00000020052;ENSMUSG00000021466;ENSMUSG00000022053;ENSMUSG00000022528;ENSMUSG00000025902;ENSMUSG00000028681;ENSMUSG00000031283
GO:0048570	notochord morphogenesis	10	5	0.81	0.00061	0.261022	ENSMUSG00000015957;ENSMUSG00000021994;ENSMUSG00000027002;ENSMUSG00000027954;ENSMUSG00000048402
GO:0007411	axon guidance	142	29	11.47	0.00063	0.325197	ENSMUSG00000001300;ENSMUSG00000007989;ENSMUSG00000008575;ENSMUSG00000019647;ENSMUSG00000019899;ENSMUSG00000020099;ENSMUSG00000021013;ENSMUSG00000021466;ENSMUSG00000021994;ENSMUSG00000022231;ENSMUSG00000022324;ENSMUSG00000022883;ENSMUSG00000025085;ENSMUSG00000025810;ENSMUSG00000026235;ENSMUSG00000026640;ENSMUSG00000027954;ENSMUSG00000028780;ENSMUSG00000029207;ENSMUSG00000031398;ENSMUSG00000032340;…
GO:0009062	fatty acid catabolic process	81	18	6.54	0.0007	0.375504	ENSMUSG00000020283;ENSMUSG00000020593;ENSMUSG00000021416;ENSMUSG00000022853;ENSMUSG00000023832;ENSMUSG00000024507;ENSMUSG00000027412;ENSMUSG00000027984;ENSMUSG00000031725;ENSMUSG00000032047;ENSMUSG00000032314;ENSMUSG00000032527;ENSMUSG00000055782;ENSMUSG00000055980;ENSMUSG00000056973;ENSMUSG00000059201;ENSMUSG00000062908;ENSMUSG00000090150
GO:0001759	organ induction	15	6	1.21	0.00072	0.296945	ENSMUSG00000021732;ENSMUSG00000027840;ENSMUSG00000031565;ENSMUSG00000036585;ENSMUSG00000046532;ENSMUSG00000051367
GO:0048706	embryonic skeletal system development	111	13	8.96	0.00075	0.241192	ENSMUSG00000001661;ENSMUSG00000006800;ENSMUSG00000021994;ENSMUSG00000022485;ENSMUSG00000024238;ENSMUSG00000024990;ENSMUSG00000025932;ENSMUSG00000028763;ENSMUSG00000036617;ENSMUSG00000037169;ENSMUSG00000040856;ENSMUSG00000051367;ENSMUSG00000052155
GO:0090103	cochlea morphogenesis	21	7	1.7	0.00093	0.2966	ENSMUSG00000020963;ENSMUSG00000021994;ENSMUSG00000024238;ENSMUSG00000025932;ENSMUSG00000032419;ENSMUSG00000048402;ENSMUSG00000051367
GO:0003151	outflow tract morphogenesis	70	17	5.65	0.00099	0.356219	ENSMUSG00000015957;ENSMUSG00000018604;ENSMUSG00000021796;ENSMUSG00000021994;ENSMUSG00000022528;ENSMUSG00000025810;ENSMUSG00000025902;ENSMUSG00000025932;ENSMUSG00000027276;ENSMUSG00000028780;ENSMUSG00000029287;ENSMUSG00000030770;ENSMUSG00000032744;ENSMUSG00000040289;ENSMUSG00000051367;ENSMUSG00000057123;ENSMUSG00000067336
GO:0051965	positive regulation of synapse assembly	54	12	4.36	0.00103	0.27869	ENSMUSG00000008153;ENSMUSG00000023885;ENSMUSG00000028184;ENSMUSG00000028399;ENSMUSG00000031253;ENSMUSG00000034648;ENSMUSG00000039953;ENSMUSG00000049112;ENSMUSG00000055254;ENSMUSG00000059146;ENSMUSG00000060780;ENSMUSG00000072964
GO:0051056	regulation of small GTPase mediated sign...	230	33	18.57	0.00103	0.281719	ENSMUSG00000004562;ENSMUSG00000019966;ENSMUSG00000021027;ENSMUSG00000021662;ENSMUSG00000021708;ENSMUSG00000021732;ENSMUSG00000022883;ENSMUSG00000024451;ENSMUSG00000024998;ENSMUSG00000025810;ENSMUSG00000026490;ENSMUSG00000026883;ENSMUSG00000027581;ENSMUSG00000029673;ENSMUSG00000031442;ENSMUSG00000031523;ENSMUSG00000032413;ENSMUSG00000034037;ENSMUSG00000035236;ENSMUSG00000037110;ENSMUSG00000039031;…
GO:0003161	cardiac conduction system development	11	5	0.89	0.00104	0.314668	ENSMUSG00000018604;ENSMUSG00000021796;ENSMUSG00000022803;ENSMUSG00000032419;ENSMUSG00000057123
GO:0007184	SMAD protein import into nucleus	21	6	1.7	0.00121	0.301517	ENSMUSG00000020315;ENSMUSG00000021796;ENSMUSG00000027803;ENSMUSG00000034557;ENSMUSG00000037573;ENSMUSG00000038259
GO:0003183	mitral valve morphogenesis	12	5	0.97	0.00121	0.38001	ENSMUSG00000021796;ENSMUSG00000026836;ENSMUSG00000027954;ENSMUSG00000036862;ENSMUSG00000067336
GO:0021891	olfactory bulb interneuron development	7	4	0.57	0.00121	0.219953	ENSMUSG00000021994;ENSMUSG00000022883;ENSMUSG00000031565;ENSMUSG00000035277
GO:0045607	regulation of auditory receptor cell dif...	7	4	0.57	0.00121	0.197733	ENSMUSG00000014773;ENSMUSG00000022528;ENSMUSG00000037169;ENSMUSG00000040289
GO:0061314	Notch signaling involved in heart develo...	7	4	0.57	0.00121	0.23287	ENSMUSG00000014773;ENSMUSG00000027276;ENSMUSG00000027314;ENSMUSG00000040289
GO:0030901	midbrain development	32	8	2.58	0.00127	0.254458	ENSMUSG00000007989;ENSMUSG00000021994;ENSMUSG00000022297;ENSMUSG00000022528;ENSMUSG00000027796;ENSMUSG00000031565;ENSMUSG00000031996;ENSMUSG00000054252
GO:0072001	renal system development	247	52	19.95	0.00149	0.286826	ENSMUSG00000001300;ENSMUSG00000004655;ENSMUSG00000005397;ENSMUSG00000006386;ENSMUSG00000006800;ENSMUSG00000014773;ENSMUSG00000015957;ENSMUSG00000021013;ENSMUSG00000021466;ENSMUSG00000021732;ENSMUSG00000021994;ENSMUSG00000022292;ENSMUSG00000022309;ENSMUSG00000022353;ENSMUSG00000022528;ENSMUSG00000024990;ENSMUSG00000024998;ENSMUSG00000025810;ENSMUSG00000025902;ENSMUSG00000025932;ENSMUSG00000026235;…
GO:0007399	nervous system development	1756	222	141.81	0.00166	0.27443	ENSMUSG00000000440;ENSMUSG00000000838;ENSMUSG00000001300;ENSMUSG00000001657;ENSMUSG00000002341;ENSMUSG00000002688;ENSMUSG00000002799;ENSMUSG00000003948;ENSMUSG00000004655;ENSMUSG00000004798;ENSMUSG00000004891;ENSMUSG00000005533;ENSMUSG00000005672;ENSMUSG00000005893;ENSMUSG00000006800;ENSMUSG00000007655;ENSMUSG00000007989;ENSMUSG00000008153;ENSMUSG00000008575;ENSMUSG00000010086;ENSMUSG00000012819;…
GO:0002053	positive regulation of mesenchymal cell ...	36	9	2.91	0.00181	0.250099	ENSMUSG00000021796;ENSMUSG00000021994;ENSMUSG00000031565;ENSMUSG00000032419;ENSMUSG00000035133;ENSMUSG00000037169;ENSMUSG00000051367;ENSMUSG00000055980;ENSMUSG00000062960
GO:0048762	mesenchymal cell differentiation	166	29	13.41	0.00191	0.337386	ENSMUSG00000013663;ENSMUSG00000015957;ENSMUSG00000019966;ENSMUSG00000020846;ENSMUSG00000021732;ENSMUSG00000021796;ENSMUSG00000021994;ENSMUSG00000022018;ENSMUSG00000022528;ENSMUSG00000022676;ENSMUSG00000025810;ENSMUSG00000026383;ENSMUSG00000026836;ENSMUSG00000026883;ENSMUSG00000027276;ENSMUSG00000027803;ENSMUSG00000027954;ENSMUSG00000028780;ENSMUSG00000029287;ENSMUSG00000030110;ENSMUSG00000031565;…
GO:0060638	mesenchymal-epithelial cell signaling	9	5	0.73	0.00197	0.217215	ENSMUSG00000021732;ENSMUSG00000021994;ENSMUSG00000027840;ENSMUSG00000028364;ENSMUSG00000031565
GO:0072012	glomerulus vasculature development	25	6	2.02	0.00197	0.314733	ENSMUSG00000004655;ENSMUSG00000006386;ENSMUSG00000022309;ENSMUSG00000022528;ENSMUSG00000038146;ENSMUSG00000044317
GO:0016339	calcium-dependent cell-cell adhesion via...	18	6	1.45	0.00218	0.293478	ENSMUSG00000000325;ENSMUSG00000012819;ENSMUSG00000022178;ENSMUSG00000024440;ENSMUSG00000031841;ENSMUSG00000051375
GO:0040019	positive regulation of embryonic develop...	29	9	2.34	0.00222	0.272433	ENSMUSG00000005893;ENSMUSG00000022528;ENSMUSG00000027840;ENSMUSG00000033149;ENSMUSG00000041688;ENSMUSG00000046532;ENSMUSG00000048078;ENSMUSG00000048537;ENSMUSG00000051367
GO:0048843	negative regulation of axon extension in...	8	4	0.65	0.00227	0.369432	ENSMUSG00000021994;ENSMUSG00000022231;ENSMUSG00000025810;ENSMUSG00000031398
GO:0031659	positive regulation of cyclin-dependent ...	8	4	0.65	0.00227	0.357609	ENSMUSG00000021732;ENSMUSG00000022018;ENSMUSG00000032855;ENSMUSG00000034462
GO:0046928	regulation of neurotransmitter secretion	49	8	3.96	0.00253	0.213599	ENSMUSG00000000838;ENSMUSG00000023064;ENSMUSG00000024534;ENSMUSG00000027895;ENSMUSG00000028456;ENSMUSG00000032827;ENSMUSG00000049303;ENSMUSG00000055254
GO:0060979	vasculogenesis involved in coronary vasc...	13	5	1.05	0.00253	0.365845	ENSMUSG00000022309;ENSMUSG00000025810;ENSMUSG00000029287;ENSMUSG00000031565;ENSMUSG00000036585
GO:0010811	positive regulation of cell-substrate ad...	109	18	8.8	0.00265	0.316228	ENSMUSG00000002944;ENSMUSG00000005397;ENSMUSG00000006386;ENSMUSG00000017344;ENSMUSG00000019820;ENSMUSG00000021136;ENSMUSG00000022099;ENSMUSG00000022665;ENSMUSG00000025810;ENSMUSG00000026383;ENSMUSG00000027111;ENSMUSG00000031841;ENSMUSG00000042961;ENSMUSG00000043631;ENSMUSG00000045038;ENSMUSG00000045103;ENSMUSG00000062960;ENSMUSG00000063275
GO:0030155	regulation of cell adhesion	587	64	47.4	0.00273	0.305033	ENSMUSG00000001300;ENSMUSG00000002799;ENSMUSG00000002944;ENSMUSG00000005268;ENSMUSG00000005397;ENSMUSG00000006386;ENSMUSG00000007655;ENSMUSG00000013663;ENSMUSG00000014773;ENSMUSG00000017344;ENSMUSG00000019820;ENSMUSG00000019846;ENSMUSG00000019899;ENSMUSG00000021136;ENSMUSG00000021994;ENSMUSG00000022018;ENSMUSG00000022099;ENSMUSG00000022231;ENSMUSG00000022272;ENSMUSG00000022309;ENSMUSG00000022383;…
GO:0051145	smooth muscle cell differentiation	60	12	4.85	0.00293	0.355405	ENSMUSG00000005672;ENSMUSG00000021732;ENSMUSG00000022528;ENSMUSG00000024168;ENSMUSG00000024238;ENSMUSG00000024921;ENSMUSG00000026836;ENSMUSG00000032387;ENSMUSG00000032419;ENSMUSG00000040289;ENSMUSG00000051367;ENSMUSG00000053647
GO:0032331	negative regulation of chondrocyte diffe...	19	6	1.53	0.00297	0.248304	ENSMUSG00000020467;ENSMUSG00000020846;ENSMUSG00000022676;ENSMUSG00000038259;ENSMUSG00000047497;ENSMUSG00000048402
GO:0030198	extracellular matrix organization	181	29	14.62	0.003	0.325308	ENSMUSG00000004098;ENSMUSG00000005397;ENSMUSG00000006800;ENSMUSG00000017344;ENSMUSG00000020674;ENSMUSG00000021136;ENSMUSG00000021186;ENSMUSG00000022018;ENSMUSG00000022231;ENSMUSG00000022371;ENSMUSG00000022665;ENSMUSG00000026042;ENSMUSG00000026478;ENSMUSG00000026574;ENSMUSG00000027750;ENSMUSG00000028763;ENSMUSG00000029207;ENSMUSG00000031502;ENSMUSG00000031910;ENSMUSG00000031996;ENSMUSG00000033149;…
GO:0050873	brown fat cell differentiation	45	10	3.63	0.0032	0.280236	ENSMUSG00000000440;ENSMUSG00000018566;ENSMUSG00000019846;ENSMUSG00000021238;ENSMUSG00000022053;ENSMUSG00000027111;ENSMUSG00000027684;ENSMUSG00000031767;ENSMUSG00000037071;ENSMUSG00000059201
GO:0001974	blood vessel remodeling	47	11	3.8	0.00324	0.313429	ENSMUSG00000021732;ENSMUSG00000024140;ENSMUSG00000027276;ENSMUSG00000027314;ENSMUSG00000028780;ENSMUSG00000029287;ENSMUSG00000040732;ENSMUSG00000050541;ENSMUSG00000050953;ENSMUSG00000061393;ENSMUSG00000067336
GO:0045666	positive regulation of neuron differenti...	345	43	27.86	0.00337	0.266467	ENSMUSG00000000838;ENSMUSG00000002688;ENSMUSG00000003948;ENSMUSG00000005533;ENSMUSG00000010086;ENSMUSG00000013663;ENSMUSG00000018411;ENSMUSG00000020052;ENSMUSG00000020859;ENSMUSG00000021057;ENSMUSG00000021219;ENSMUSG00000021994;ENSMUSG00000022231;ENSMUSG00000022883;ENSMUSG00000024238;ENSMUSG00000024431;ENSMUSG00000024924;ENSMUSG00000025810;ENSMUSG00000026235;ENSMUSG00000026452;ENSMUSG00000026883;…
GO:0031032	actomyosin structure organization	166	23	13.41	0.00361	0.324927	ENSMUSG00000015957;ENSMUSG00000019978;ENSMUSG00000021013;ENSMUSG00000022018;ENSMUSG00000025006;ENSMUSG00000025810;ENSMUSG00000026383;ENSMUSG00000026490;ENSMUSG00000027624;ENSMUSG00000027861;ENSMUSG00000028701;ENSMUSG00000030562;ENSMUSG00000031523;ENSMUSG00000031972;ENSMUSG00000032186;ENSMUSG00000032827;ENSMUSG00000033149;ENSMUSG00000035407;ENSMUSG00000037736;ENSMUSG00000041417;ENSMUSG00000048285;…
GO:0090263	positive regulation of canonical Wnt sig...	70	13	5.65	0.00361	0.260134	ENSMUSG00000006800;ENSMUSG00000007655;ENSMUSG00000021732;ENSMUSG00000021994;ENSMUSG00000025860;ENSMUSG00000027840;ENSMUSG00000030309;ENSMUSG00000032064;ENSMUSG00000043154;ENSMUSG00000050332;ENSMUSG00000054252;ENSMUSG00000056342;ENSMUSG00000078202
GO:0060037	pharyngeal system development	22	8	1.78	0.00364	0.336611	ENSMUSG00000021466;ENSMUSG00000021796;ENSMUSG00000022528;ENSMUSG00000025932;ENSMUSG00000026640;ENSMUSG00000026836;ENSMUSG00000051367;ENSMUSG00000067336
GO:0007009	plasma membrane organization	68	13	5.49	0.00364	0.272433	ENSMUSG00000000058;ENSMUSG00000007655;ENSMUSG00000013663;ENSMUSG00000020315;ENSMUSG00000022353;ENSMUSG00000024743;ENSMUSG00000032826;ENSMUSG00000033763;ENSMUSG00000033788;ENSMUSG00000045954;ENSMUSG00000046532;ENSMUSG00000046743;ENSMUSG00000074364
GO:0060307	regulation of ventricular cardiac muscle...	14	5	1.13	0.00367	0.22145	ENSMUSG00000032511;ENSMUSG00000040118;ENSMUSG00000050953;ENSMUSG00000057123;ENSMUSG00000090122
GO:0045778	positive regulation of ossification	84	16	6.78	0.00376	0.337203	ENSMUSG00000002688;ENSMUSG00000021779;ENSMUSG00000021796;ENSMUSG00000021943;ENSMUSG00000021994;ENSMUSG00000022025;ENSMUSG00000026836;ENSMUSG00000027276;ENSMUSG00000035877;ENSMUSG00000040289;ENSMUSG00000050953;ENSMUSG00000052155;ENSMUSG00000054252;ENSMUSG00000061393;ENSMUSG00000066687;ENSMUSG00000067336
GO:0060603	mammary gland duct morphogenesis	35	10	2.83	0.00378	0.276115	ENSMUSG00000018604;ENSMUSG00000019768;ENSMUSG00000021466;ENSMUSG00000021732;ENSMUSG00000021994;ENSMUSG00000022883;ENSMUSG00000024431;ENSMUSG00000024597;ENSMUSG00000046532;ENSMUSG00000048402
GO:0016264	gap junction assembly	9	4	0.73	0.00383	0.258253	ENSMUSG00000007655;ENSMUSG00000034520;ENSMUSG00000041957;ENSMUSG00000057123
GO:0086015	SA node cell action potential	9	4	0.73	0.00383	0.266272	ENSMUSG00000032338;ENSMUSG00000032511;ENSMUSG00000032826;ENSMUSG00000057123
GO:0071679	commissural neuron axon guidance	9	4	0.73	0.00383	0.334106	ENSMUSG00000007989;ENSMUSG00000008575;ENSMUSG00000021466;ENSMUSG00000025810
GO:0043568	positive regulation of insulin-like grow...	9	4	0.73	0.00383	0.281404	ENSMUSG00000020427;ENSMUSG00000026185;ENSMUSG00000046312;ENSMUSG00000046532
GO:0050680	negative regulation of epithelial cell p...	122	26	9.85	0.00385	0.294827	ENSMUSG00000000058;ENSMUSG00000001300;ENSMUSG00000007655;ENSMUSG00000008575;ENSMUSG00000013663;ENSMUSG00000018593;ENSMUSG00000021256;ENSMUSG00000021466;ENSMUSG00000021994;ENSMUSG00000022018;ENSMUSG00000022025;ENSMUSG00000022353;ENSMUSG00000022676;ENSMUSG00000022883;ENSMUSG00000024395;ENSMUSG00000026883;ENSMUSG00000027314;ENSMUSG00000029287;ENSMUSG00000030048;ENSMUSG00000030551;ENSMUSG00000033278;…
GO:0007413	axonal fasciculation	20	6	1.62	0.00395	0.31587	ENSMUSG00000021994;ENSMUSG00000022231;ENSMUSG00000025810;ENSMUSG00000026235;ENSMUSG00000033585;ENSMUSG00000068748
GO:0061333	renal tubule morphogenesis	64	13	5.17	0.00458	0.304529	ENSMUSG00000021466;ENSMUSG00000022353;ENSMUSG00000022528;ENSMUSG00000025932;ENSMUSG00000027840;ENSMUSG00000031502;ENSMUSG00000034462;ENSMUSG00000036585;ENSMUSG00000036862;ENSMUSG00000040289;ENSMUSG00000046743;ENSMUSG00000049538;ENSMUSG00000051367
GO:0009912	auditory receptor cell fate commitment	5	3	0.4	0.00464	0.291932	ENSMUSG00000002799;ENSMUSG00000014773;ENSMUSG00000022528
GO:0060406	positive regulation of penile erection	5	3	0.4	0.00464	0.154194	ENSMUSG00000027765;ENSMUSG00000046532;ENSMUSG00000049112
GO:0003199	endocardial cushion to mesenchymal trans...	5	3	0.4	0.00464	0.337386	ENSMUSG00000027954;ENSMUSG00000040289;ENSMUSG00000040732
GO:0070092	regulation of glucagon secretion	5	3	0.4	0.00464	0.100982	ENSMUSG00000024743;ENSMUSG00000055980;ENSMUSG00000059201
GO:0048545	response to steroid hormone	207	28	16.72	0.00501	0.272363	ENSMUSG00000000440;ENSMUSG00000004655;ENSMUSG00000005893;ENSMUSG00000007097;ENSMUSG00000007655;ENSMUSG00000019768;ENSMUSG00000020954;ENSMUSG00000021214;ENSMUSG00000021779;ENSMUSG00000022383;ENSMUSG00000024431;ENSMUSG00000025246;ENSMUSG00000025931;ENSMUSG00000026398;ENSMUSG00000026610;ENSMUSG00000027792;ENSMUSG00000029238;ENSMUSG00000030551;ENSMUSG00000032744;ENSMUSG00000041417;ENSMUSG00000046532;…
GO:0007200	phospholipase C-activating G-protein cou...	67	12	5.41	0.0055	0.221425	ENSMUSG00000019768;ENSMUSG00000020591;ENSMUSG00000022206;ENSMUSG00000024998;ENSMUSG00000027765;ENSMUSG00000040016;ENSMUSG00000044317;ENSMUSG00000045875;ENSMUSG00000049929;ENSMUSG00000050541;ENSMUSG00000052229;ENSMUSG00000072875
GO:0043410	positive regulation of MAPK cascade	405	48	32.71	0.0056	0.276291	ENSMUSG00000000058;ENSMUSG00000002944;ENSMUSG00000004814;ENSMUSG00000005533;ENSMUSG00000005672;ENSMUSG00000006386;ENSMUSG00000013663;ENSMUSG00000017291;ENSMUSG00000019768;ENSMUSG00000019966;ENSMUSG00000020427;ENSMUSG00000020591;ENSMUSG00000020859;ENSMUSG00000021732;ENSMUSG00000021994;ENSMUSG00000022178;ENSMUSG00000022309;ENSMUSG00000022883;ENSMUSG00000024998;ENSMUSG00000025810;ENSMUSG00000025907;…
GO:0035265	organ growth	150	27	12.11	0.00577	0.272433	ENSMUSG00000005268;ENSMUSG00000013663;ENSMUSG00000014773;ENSMUSG00000014813;ENSMUSG00000019768;ENSMUSG00000021732;ENSMUSG00000021796;ENSMUSG00000022371;ENSMUSG00000024431;ENSMUSG00000024990;ENSMUSG00000028487;ENSMUSG00000029287;ENSMUSG00000031563;ENSMUSG00000031565;ENSMUSG00000035277;ENSMUSG00000036585;ENSMUSG00000045414;ENSMUSG00000045875;ENSMUSG00000046532;ENSMUSG00000048078;ENSMUSG00000050541;…
GO:0086012	membrane depolarization during cardiac m...	15	6	1.21	0.00595	0.250912	ENSMUSG00000021870;ENSMUSG00000032338;ENSMUSG00000032511;ENSMUSG00000040118;ENSMUSG00000051331;ENSMUSG00000057123
GO:0019432	triglyceride biosynthetic process	30	7	2.42	0.00595	0.294868	ENSMUSG00000015568;ENSMUSG00000020593;ENSMUSG00000027412;ENSMUSG00000030747;ENSMUSG00000035686;ENSMUSG00000041653;ENSMUSG00000048486
GO:0098911	regulation of ventricular cardiac muscle...	10	4	0.81	0.00598	0.22257	ENSMUSG00000001552;ENSMUSG00000007655;ENSMUSG00000041957;ENSMUSG00000051331
GO:0008595	anterior/posterior axis specification, e...	10	4	0.81	0.00598	0.240735	ENSMUSG00000018604;ENSMUSG00000021994;ENSMUSG00000027002;ENSMUSG00000030513
GO:0048617	embryonic foregut morphogenesis	10	4	0.81	0.00598	0.377088	ENSMUSG00000025902;ENSMUSG00000026383;ENSMUSG00000027002;ENSMUSG00000061393
GO:0060736	prostate gland growth	10	4	0.81	0.00598	0.276115	ENSMUSG00000005268;ENSMUSG00000013663;ENSMUSG00000019768;ENSMUSG00000046532
GO:0046850	regulation of bone remodeling	44	6	3.55	0.00599	0.261547	ENSMUSG00000024743;ENSMUSG00000040856;ENSMUSG00000043252;ENSMUSG00000050953;ENSMUSG00000054252;ENSMUSG00000059201
GO:0001938	positive regulation of endothelial cell ...	66	12	5.33	0.00605	0.196426	ENSMUSG00000000058;ENSMUSG00000002688;ENSMUSG00000004814;ENSMUSG00000007655;ENSMUSG00000021994;ENSMUSG00000022231;ENSMUSG00000031841;ENSMUSG00000033960;ENSMUSG00000054252;ENSMUSG00000062960;ENSMUSG00000067336;ENSMUSG00000078202
GO:0086001	cardiac muscle cell action potential	44	14	3.55	0.00642	0.250912	ENSMUSG00000001552;ENSMUSG00000007655;ENSMUSG00000021870;ENSMUSG00000030247;ENSMUSG00000032338;ENSMUSG00000032511;ENSMUSG00000032826;ENSMUSG00000040118;ENSMUSG00000041957;ENSMUSG00000045103;ENSMUSG00000051331;ENSMUSG00000057123;ENSMUSG00000060882;ENSMUSG00000090122
GO:0060675	ureteric bud morphogenesis	53	10	4.28	0.00647	0.226782	ENSMUSG00000021466;ENSMUSG00000022528;ENSMUSG00000025932;ENSMUSG00000027840;ENSMUSG00000036585;ENSMUSG00000036862;ENSMUSG00000040289;ENSMUSG00000046743;ENSMUSG00000049538;ENSMUSG00000051367
GO:0046545	development of primary female sexual cha...	88	11	7.11	0.00649	0.279798	ENSMUSG00000005672;ENSMUSG00000019768;ENSMUSG00000019966;ENSMUSG00000022309;ENSMUSG00000045312;ENSMUSG00000046324;ENSMUSG00000048490;ENSMUSG00000049791;ENSMUSG00000055639;ENSMUSG00000059201;ENSMUSG00000062960
GO:0021610	facial nerve morphogenesis	11	4	0.89	0.0065	0.367514	ENSMUSG00000020262;ENSMUSG00000025810;ENSMUSG00000031398;ENSMUSG00000051367
GO:0021575	hindbrain morphogenesis	39	5	3.15	0.00652	0.291932	ENSMUSG00000014773;ENSMUSG00000022528;ENSMUSG00000031523;ENSMUSG00000031985;ENSMUSG00000048402
GO:0071384	cellular response to corticosteroid stim...	30	4	2.42	0.00652	0.219487	ENSMUSG00000004655;ENSMUSG00000021214;ENSMUSG00000024431;ENSMUSG00000053647
GO:0044381	glucose import in response to insulin st...	18	3	1.45	0.00652	0.208262	ENSMUSG00000018566;ENSMUSG00000046275;ENSMUSG00000055980
GO:0035909	aorta morphogenesis	30	9	2.42	0.00656	0.270203	ENSMUSG00000001300;ENSMUSG00000015468;ENSMUSG00000021796;ENSMUSG00000022528;ENSMUSG00000025932;ENSMUSG00000027276;ENSMUSG00000027314;ENSMUSG00000040289;ENSMUSG00000051367
GO:0060348	bone development	166	20	13.41	0.00689	0.314231	ENSMUSG00000005672;ENSMUSG00000006800;ENSMUSG00000014813;ENSMUSG00000016382;ENSMUSG00000018593;ENSMUSG00000020846;ENSMUSG00000026858;ENSMUSG00000027796;ENSMUSG00000028469;ENSMUSG00000028763;ENSMUSG00000036356;ENSMUSG00000036862;ENSMUSG00000039883;ENSMUSG00000046743;ENSMUSG00000048424;ENSMUSG00000050332;ENSMUSG00000054252;ENSMUSG00000059201;ENSMUSG00000062960;ENSMUSG00000070436
GO:0048857	neural nucleus development	16	5	1.29	0.007	0.212621	ENSMUSG00000008575;ENSMUSG00000020052;ENSMUSG00000032036;ENSMUSG00000035277;ENSMUSG00000054252
GO:0060122	inner ear receptor stereocilium organiza...	30	6	2.42	0.007	0.248155	ENSMUSG00000012819;ENSMUSG00000020963;ENSMUSG00000021013;ENSMUSG00000022528;ENSMUSG00000040289;ENSMUSG00000046743
GO:0030032	lamellipodium assembly	60	11	4.85	0.00703	0.312338	ENSMUSG00000004655;ENSMUSG00000005672;ENSMUSG00000021823;ENSMUSG00000022099;ENSMUSG00000022178;ENSMUSG00000025085;ENSMUSG00000027002;ENSMUSG00000029636;ENSMUSG00000029673;ENSMUSG00000031841;ENSMUSG00000032735
GO:0090090	negative regulation of canonical Wnt sig...	94	15	7.59	0.00811	0.316488	ENSMUSG00000007655;ENSMUSG00000015957;ENSMUSG00000018822;ENSMUSG00000021994;ENSMUSG00000022297;ENSMUSG00000022676;ENSMUSG00000025764;ENSMUSG00000025902;ENSMUSG00000026883;ENSMUSG00000027803;ENSMUSG00000032419;ENSMUSG00000043154;ENSMUSG00000043252;ENSMUSG00000050332;ENSMUSG00000071856
GO:0030856	regulation of epithelial cell differenti...	108	22	8.72	0.0085	0.261953	ENSMUSG00000005268;ENSMUSG00000007655;ENSMUSG00000014773;ENSMUSG00000015468;ENSMUSG00000018604;ENSMUSG00000020052;ENSMUSG00000020580;ENSMUSG00000021466;ENSMUSG00000022528;ENSMUSG00000024238;ENSMUSG00000027276;ENSMUSG00000027803;ENSMUSG00000028681;ENSMUSG00000029238;ENSMUSG00000031871;ENSMUSG00000037169;ENSMUSG00000037664;ENSMUSG00000040289;ENSMUSG00000041378;ENSMUSG00000046743;ENSMUSG00000047821;…
GO:0032835	glomerulus development	56	16	4.52	0.00854	0.277006	ENSMUSG00000004655;ENSMUSG00000005397;ENSMUSG00000006386;ENSMUSG00000006800;ENSMUSG00000022309;ENSMUSG00000022353;ENSMUSG00000022528;ENSMUSG00000024998;ENSMUSG00000027276;ENSMUSG00000027803;ENSMUSG00000030110;ENSMUSG00000032036;ENSMUSG00000032744;ENSMUSG00000038146;ENSMUSG00000044317;ENSMUSG00000079465
GO:0034332	adherens junction organization	90	19	7.27	0.00858	0.320119	ENSMUSG00000001552;ENSMUSG00000006386;ENSMUSG00000013663;ENSMUSG00000021823;ENSMUSG00000022099;ENSMUSG00000022178;ENSMUSG00000022353;ENSMUSG00000024122;ENSMUSG00000025006;ENSMUSG00000025810;ENSMUSG00000026383;ENSMUSG00000030259;ENSMUSG00000031523;ENSMUSG00000032050;ENSMUSG00000033149;ENSMUSG00000037712;ENSMUSG00000041957;ENSMUSG00000062960;ENSMUSG00000068036
GO:0006182	cGMP biosynthetic process	30	7	2.42	0.0086	0.272293	ENSMUSG00000004655;ENSMUSG00000005580;ENSMUSG00000020431;ENSMUSG00000022840;ENSMUSG00000022994;ENSMUSG00000028005;ENSMUSG00000028469
GO:0001945	lymph vessel development	28	9	2.26	0.00864	0.342281	ENSMUSG00000001300;ENSMUSG00000021256;ENSMUSG00000024168;ENSMUSG00000026604;ENSMUSG00000030551;ENSMUSG00000032855;ENSMUSG00000061393;ENSMUSG00000062960;ENSMUSG00000067336
GO:0060841	venous blood vessel development	15	5	1.21	0.0087	0.270203	ENSMUSG00000001300;ENSMUSG00000015468;ENSMUSG00000028780;ENSMUSG00000061393;ENSMUSG00000067336
GO:0048009	insulin-like growth factor receptor sign...	29	9	2.34	0.00871	0.272433	ENSMUSG00000005533;ENSMUSG00000020427;ENSMUSG00000026185;ENSMUSG00000039323;ENSMUSG00000041417;ENSMUSG00000046312;ENSMUSG00000046532;ENSMUSG00000055737;ENSMUSG00000055980
GO:0090527	actin filament reorganization	6	3	0.48	0.00872	0.328459	ENSMUSG00000022099;ENSMUSG00000026879;ENSMUSG00000056602
GO:0021825	substrate-dependent cerebral cortex tang...	6	3	0.48	0.00872	0.416278	ENSMUSG00000022883;ENSMUSG00000025810;ENSMUSG00000031565
GO:0060373	regulation of ventricular cardiac muscle...	6	3	0.48	0.00872	0.313429	ENSMUSG00000032511;ENSMUSG00000050953;ENSMUSG00000057123
GO:0086064	cell communication by electrical couplin...	6	3	0.48	0.00872	0.330139	ENSMUSG00000007655;ENSMUSG00000034520;ENSMUSG00000057123
GO:0086043	bundle of His cell action potential	6	3	0.48	0.00872	0.22145	ENSMUSG00000032511;ENSMUSG00000040118;ENSMUSG00000057123
GO:0048842	positive regulation of axon extension in...	6	3	0.48	0.00872	0.388062	ENSMUSG00000022231;ENSMUSG00000025810;ENSMUSG00000067336
GO:1900272	negative regulation of long-term synapti...	6	3	0.48	0.00872	0.270781	ENSMUSG00000026235;ENSMUSG00000032827;ENSMUSG00000079037
GO:0019530	taurine metabolic process	6	3	0.48	0.00872	0.338095	ENSMUSG00000023044;ENSMUSG00000053398;ENSMUSG00000055737
GO:0003402	planar cell polarity pathway involved in...	6	3	0.48	0.00872	0.129061	ENSMUSG00000015957;ENSMUSG00000018822;ENSMUSG00000021994
GO:0060839	endothelial cell fate commitment	6	3	0.48	0.00872	0.450954	ENSMUSG00000014773;ENSMUSG00000026836;ENSMUSG00000030551
GO:0060579	ventral spinal cord interneuron fate com...	6	3	0.48	0.00872	0.253703	ENSMUSG00000020052;ENSMUSG00000027314;ENSMUSG00000048402
GO:0046794	transport of virus	6	3	0.48	0.00872	0.170554	ENSMUSG00000000058;ENSMUSG00000000838;ENSMUSG00000007655
GO:0070474	positive regulation of uterine smooth mu...	6	3	0.48	0.00872	0.166682	ENSMUSG00000049112;ENSMUSG00000053647;ENSMUSG00000057880
GO:0046323	glucose import	75	11	6.06	0.00875	0.208262	ENSMUSG00000018566;ENSMUSG00000019768;ENSMUSG00000025006;ENSMUSG00000027661;ENSMUSG00000036298;ENSMUSG00000037490;ENSMUSG00000037643;ENSMUSG00000046275;ENSMUSG00000055980;ENSMUSG00000059201;ENSMUSG00000068747
GO:1904322	cellular response to forskolin	11	4	0.89	0.0088	0.266482	ENSMUSG00000022840;ENSMUSG00000022994;ENSMUSG00000040016;ENSMUSG00000057614
GO:0035414	negative regulation of catenin import in...	11	4	0.89	0.0088	0.349018	ENSMUSG00000018822;ENSMUSG00000022676;ENSMUSG00000026883;ENSMUSG00000027803
GO:0019934	cGMP-mediated signaling	11	4	0.89	0.0088	0.228868	ENSMUSG00000002944;ENSMUSG00000028005;ENSMUSG00000035681;ENSMUSG00000052920
GO:1903078	positive regulation of protein localizat...	45	9	3.63	0.00884	0.348155	ENSMUSG00000006373;ENSMUSG00000020315;ENSMUSG00000024122;ENSMUSG00000025006;ENSMUSG00000032883;ENSMUSG00000037643;ENSMUSG00000040022;ENSMUSG00000053647;ENSMUSG00000079037
GO:0010633	negative regulation of epithelial cell m...	53	14	4.28	0.00906	0.312175	ENSMUSG00000013663;ENSMUSG00000014813;ENSMUSG00000016128;ENSMUSG00000020151;ENSMUSG00000021256;ENSMUSG00000021745;ENSMUSG00000022018;ENSMUSG00000026883;ENSMUSG00000027314;ENSMUSG00000029287;ENSMUSG00000030551;ENSMUSG00000033278;ENSMUSG00000036144;ENSMUSG00000071856
GO:0016049	cell growth	432	50	34.89	0.00923	0.341504	ENSMUSG00000000440;ENSMUSG00000004798;ENSMUSG00000008153;ENSMUSG00000015957;ENSMUSG00000018411;ENSMUSG00000019768;ENSMUSG00000020427;ENSMUSG00000021236;ENSMUSG00000021294;ENSMUSG00000021823;ENSMUSG00000021994;ENSMUSG00000022231;ENSMUSG00000022371;ENSMUSG00000023092;ENSMUSG00000024074;ENSMUSG00000024431;ENSMUSG00000024921;ENSMUSG00000025375;ENSMUSG00000025810;ENSMUSG00000025902;ENSMUSG00000026185;…

## Sheet: S2F File (BP_down_D26vsD6)
GO.ID	Term	Annotated	Significant	Expected	p-value	Median FC of significant genes	ENSEMBL IDs
GO:0016525	negative regulation of angiogenesis	77	11	1.82	1.5e-05	0.323349	ENSMUSG00000002944;ENSMUSG00000020580;ENSMUSG00000022025;ENSMUSG00000022893;ENSMUSG00000031465;ENSMUSG00000034855;ENSMUSG00000036144;ENSMUSG00000040152;ENSMUSG00000041445;ENSMUSG00000044317;ENSMUSG00000063531
GO:0051607	defense response to virus	181	14	4.27	5.5e-05	0.382189	ENSMUSG00000000386;ENSMUSG00000020641;ENSMUSG00000024079;ENSMUSG00000026896;ENSMUSG00000032690;ENSMUSG00000034459;ENSMUSG00000034855;ENSMUSG00000035692;ENSMUSG00000037202;ENSMUSG00000040987;ENSMUSG00000045932;ENSMUSG00000062488;ENSMUSG00000062524;ENSMUSG00000067377
GO:0002040	sprouting angiogenesis	74	10	1.75	0.00013	0.28152	ENSMUSG00000004791;ENSMUSG00000014773;ENSMUSG00000031841;ENSMUSG00000033960;ENSMUSG00000036144;ENSMUSG00000040152;ENSMUSG00000041445;ENSMUSG00000063531;ENSMUSG00000070327;ENSMUSG00000078202
GO:0001886	endothelial cell morphogenesis	12	4	0.28	0.00013	0.161607	ENSMUSG00000014813;ENSMUSG00000015468;ENSMUSG00000022025;ENSMUSG00000036885
GO:0007379	segment specification	12	4	0.28	0.00013	0.293761	ENSMUSG00000001493;ENSMUSG00000014773;ENSMUSG00000031734;ENSMUSG00000036144
GO:0001938	positive regulation of endothelial cell ...	66	8	1.56	0.00016	0.274081	ENSMUSG00000000058;ENSMUSG00000004791;ENSMUSG00000007655;ENSMUSG00000027358;ENSMUSG00000031841;ENSMUSG00000033960;ENSMUSG00000054252;ENSMUSG00000078202
GO:0035458	cellular response to interferon-beta	37	6	0.87	0.00021	0.330353	ENSMUSG00000020464;ENSMUSG00000034459;ENSMUSG00000039997;ENSMUSG00000043263;ENSMUSG00000069893;ENSMUSG00000090942
GO:0060174	limb bud formation	7	3	0.17	0.00043	0.313698	ENSMUSG00000021732;ENSMUSG00000026640;ENSMUSG00000028780
GO:0019835	cytolysis	28	5	0.66	0.00045	0.161719	ENSMUSG00000015437;ENSMUSG00000021403;ENSMUSG00000023132;ENSMUSG00000029368;ENSMUSG00000037202
GO:0009880	embryonic pattern specification	47	6	1.11	0.00056	0.309771	ENSMUSG00000001493;ENSMUSG00000014773;ENSMUSG00000021732;ENSMUSG00000034684;ENSMUSG00000036144;ENSMUSG00000078202
GO:0030819	positive regulation of cAMP biosynthetic...	54	6	1.28	0.00062	0.28271	ENSMUSG00000022220;ENSMUSG00000026387;ENSMUSG00000030790;ENSMUSG00000038580;ENSMUSG00000038587;ENSMUSG00000059588
GO:0021785	branchiomotor neuron axon guidance	8	3	0.19	0.00067	0.314122	ENSMUSG00000026640;ENSMUSG00000033004;ENSMUSG00000034684
GO:0050919	negative chemotaxis	31	5	0.73	0.00073	0.314122	ENSMUSG00000021904;ENSMUSG00000028780;ENSMUSG00000034684;ENSMUSG00000038264;ENSMUSG00000063531
GO:0001937	negative regulation of endothelial cell ...	33	5	0.78	0.00098	0.238506	ENSMUSG00000000058;ENSMUSG00000007655;ENSMUSG00000022025;ENSMUSG00000040152;ENSMUSG00000050953
GO:0007166	cell surface receptor signaling pathway	1872	73	44.21	0.00141	0.316431	ENSMUSG00000000058;ENSMUSG00000001507;ENSMUSG00000002799;ENSMUSG00000002944;ENSMUSG00000004791;ENSMUSG00000007655;ENSMUSG00000014773;ENSMUSG00000015468;ENSMUSG00000015647;ENSMUSG00000018199;ENSMUSG00000019889;ENSMUSG00000019966;ENSMUSG00000020044;ENSMUSG00000020315;ENSMUSG00000020580;ENSMUSG00000021732;ENSMUSG00000022025;ENSMUSG00000022074;ENSMUSG00000022548;ENSMUSG00000022602;ENSMUSG00000023000;…
GO:0006936	muscle contraction	233	12	5.5	0.00154	0.322725	ENSMUSG00000007655;ENSMUSG00000014813;ENSMUSG00000020580;ENSMUSG00000031799;ENSMUSG00000033196;ENSMUSG00000035954;ENSMUSG00000041189;ENSMUSG00000049112;ENSMUSG00000056328;ENSMUSG00000057003;ENSMUSG00000059588;ENSMUSG00000061816
GO:0045906	negative regulation of vasoconstriction	12	3	0.28	0.00245	0.248989	ENSMUSG00000030790;ENSMUSG00000035954;ENSMUSG00000059201
GO:0007186	G-protein coupled receptor signaling pat...	487	25	11.5	0.00251	0.321416	ENSMUSG00000000058;ENSMUSG00000007655;ENSMUSG00000022206;ENSMUSG00000022220;ENSMUSG00000026387;ENSMUSG00000026525;ENSMUSG00000026573;ENSMUSG00000027669;ENSMUSG00000027762;ENSMUSG00000028184;ENSMUSG00000030790;ENSMUSG00000031298;ENSMUSG00000034731;ENSMUSG00000034855;ENSMUSG00000035352;ENSMUSG00000035373;ENSMUSG00000039167;ENSMUSG00000041633;ENSMUSG00000044317;ENSMUSG00000048960;ENSMUSG00000049112;…
GO:0070665	positive regulation of leukocyte prolife...	125	5	2.95	0.00323	0.185877	ENSMUSG00000019966;ENSMUSG00000021732;ENSMUSG00000026573;ENSMUSG00000027670;ENSMUSG00000059201
GO:0010811	positive regulation of cell-substrate ad...	109	9	2.57	0.00326	0.333319	ENSMUSG00000001507;ENSMUSG00000002944;ENSMUSG00000018924;ENSMUSG00000019820;ENSMUSG00000022665;ENSMUSG00000027111;ENSMUSG00000028195;ENSMUSG00000031841;ENSMUSG00000040152
GO:0007595	lactation	27	4	0.64	0.00349	0.387399	ENSMUSG00000007655;ENSMUSG00000049112;ENSMUSG00000050953;ENSMUSG00000070348
GO:0003417	growth plate cartilage development	14	3	0.33	0.00392	0.179202	ENSMUSG00000014813;ENSMUSG00000040152;ENSMUSG00000050578
GO:0030879	mammary gland development	114	8	2.69	0.0047	0.323259	ENSMUSG00000007655;ENSMUSG00000015468;ENSMUSG00000021732;ENSMUSG00000035133;ENSMUSG00000049112;ENSMUSG00000050953;ENSMUSG00000055980;ENSMUSG00000070348
GO:1900225	regulation of NLRP3 inflammasome complex...	10	3	0.24	0.00528	0.39733	ENSMUSG00000002944;ENSMUSG00000024079;ENSMUSG00000030921
GO:0035630	bone mineralization involved in bone mat...	10	3	0.24	0.00528	0.26712	ENSMUSG00000020846;ENSMUSG00000027358;ENSMUSG00000059201
GO:0002544	chronic inflammatory response	15	3	0.35	0.00528	0.234714	ENSMUSG00000031551;ENSMUSG00000037440;ENSMUSG00000050953
GO:0006112	energy reserve metabolic process	73	4	1.72	0.00529	0.293923	ENSMUSG00000047714;ENSMUSG00000055980;ENSMUSG00000056492;ENSMUSG00000059201
GO:0002220	innate immune response activating cell s...	5	2	0.12	0.0053	0.271748	ENSMUSG00000030149;ENSMUSG00000050241
GO:0070092	regulation of glucagon secretion	5	2	0.12	0.0053	0.205979	ENSMUSG00000055980;ENSMUSG00000059201
GO:0009912	auditory receptor cell fate commitment	5	2	0.12	0.0053	0.320446	ENSMUSG00000002799;ENSMUSG00000014773
GO:2000501	regulation of natural killer cell chemot...	5	2	0.12	0.0053	0.29436	ENSMUSG00000026573;ENSMUSG00000035352
GO:0045636	positive regulation of melanocyte differ...	5	2	0.12	0.0053	0.230655	ENSMUSG00000019966;ENSMUSG00000030022
GO:0090263	positive regulation of canonical Wnt sig...	70	6	1.65	0.00612	0.317351	ENSMUSG00000007655;ENSMUSG00000021732;ENSMUSG00000025860;ENSMUSG00000032064;ENSMUSG00000054252;ENSMUSG00000078202
GO:0043065	positive regulation of apoptotic process	544	23	12.85	0.0077	0.313135	ENSMUSG00000001707;ENSMUSG00000007655;ENSMUSG00000020044;ENSMUSG00000023132;ENSMUSG00000023905;ENSMUSG00000024079;ENSMUSG00000024912;ENSMUSG00000027111;ENSMUSG00000027358;ENSMUSG00000028195;ENSMUSG00000028410;ENSMUSG00000029207;ENSMUSG00000030149;ENSMUSG00000030790;ENSMUSG00000031551;ENSMUSG00000037035;ENSMUSG00000040152;ENSMUSG00000042284;ENSMUSG00000045932;ENSMUSG00000053279;ENSMUSG00000054252;…
GO:0038066	p38MAPK cascade	36	5	0.85	0.00773	0.26712	ENSMUSG00000005893;ENSMUSG00000027358;ENSMUSG00000029657;ENSMUSG00000054252;ENSMUSG00000059201
GO:2000402	negative regulation of lymphocyte migrat...	6	2	0.14	0.00783	0.322263	ENSMUSG00000022548;ENSMUSG00000035352
GO:0035754	B cell chemotaxis	6	2	0.14	0.00783	0.265209	ENSMUSG00000026573;ENSMUSG00000050370
GO:0046794	transport of virus	6	2	0.14	0.00783	0.27582	ENSMUSG00000000058;ENSMUSG00000007655
GO:2000553	positive regulation of T-helper 2 cell c...	6	2	0.14	0.00783	0.282279	ENSMUSG00000020641;ENSMUSG00000026573
GO:0070141	response to UV-A	6	2	0.14	0.00783	0.453384	ENSMUSG00000027820;ENSMUSG00000070348
GO:0002158	osteoclast proliferation	6	2	0.14	0.00783	0.131137	ENSMUSG00000022206;ENSMUSG00000027670
GO:0070507	regulation of microtubule cytoskeleton o...	155	10	3.66	0.00794	0.325131	ENSMUSG00000001774;ENSMUSG00000007655;ENSMUSG00000020290;ENSMUSG00000020580;ENSMUSG00000029657;ENSMUSG00000032064;ENSMUSG00000033149;ENSMUSG00000033900;ENSMUSG00000052727;ENSMUSG00000057614
GO:0006812	cation transport	778	21	18.37	0.00815	0.313135	ENSMUSG00000005802;ENSMUSG00000006740;ENSMUSG00000007655;ENSMUSG00000014444;ENSMUSG00000014813;ENSMUSG00000022602;ENSMUSG00000023064;ENSMUSG00000024935;ENSMUSG00000026573;ENSMUSG00000030660;ENSMUSG00000031209;ENSMUSG00000034855;ENSMUSG00000035352;ENSMUSG00000039943;ENSMUSG00000040121;ENSMUSG00000041189;ENSMUSG00000041313;ENSMUSG00000050953;ENSMUSG00000059201;ENSMUSG00000059588;ENSMUSG00000064370
GO:0001525	angiogenesis	397	30	9.37	0.00958	0.323667	ENSMUSG00000002944;ENSMUSG00000004791;ENSMUSG00000007655;ENSMUSG00000014773;ENSMUSG00000015468;ENSMUSG00000020154;ENSMUSG00000020580;ENSMUSG00000022025;ENSMUSG00000022893;ENSMUSG00000023905;ENSMUSG00000024486;ENSMUSG00000028194;ENSMUSG00000028195;ENSMUSG00000030790;ENSMUSG00000031465;ENSMUSG00000031841;ENSMUSG00000032125;ENSMUSG00000033960;ENSMUSG00000034855;ENSMUSG00000035352;ENSMUSG00000036144;…
